# Supplementary material for: Aberrant sialic acid metabolism promotes metabolic reprogramming and metastasis in breast cancer
Source: Front Oncol. 2025 Nov 17;15:1698087. doi: 10.3389/fonc.2025.1698087 (PMC12665555; doi:10.3389/fonc.2025.1698087)
Supplement: Supplementary Table 1 — The metabolic data of the organization. [file Table1.xlsx]

## Sheet: Peak Area
Metabolite	N1	N3	N4	N5	N6	N7	N8	N9	N10	T1	T3	T4	T5	T6	T7	T8	T9	T10
1-Methyladenosine	1.90274e+06	1.7221e+06	618903	1.89864e+06	1.74797e+06	1.2154e+06	1.77451e+06	1.74795e+06	2.11535e+06	4.36948e+06	1.55701e+06	6.24899e+06	5.95189e+06	3.93741e+06	3.49431e+06	4.32283e+06	6.53081e+06	4.04064e+06
1-Methylhistidine	1.23785e+06	1.0873e+06	567584	1.21995e+06	924540	1.07291e+06	1.04349e+06	206527	1.18237e+06	3.57037e+06	790790	1.78715e+06	2.14457e+06	2.46617e+06	1.78801e+06	2.07641e+06	4.08361e+06	1.32766e+06
1-Methylnicotinamide	1.54265e+06	2.51373e+06	1.44189e+06	720940	1.54573e+06	1.07545e+06	1.41461e+06	1.36677e+06	1.64392e+06	8.92681e+06	2.46025e+06	1.21306e+07	4.63611e+06	2.79868e+06	4.27927e+06	7.33616e+06	1.1176e+07	5.61955e+06
2,3-Pyridinedicarboxylic acid	800194	334457	125207	216458	608546	152226	278015	511286	884372	4.85343e+06	426491	308297	1.85191e+06	589715	325691	651026	661169	896827
2-Aminoadipic acid	1.96447e+07	2.05479e+07	3.60516e+06	4.57143e+06	1.05364e+07	4.82807e+06	1.50232e+07	2.82798e+06	2.01258e+07	5.36526e+06	4.23004e+06	6.04786e+06	3.91643e+06	2.87223e+06	5.99375e+06	4.23488e+06	5.92868e+06	3.01343e+07
2-Aminooctanoic acid	62339.9	264586	30626.9	113174	182408	80567.6	55839.2	91357.6	134020	199967	141966	69572.1	153377	630810	175057	120520	241871	129243
2'-Deoxycytidine	123895	21528.3	3884.12	14189	22870.7	32169.9	41841	22124.7	19609.4	102991	9160.11	90422	115503	59124.5	47933.2	117488	58334.4	41201.3
2'-Deoxyinosine	46327.6	53713.1	35245.6	34691.2	51389.2	44320.5	34398.8	49257.9	33786.7	92759.5	57548.4	72782.9	115921	73726.6	70733.8	66148	76442.3	47663.4
3-Methyl-L-histidine	156026	141433	55199	196846	91811.9	138021	124132	45680.1	132235	330650	112036	217263	314922	249803	210407	206294	499956	139015
5-Hydroxyindoleacetic acid	94606.3	96846.4	23506.1	96242.4	115278	118037	113580	84489.1	96753.1	79746	90880.1	118699	149717	181141	170275	161467	142257	83363.9
5-Hydroxylysine	69677.2	189223	86304.9	46509.6	69823.9	58884.4	90271.1	54166.1	49806	275329	98055.6	439654	273569	208483	204690	303176	608456	221818
7-Methylguanosine	243973	292449	112457	306857	300035	191971	214191	285587	373450	963624	292607	1.95073e+06	1.02887e+06	664115	750949	645991	985396	1.02064e+06
Adenine	290514	487672	109434	268356	206616	226685	392321	539534	257435	3.62932e+06	280364	763832	2.71992e+06	1.07741e+07	1.30329e+06	1.39195e+06	2.43568e+06	1.2073e+06
Agmatine	151380	296089	59321.5	165630	151958	99293.8	153709	132687	315206	526682	453332	1.38373e+06	643863	761071	964625	762277	1.03594e+06	528542
AICAR	50954.4	46932.1	28015.5	53409.8	43584.6	41731.7	87129.4	46376	73803.3	402079	106098	176000	464452	75984.7	132134	231409	400773	337516
Anserine	134500	174885	196731	53453.1	142085	210395	173654	1759.92	85433.6	85131.3	108576	66409	64570.5	31951.2	141669	92635.1	72488.4	98890.4
Argininosuccinic acid	362430	409089	184624	115719	348052	204071	423356	73851.4	164924	4.12176e+06	340110	1.26195e+06	2.63661e+06	402897	544238	2.04655e+06	1.4784e+06	1.01198e+06
Asparagine	221131	270021	200571	181890	274202	213193	235459	48087.4	148033	638043	341984	661233	950590	588827	483012	680738	1.12085e+06	372738
Betaine	2.82571e+07	1.82881e+07	1.28499e+07	4.28056e+07	2.82542e+07	2.56069e+07	2.43967e+07	5.62113e+07	2.68239e+07	1.27485e+08	1.64005e+07	3.49066e+07	1.40364e+08	1.04367e+09	1.26438e+08	7.57636e+07	5.08876e+07	3.43899e+07
cAMP	343378	227305	313773	298799	242380	433006	432090	423356	312589	1.45902e+06	515463	876608	602517	934925	760686	1.57089e+06	694959	315527
Carnitine-C12	172640	348232	71304.3	556503	487590	412334	255978	313534	989523	412229	42950.3	196995	81099.8	680922	303678	817892	194591	192785
Carnitine-C14	114809	94375.6	228195	86295.5	102166	77272.7	65902.3	129110	124325	1.14417e+06	22946	506059	168091	1.22599e+06	312016	2.27178e+06	432155	321997
Carnitine-C16	78696.6	40596.2	291805	27478.1	29908.3	20556.3	26536	85560.3	21450.5	470309	23192.7	578020	120716	318006	191460	1.129e+06	260184	300608
Carnitine-C18	215819	190010	469463	101290	121727	58815.6	62761	255382	54880.2	1.95616e+06	128869	3.99083e+06	547372	1.40813e+06	751884	4.50594e+06	793967	872187
Carnitine-C5	7.46482e+06	2.85678e+06	1.45954e+06	2.55655e+06	6.57013e+06	5.50305e+06	7.00681e+06	3.93188e+06	3.28291e+06	3.93779e+08	8.3173e+06	6.27105e+06	2.87417e+07	4.58566e+07	1.31652e+07	3.21881e+07	1.421e+07	4.41471e+06
Carnitine-C8	9.61655e+06	6.92125e+06	1.60827e+06	5.21527e+06	8.4751e+06	6.31523e+06	8.2973e+06	5.83827e+06	5.62465e+06	2.1621e+07	3.62937e+06	9.3887e+06	6.7846e+06	2.04908e+07	1.50015e+07	1.20891e+07	1.14608e+07	6.58732e+06
Carnosine	32823.9	53364.4	19270.3	10129.3	19932.5	25125.8	85979.5	1000	1000	209732	73959	117170	271823	115833	223364	184172	204299	39876
CMP	3.88288e+06	2.8369e+06	1.54904e+06	1.52645e+06	2.95672e+06	2.9336e+06	6.91785e+06	3.2053e+06	3.45142e+06	1.96143e+07	3.00192e+06	1.54613e+07	1.52941e+07	1.80053e+07	1.08385e+07	1.70093e+07	4.78934e+07	1.27357e+07
Creatinine	2.88055e+07	2.4624e+07	8.98568e+06	2.94689e+07	2.07581e+07	1.77741e+07	2.08849e+07	8.96107e+06	2.76201e+07	3.48386e+07	1.50424e+07	3.47139e+07	3.00156e+07	3.57946e+07	2.95949e+07	3.92937e+07	2.75263e+07	2.86375e+07
Cycloleucine	3.37375e+07	4.29929e+07	5.73527e+06	2.29977e+07	8.18634e+06	1.38865e+07	1.24005e+07	2.63752e+07	3.86048e+07	5.86285e+07	2.21979e+07	3.28542e+07	3.08968e+07	1.64346e+07	3.0431e+07	2.9433e+07	4.86677e+07	3.8997e+07
Cystathionine	15417.3	1000	2914.1	4292.72	5826.95	5820.78	6906.38	1000	3373.14	577038	28401	95682.2	4.13842e+06	223606	41293.7	30875.6	2.65087e+06	16029.7
Cysteine	27135.6	179061	111119	18609.2	111690	108234	260032	12172	81259.2	1.75101e+06	57618.3	600255	585714	433367	469172	818013	939362	1.1636e+06
Cytidine	1.34681e+07	7.32623e+06	1.23391e+06	4.43332e+06	6.40615e+06	2.20404e+06	6.03041e+06	6.14446e+06	3.44387e+06	4.63847e+06	1.05681e+06	1.06585e+07	3.94174e+06	1.86715e+06	1.88814e+06	8.94071e+06	4.44393e+06	4.84708e+06
dAMP	93796.2	76227.7	94340.5	51066.8	76607.1	154741	148636	214665	80685.3	875944	194644	831928	2.12618e+06	727078	368623	796227	1.47285e+06	333012
FAD	1.63742e+06	1.46945e+06	578176	296082	1.12807e+06	959970	1.86068e+06	1.61538e+06	742070	2.66193e+07	1.46545e+06	8.59313e+06	1.17462e+07	2.89749e+07	6.05549e+06	1.20639e+07	1.40211e+07	3.89863e+06
Glycochenodeoxycholate	225996	61688.8	18779.2	297077	134865	47823.2	24616.4	48739.9	103659	24206.3	20988.1	12973.9	44733.2	14727.8	22708.3	6887.84	3312.41	31123.2
Glycocholic acid	12165.8	9468.91	2521.55	54661.2	28408.8	14766.2	2952.07	7239.11	18223.9	6921.35	4705.49	6279.99	14744.3	10872.1	7599.87	2560.52	6320.57	8845.27
Homocysteine	2.04174e+06	4.14186e+06	704140	1.29254e+06	2.31827e+06	2.87265e+06	2.71373e+06	1.26812e+06	2.17445e+06	8.53288e+06	4.23122e+06	6.92444e+06	5.44465e+06	5.65323e+06	7.27584e+06	7.21359e+06	1.44878e+07	7.53725e+06
Hydroxyproline	2.14727e+06	3.20318e+06	1.46471e+06	2.37137e+06	3.51226e+06	1.42818e+06	1.57123e+06	384349	1.3633e+06	9.27614e+06	2.06927e+06	1.0127e+07	8.69618e+06	8.88365e+06	4.80991e+06	8.1704e+06	1.6789e+07	4.39172e+06
Kynurenic acid	284949	160067	90661.9	412608	176929	177207	285053	339820	309224	1.73807e+06	180399	188634	622322	263231	398715	281142	297324	237520
Kynurenine	3.89467e+06	1.90962e+06	1.4028e+06	2.7563e+06	1.82375e+06	2.15916e+06	3.94893e+06	4.95369e+06	3.45534e+06	1.75079e+08	4.07968e+06	1.0138e+07	8.05435e+07	1.01312e+07	1.48058e+07	2.69975e+07	1.59447e+07	6.04311e+06
Lysine	8.11521e+06	1.00283e+07	7.75049e+06	6.54339e+06	9.99374e+06	9.4233e+06	9.38708e+06	7.03422e+06	7.73715e+06	2.50761e+07	1.06828e+07	2.11138e+07	2.21032e+07	1.87195e+07	1.5523e+07	2.01479e+07	2.37626e+07	1.61582e+07
Methionine sulfoxide	275829	262603	259747	236917	283787	184489	237269	54700.9	279660	527059	331851	903401	391671	186706	300951	558314	490894	273030
Myo-inositol	224517	244249	331262	56550.1	182923	287014	283802	15536.4	116859	63609	153521	111941	49106.8	37908.3	205462	129606	93285.7	160238
N-Acetyl-aspartic acid	4.14849e+06	2.72427e+06	699457	3.02531e+06	3.12581e+06	1.43525e+06	3.23923e+06	2.87063e+06	2.14993e+06	9.71892e+06	1.46259e+06	6.71769e+06	1.21504e+07	1.27144e+08	3.85335e+07	8.2055e+07	1.3422e+07	3.61624e+07
N-Acetylputrescine	127113	236113	36409.5	139564	113498	91434.2	126306	102284	251702	457366	377923	1.17096e+06	531690	663836	810081	636776	893706	451417
NADP	64568.2	52891.5	28156	15304.7	119563	97491	292189	195722	37131.2	5.5919e+06	158566	2.91804e+06	991676	1.42702e+07	1.86905e+06	4.63493e+06	5.73275e+06	419942
N-Methyl-L-arginine	63464.1	46403.8	22145.4	32653.6	43349.3	31318.9	39603.1	54255	36429.2	244807	39499.4	175239	274865	111500	103335	211799	228405	109203
Pantothenic acid	1.67994e+06	2.20381e+06	657226	1.18069e+06	1.94614e+06	1.79965e+06	2.13838e+06	2.76061e+06	1.56693e+06	1.96152e+07	2.21606e+06	8.50918e+06	9.18911e+06	2.91209e+07	1.1693e+07	5.04112e+06	1.43201e+07	6.01189e+06
Propionylcholine	206823	122308	42590.6	310376	121354	157728	104052	109596	207158	65204.3	87645.4	77498	136380	145352	135903	47402.7	75690.8	89958.5
Purine	520384	525018	216815	449499	523714	361361	454547	466412	496834	1.44297e+06	394945	1.10852e+06	1.1391e+06	1.41512e+06	863063	1.20541e+06	1.17679e+06	824385
Putrescine	97122.3	391990	156748	155549	130129	315174	242309	224269	252741	980276	2.04553e+06	640767	657313	487876	858720	631317	2.11745e+06	284095
Pyridoxine	67024.3	25670	27829.9	54327.2	26796.3	27399.4	19799.5	37107.7	20506.5	58829.2	20395.3	197853	114592	34060.4	14400.2	17285.3	23153.5	157440
Riboflavin	468219	965878	251053	860283	615497	411929	535053	1.08579e+06	503521	3.9678e+06	928708	4.21769e+06	3.8783e+06	2.84488e+06	2.31022e+06	3.2976e+06	2.86423e+06	1.90201e+06
S-Adenosyl-methionine	1.7952e+06	2.30004e+06	270449	594769	957687	546054	829844	355794	1.32551e+06	1.98079e+08	2.92722e+06	2.17984e+07	9.57074e+07	1.51383e+08	1.79947e+07	4.83454e+07	1.5936e+08	7.50692e+06
SDMA-ADMA	360424	462527	222802	269745	454691	229039	444184	8494.8	256686	869710	369644	776492	877226	432248	415196	628613	948842	510686
Serotonin	14096	12552	7977.71	7562.01	11749.3	9155.7	25176.7	9032.71	9041.38	22452.2	8241.33	29852.9	11842.6	20707.4	24315.4	40484.8	26525.4	11444.8
Spermidine	2.10861e+06	7.39418e+06	140753	8.49113e+06	4.43903e+06	685566	432454	2.90277e+06	3.33239e+06	590620	1.12878e+06	669824	535960	280644	1.91419e+06	581131	620967	1.04747e+06
Thiamine	61536.2	226910	26613.4	66881.4	116629	22649.4	49303	75907.5	89337.1	1.47433e+06	189857	221103	755226	193661	130941	242796	147276	126116
Thiamine pyrophosphate	75716.9	115063	85055.8	28682.7	96464.6	100420	133750	35664.4	32152.8	993408	134485	344210	463280	162364	375851	383692	620011	181613
Trimethylamine N-oxide	34921.8	158041	60931.4	397970	485843	259133	235985	1905.5	558773	292048	42048.7	133604	110300	71762.5	118553	137890	143929	306737
Trimethyllysine	429759	708426	281167	743157	743757	827179	542946	873641	521885	669407	999227	486091	908064	515656	421255	664149	972350	818784
Uracil	2.40414e+06	2.62616e+06	1.58772e+06	1.55236e+06	1.92526e+06	1.71263e+06	1.3543e+06	2.37403e+06	1.55753e+06	1.55611e+07	8.92157e+06	4.71182e+07	3.64266e+07	2.26281e+07	2.02682e+07	2.13588e+07	3.59766e+07	1.75858e+07
Urea	1.2192e+07	1.35082e+07	3.12994e+06	1.31976e+07	1.57664e+07	9.47635e+06	1.06212e+07	4.81324e+06	1.07879e+07	1.34393e+07	8.09239e+06	1.0996e+07	1.57743e+07	7.64694e+06	1.4642e+07	1.53168e+07	1.41734e+07	1.22139e+07
Xanthosine	1.34138e+06	1.6401e+06	804756	751863	1.47664e+06	851786	1.20061e+06	1.33319e+06	1.5004e+06	3.07817e+06	1.4342e+06	3.55961e+06	2.53146e+06	1.80815e+06	2.24749e+06	2.44738e+06	2.25716e+06	2.41143e+06
γ-Aminobutyric acid	123183	118463	56516.5	66051.4	116737	84775.6	141246	146899	90700	1.08937e+06	120733	264517	573188	491667	216363	1.11362e+06	545859	281850
2,3-Dihydroxybenzoic acid	29574.5	26430.6	13955.6	22382.4	19535.1	27789.2	30274.7	64485.7	17290.2	75096.9	28376	52270.2	34023	81693	63035.9	45770.7	108699	26818.6
2-Hydroxyisocaproic acid	38394.1	36047.3	17067.3	59236.4	35157.3	23263.7	38791.9	39692.5	58170.1	124217	25408.1	54240.7	41189.1	86488.5	42239.9	57666	74356.7	52930.5
2-Ketohexanoic acid	12629.7	5693.83	2594.42	20465.7	7502.77	4502.82	4092.1	3803.3	20332.9	11299.9	7083.68	7797.29	4790.14	6068.57	4995.69	7116.44	4844.8	6697.27
2-Phosphoglyceric acid	261696	202187	108446	73353	238695	86522.2	242665	49008.5	52951.4	815063	144350	683386	860397	392978	559319	847687	718773	397162
3-Phenyllactic acid	87239.2	77801.2	49172.1	160400	83696.7	86026.8	104033	120428	200459	321788	46272.6	136732	285764	354082	152472	378475	409619	158279
3-Phosphoglyceric acid	104760	53094	154349	8923.68	187475	95053	243836	96790.8	23674.8	1.12548e+06	236618	825548	132153	426443	652739	669574	1.2521e+06	149263
ADP	140774	81657.9	81316.2	22949.3	101101	189318	813998	229420	45720.7	4.34335e+07	348890	6.96704e+06	7.99416e+06	1.89075e+07	3.8268e+06	1.7433e+07	1.74898e+07	769324
ADP-ribose	816112	895096	466901	305490	935206	627487	1.66671e+06	535819	1.59852e+06	2.41935e+07	1.67673e+06	2.34095e+06	2.47715e+06	2.45627e+06	4.15587e+06	2.413e+06	6.67474e+06	3.20987e+06
AMP	1.20388e+06	53624.3	2.01762e+06	34745.9	74505.9	2.96357e+06	6.18735e+06	229635	146610	5.43255e+07	3.49215e+06	2.23991e+07	3.17549e+07	5.26181e+07	1.81512e+07	3.53467e+07	3.69891e+07	9.66977e+06
Ascorbic acid	1000	5.3157e+06	1000	1000	194153	1000	6726.13	69116.5	1000	6.8083e+07	1000	4.02653e+07	5.98604e+07	6.73842e+07	6.15943e+07	4.02193e+07	4.07945e+07	3.2292e+07
Cholic acid	6183.85	24250.6	2668.32	53829.1	11474.1	1451.75	6610.15	4339.84	8529.46	681	4129.38	2065.31	4561.3	1433.78	1218.83	2744.74	904.9	1890.54
cis-Aconitic acid	52569	36808.6	13652.7	27117.3	49302.4	29506.4	56757.2	67830.2	40165	249086	42779.5	132876	121284	91080.1	132833	151108	76760.9	78473.2
Citraconic acid	46429.5	38070	32619.7	27940.8	31164.6	29342.3	47588.7	76729.5	31556.1	47005.7	39641.1	58886.1	27674.2	29057.3	26999.8	31424.5	68961.2	36116.4
Citrate	1.1586e+07	8.27728e+06	1.65993e+06	3.3187e+06	9.94789e+06	3.93012e+06	8.72846e+06	3.80919e+07	6.24071e+06	2.13365e+07	4.46121e+06	2.22068e+07	1.58822e+07	8.80464e+06	2.04015e+07	2.1128e+07	8.47916e+06	1.19385e+07
dTMP	2290.29	3663.53	1000	1004.16	1184.24	1129.83	1815.86	6193.47	1045.55	65912.7	3579.99	12054.2	54881.2	22703.2	5750.72	27661.6	29615.5	13695
dUMP	1741.24	1000	1000	1000	1000	6066.12	5662.28	3549.29	1000	65581.7	5132.6	52428.1	70047.4	42654.6	34129.7	77994.6	119760	20905.7
Fumaric acid	170058	242673	70351.5	80360.7	194119	80533.4	223583	147743	105080	1.82725e+06	171585	597531	931311	872345	365598	1.00638e+06	469486	431979
G6P-F6P	71186.2	62632.1	79742.9	17926.4	79893	60378.7	107392	27015.2	25001.8	2.25999e+06	147050	123969	1.18193e+06	1.94466e+06	306139	251849	950805	58963
Gluconic acid	145748	97552.8	46506.8	74128.8	134922	104907	132073	93146.8	82529	766477	101765	490840	1.25106e+06	634975	280354	470357	675607	274340
Glutamate	2.80969e+06	5.0208e+06	1.48508e+06	1.29365e+06	2.79961e+06	1.79495e+06	3.34086e+06	1.95838e+06	1.73264e+06	1.36454e+07	3.42981e+06	1.26243e+07	1.2137e+07	9.68963e+06	7.176e+06	1.57034e+07	9.23923e+06	7.98288e+06
Hydroxyglutaric acid	375920	370063	104469	191701	302999	189128	388090	386706	280529	1.34659e+07	472217	5.43362e+06	1.31316e+06	1.51187e+06	1.11727e+06	2.79088e+06	1.26885e+06	2.15e+06
IMP	94064.1	3301.47	210203	1168.32	4972.72	279211	844302	19930.9	14011.9	8.88018e+06	304896	1.89372e+06	3.41969e+06	4.11519e+06	1.57115e+06	3.8499e+06	4.07784e+06	1.15916e+06
Indole-3-carboxylic acid	14706.4	15254.4	7224.26	18424.5	20035.5	9774.18	11563.2	19520	15141.8	10483	10287.9	14679.9	23318.7	21040.7	13003.7	12298	16887.4	15926.5
Lactic acid	2.11802e+06	3.07681e+06	1.05447e+06	1.93251e+06	2.74499e+06	1.62052e+06	2.72424e+06	2.67412e+06	3.02914e+06	1.04688e+07	2.73395e+06	6.48546e+06	7.76084e+06	9.58632e+06	5.77687e+06	7.60523e+06	7.77355e+06	4.3254e+06
N-Acetyl-Asp-Glu	59414.3	45975	20415.3	80474.8	110309	29583.3	130892	167804	64447.5	126725	56616	127798	209832	2.13191e+06	2.47641e+06	2.71907e+06	320235	493727
N-Acetyl-D-glucosamine 6-phosphate	323319	394058	142031	74511.3	313610	184140	333304	97467.2	76750	1.65946e+06	426411	999263	1.02552e+06	1.03657e+06	726295	1.7839e+06	1.95803e+06	342496
N-Acetyl-L-alanine	74884.9	64478.2	20013.3	64461.4	62957	39870.6	51000.6	71650.8	61672	712310	63293.6	518919	537319	343546	189626	374075	224680	159043
Pyroglutamic acid	56877.2	52335.8	26604.7	45328.6	47223	34459.6	41937	40802.1	39081.4	91267	34626.9	123132	79590	100899	55802.8	98972.7	96167.8	124178
Ribose 5-phosphate	449602	628844	510967	85030.2	572798	601920	769335	278055	161686	1.34131e+06	689440	1.15172e+06	1.05525e+06	622242	804091	833928	1.46238e+06	676088
S-(5'-Adenosyl)-L-homocysteine	232578	288612	114086	175181	227767	138282	155355	176904	237638	419242	141883	263490	280773	283593	160233	190057	181425	353867
sn-Glycerol 3-phosphate	523387	670211	1.0466e+06	90101.5	534000	1.06897e+06	1.1341e+06	268579	164756	726914	1.33149e+06	2.08915e+06	555723	324873	863474	538005	487910	569810
Succinate	1.21981e+06	1.91178e+06	711814	852672	1.37475e+06	963256	1.48773e+06	2.02359e+06	1.90999e+06	6.84752e+06	1.93115e+06	4.54289e+06	7.35238e+06	6.9854e+06	3.72731e+06	3.37499e+06	6.43847e+06	3.81452e+06
Taurine	7.91704e+06	8.51369e+06	4.73965e+06	3.0931e+06	6.30894e+06	5.70818e+06	1.10621e+07	5546633	2.98074e+06	1.79562e+07	6.27593e+06	1.78395e+07	1.5912e+07	3.03438e+07	1.42911e+07	2.02873e+07	1.83737e+07	1.1328e+07
Taurochenodeoxycholate	64256	3891.74	5010.31	62407.4	22522.9	36066.4	17969.1	8617.69	15283.9	18925.9	2543.23	7464.9	18867.5	7320.66	11923.5	8046.89	2904.98	8134.83
UDP-galactose	716279	361310	855754	124440	441494	1.07696e+06	1.48173e+06	36546.6	296701	1.41284e+07	1.40482e+06	4.59208e+06	6.46626e+06	1.22275e+07	2.50536e+06	3.56669e+06	4.8968e+06	2.08934e+06
UDP-N-acetylglucosamine	3.64649e+06	3.90061e+06	1.381e+06	824882	2.15677e+06	2.08835e+06	6.31512e+06	426283	3.37277e+06	1.18499e+08	7.06801e+06	3.71091e+07	6.12212e+07	8.76655e+07	2.54813e+07	5.7507e+07	9.69622e+07	2.33441e+07
UMP	586564	77252.1	515021	43335.8	81339	1.24431e+06	2.47368e+06	142534	176903	2.96133e+07	1.17026e+06	6.90436e+06	1.24763e+07	2.39207e+07	5.23048e+06	1.39131e+07	2.33684e+07	6.32519e+06
Uridine	800794	1.05187e+06	316937	786630	896227	512504	704101	559337	837439	331039	483038	730264	267047	430930	369559	470475	264058	992878
Xanthine	1.23109e+06	1.98713e+06	527146	664398	2.19567e+06	1.41649e+06	1.59815e+06	1.9287e+06	1.68313e+06	1.5784e+07	1.90992e+06	3.22739e+06	3.26735e+06	1.20006e+07	3.85008e+06	7.86335e+06	1.42836e+07	4.50874e+06
Xanthurenic acid	58579.1	48992.2	19617.6	78115.4	57452.1	39234.2	43459.2	41021	82157.4	52680.8	41101	106933	69720.5	128367	79086.6	110871	94982.8	82528.8
XMP	3381.85	10759.9	39113.7	2830.44	18468.5	57119.5	89291.8	78924.5	16646.2	398251	128914	1.57971e+06	546166	904332	915744	1.1761e+06	670605	641318
γ-Glu-Cys	14087.2	74458.8	25202.1	4336.16	46216.5	34945.5	84495.4	9359.87	14361.6	119663	40582.6	84759.7	44445.8	58105.9	74951.6	45582.3	55581.4	190579
malate	3.4858e+06	4.01503e+06	1.03241e+06	1.07253e+06	3.28043e+06	1.92845e+06	4.67944e+06	2.84025e+06	2.14669e+06	2.13904e+07	3.63801e+06	1.10462e+07	1.15403e+07	1.19989e+07	7.58928e+06	1.36056e+07	1.00463e+07	7.02311e+06
Acetylcarnitine	5.57356e+06	3.59448e+06	1.05059e+06	1.61086e+06	4.77038e+06	3.51712e+06	4.62364e+06	1.77939e+06	3.70829e+06	2.84211e+07	3.52666e+06	1.38403e+07	7.75351e+06	4.38131e+07	1.57979e+07	1.67898e+07	1.19374e+07	6.64863e+06
Adenosine	1.01612e+07	1.55128e+07	2.3678e+06	1.09159e+07	8.33485e+06	4.23947e+06	1.13893e+07	7.19089e+06	9.95383e+06	4.91237e+06	1.91619e+06	5.42201e+06	1.14976e+07	1.47622e+07	5.86176e+06	1.13407e+07	4.48993e+06	2.35683e+07
Alanine-Sarcosine	1.22963e+06	1.51845e+06	609440	905339	1.23934e+06	1.10282e+06	1.34913e+06	917161	1.22219e+06	7.96434e+06	1.46363e+06	3.74085e+06	4.5281e+06	4.25156e+06	3.11379e+06	4.38996e+06	5.25124e+06	2.47222e+06
Arginine	740128	743464	301295	710052	731724	485505	577818	364270	579200	1.97634e+06	598839	2.07504e+06	2.36295e+06	1.94994e+06	1.42843e+06	1.99879e+06	2.02338e+06	1.1501e+06
Aspartic acid	420476	361327	173024	146449	231600	217852	362422	173508	208625	998768	359829	934984	2.20311e+06	1.4678e+06	955410	1.30396e+06	1.53884e+06	778376
Carnitine	4.34513e+06	3.5601e+06	1.23914e+06	3.65913e+06	4.3284e+06	3.95451e+06	3.21317e+06	2.03307e+06	3.96823e+06	1.17159e+07	2.49105e+06	7.80712e+06	7.4457e+06	3.39737e+07	1.12577e+07	1.02076e+07	1.30208e+07	5.76289e+06
Carnitine-C3	209708	81747	52338	52157.6	127713	119820	196201	56008.5	75304.3	9.90067e+06	213810	300604	629197	3.77956e+06	681535	1.09506e+06	892143	142020
Carnitine-C4	465647	419734	112661	122938	426651	323949	395734	277310	468395	1.63513e+07	503371	2.93703e+06	2.93193e+06	8.30849e+06	1.21367e+07	3.33096e+06	1.26173e+07	1.44976e+06
Carnitine-C6	145446	99582.8	24675.7	37546.4	134807	96383.4	149509	50925.1	77625.8	1.75042e+06	91854.6	668554	271434	1.08863e+06	566708	617948	1.05094e+06	167401
Choline	9.8759e+06	8.87284e+06	6.80721e+06	5.96776e+06	9.8652e+06	8.69631e+06	1.01638e+07	5.73004e+06	8.34194e+06	2.42484e+07	9.64103e+06	2.59685e+07	1.83318e+07	9.8807e+06	1.59548e+07	1.76501e+07	1.12096e+07	1.44708e+07
Citrulline	454853	336885	157396	657081	551258	357318	443207	224552	394408	596388	293669	483330	903618	1.99776e+06	632854	762017	1.40684e+06	414616
Creatine	5.56251e+06	5.8117e+06	2.73359e+06	2.56068e+06	4.99507e+06	5.52559e+06	6.18113e+06	2.19733e+06	3.32238e+06	1.43077e+07	7.30113e+06	5.72431e+07	2.5108e+07	7.49112e+07	2.95167e+07	5.75243e+07	2.12473e+07	1.38195e+07
Cystine	325478	119011	64925.7	583082	273228	279607	145727	103004	627164	23782.7	15483.9	92088.3	16648.2	17354.9	35565.7	19075.8	47525.4	192745
Glutamine	6.74516e+06	6.45771e+06	2.61791e+06	6.25599e+06	7.42999e+06	4.54276e+06	6.41999e+06	3.68586e+06	4.83074e+06	1.28873e+07	5.32713e+06	1.54235e+07	1.18496e+07	1.55032e+07	1.29327e+07	1.52247e+07	2.35996e+07	8.59737e+06
Glycerophosphorylcholine	1.49284e+06	837952	368079	471129	1.32054e+06	784780	1.83865e+06	527345	545768	2.12731e+07	962715	8.48099e+06	1.10743e+07	4.65624e+07	9.3531e+06	9.94361e+06	3.49517e+06	1.34002e+06
GMP	27012.8	2966.1	80699.5	3590.12	3050.42	109543	206408	10803.1	4786.84	3.63596e+06	118369	1.79826e+06	2.88319e+06	4.89244e+06	1.18415e+06	3.37345e+06	3.16049e+06	547464
GSH	373334	1.11266e+06	942406	111519	648259	853222	2.36694e+06	203351	403770	3.51371e+07	2.02979e+06	3.18289e+06	7.51476e+06	1.50886e+07	5.64458e+06	1.4786e+07	8.50214e+06	4.64439e+06
GSSG	244665	223184	115338	40730.7	148506	183140	320934	123212	63409.4	4.3072e+06	374856	2.78285e+06	3.05045e+06	2.96416e+06	2.25643e+06	3.93252e+06	3.08403e+06	690840
Guanine	203540	177892	63061.2	71816.7	150181	60919.4	126117	90191	101516	1.77632e+06	235614	1.5611e+06	1.33904e+06	2.02515e+06	991321	1.4859e+06	875977	536533
Guanosine	658760	692901	215310	292578	576632	292976	429866	367025	443402	1.94736e+06	434990	2.27716e+06	2.16376e+06	1.40122e+06	1.38696e+06	2.0626e+06	1.26452e+06	1.38981e+06
Histidine	1.841e+06	1.94289e+06	899345	1.74514e+06	1.96406e+06	1.52535e+06	1.53939e+06	1.05231e+06	1.6767e+06	6.71463e+06	2.05319e+06	4.9062e+06	4.94363e+06	6.33582e+06	3.13335e+06	5.0363e+06	5.13413e+06	3.08036e+06
Homoserine	586889	749611	416393	778537	727982	528107	699810	436307	506115	2.1095e+06	770305	2.29712e+06	2.9525e+06	2.14327e+06	1.46364e+06	2.20465e+06	2.87009e+06	1.15197e+06
Inosine	1.2561e+06	1.57084e+06	407838	729520	1.18517e+06	780140	1.04321e+06	791555	880513	2.34092e+06	776271	2.72469e+06	3.53914e+06	3.02801e+06	2.27021e+06	2.49707e+06	1.99027e+06	2.29461e+06
Isoleucine	2.65739e+06	2.39185e+06	1.11703e+06	2.94967e+06	2.90328e+06	1.56946e+06	2.29944e+06	1.66075e+06	2.63834e+06	1.137e+07	2.11237e+06	1.00915e+07	1.09615e+07	1.17735e+07	5.79493e+06	1.09527e+07	1.00016e+07	4.9487e+06
Leucine	5.69255e+06	5.39102e+06	2.42406e+06	5.36795e+06	5.8083e+06	3.75456e+06	4.77643e+06	3.53348e+06	5.76525e+06	2.14743e+07	4.7855e+06	1.99807e+07	2.16592e+07	2.09246e+07	1.23033e+07	2.25641e+07	2.01955e+07	1.12154e+07
Methionine	417266	381864	157237	410095	451474	297745	309406	244103	371203	1.33801e+06	331908	1.458e+06	1.45864e+06	1.21871e+06	852529	1.63411e+06	765324	791544
N,N-Dimethylglycine	2.71299e+06	2.51748e+06	1.99762e+06	1.60939e+06	2.77263e+06	2.46082e+06	2.71484e+06	1.56128e+06	2.36353e+06	6.40791e+06	2.36439e+06	6.73019e+06	4.76441e+06	2.6846e+06	4.27498e+06	4.65416e+06	3.11729e+06	3.98095e+06
NAD	43010.7	18200.8	15358.3	11601.2	15811.7	39754	55115.1	17096.4	23322.4	159556	39301.3	416900	50242.9	1.14821e+06	184497	328821	621382	84668.8
Nicotinamide	1.11295e+06	1.07337e+06	350734	390478	1.20482e+06	459877	823405	820210	712627	1.04188e+07	1.18401e+06	3.41292e+06	4.36557e+06	2.51891e+06	2.82143e+06	4.54647e+06	5.04082e+06	2.59383e+06
Phenylalanine	6.91689e+06	6.30615e+06	2.90242e+06	6.0139e+06	7.26935e+06	5.32431e+06	5.83641e+06	3.92128e+06	6.6583e+06	2.40199e+07	5.82805e+06	2.24817e+07	2.36797e+07	2.41983e+07	1.37677e+07	2.44716e+07	2.07722e+07	1.18962e+07
Phosphocholine	2.13913e+06	3.00748e+06	511052	997883	1.98389e+06	1.00423e+06	2.43957e+06	1.14047e+06	1.80703e+06	6.52258e+07	2.22667e+06	1.10042e+07	2.50199e+07	3.04562e+07	1.21535e+07	3.04693e+07	1.29864e+07	6.33139e+06
Phosphoethanolamine	1.01205e+06	1.24269e+06	383323	320754	755000	587040	1.08686e+06	444703	409273	4.87049e+06	665926	4.75194e+06	3.99588e+06	7.46305e+06	3.06213e+06	4.89409e+06	6.35529e+06	2.15991e+06
Pipecolic acid	411656	503461	77331.6	316419	110035	206605	161728	217904	533326	595407	288327	429958	376012	152854	394335	364772	592270	505955
Proline	5.00794e+06	5.72535e+06	1.89744e+06	6.17968e+06	5.03901e+06	3.63047e+06	4.85045e+06	2.90108e+06	4.96356e+06	3.35225e+07	5.12556e+06	4.17537e+07	2.65406e+07	2.72519e+07	1.79152e+07	3.05037e+07	2.13534e+07	1.17208e+07
S-Methyl-5'-thioadenosine	99777.5	98344.6	29750.5	46894.2	55829.5	49721.8	50290.9	52887.5	78552.7	2.1503e+06	186159	1.10064e+06	3.03773e+06	2.58647e+06	829678	1.51212e+06	3.09112e+06	424270
Tryptophan	2.10388e+06	1.70604e+06	736112	2.92277e+06	1.92331e+06	1.49381e+06	1.4865e+06	948100	3.03448e+06	2.00365e+06	1.34143e+06	5.80969e+06	3.51599e+06	5.85705e+06	3.58818e+06	5.25289e+06	4.91945e+06	3.24512e+06
Tyrosine	1.72363e+06	1.40375e+06	652894	1.65833e+06	1.70153e+06	1.40582e+06	1.39207e+06	1.0258e+06	1.54206e+06	5.79347e+06	1.21372e+06	5.22344e+06	5.886e+06	5.93878e+06	3.73026e+06	5.76613e+06	4.45031e+06	2.82423e+06
Valine-Norvaline	1.52041e+06	1.38009e+06	605924	1.94567e+06	1.84268e+06	1.03361e+06	1.47231e+06	965508	1.76919e+06	5.2809e+06	1.15524e+06	4.74524e+06	4.78475e+06	6.20294e+06	2.8595e+06	5.36012e+06	5.33967e+06	2.70307e+06

## Sheet: Normalized Data
Metabolite	N1	N3	N4	N5	N6	N7	N8	N9	N10	T1	T3	T4	T5	T6	T7	T8	T9	T10
1-Methyladenosine	0.578565	0.521645	0.51863	0.751385	0.637811	0.568077	0.60149	0.66111	0.746348	0.204278	0.615243	0.710647	0.516591	0.159253	0.417916	0.380281	0.557675	0.663919
1-Methylhistidine	0.376393	0.329355	0.475625	0.482792	0.337351	0.501476	0.353704	0.0781126	0.417171	0.166919	0.312475	0.203238	0.186136	0.0997471	0.213844	0.182662	0.348706	0.218148
1-Methylnicotinamide	0.469075	0.761439	1.20828	0.285311	0.564015	0.502661	0.479499	0.516941	0.580015	0.417339	0.972152	1.37952	0.402388	0.113196	0.511797	0.645364	0.954335	0.923351
2,3-Pyridinedicarboxylic acid	0.243315	0.101311	0.104921	0.0856631	0.22205	0.0711501	0.0942364	0.193379	0.312028	0.226904	0.168525	0.0350601	0.160735	0.0238517	0.0389523	0.0572709	0.0564582	0.147358
2-Aminoadipic acid	5.97335	6.22421	3.02106	1.80914	3.84458	2.25663	5.09229	1.0696	7.10087	0.250832	1.67147	0.687774	0.339924	0.11617	0.716847	0.372544	0.506258	4.95138
2-Aminooctanoic acid	0.0189557	0.0801463	0.0256648	0.0447884	0.066558	0.0376572	0.0189274	0.0345533	0.0472855	0.00934871	0.0560968	0.00791187	0.0133122	0.0255138	0.0209367	0.0106021	0.0206537	0.021236
2'-Deoxycytidine	0.0376728	0.00652119	0.00325482	0.0056153	0.00834517	0.0150361	0.0141825	0.008368	0.00691867	0.00481495	0.00361955	0.010283	0.010025	0.00239135	0.00573276	0.0103354	0.00498126	0.00676981
2'-Deoxyinosine	0.0140868	0.0162704	0.0295351	0.013729	0.0187512	0.0207153	0.0116599	0.0186304	0.0119208	0.00433662	0.0227398	0.00827701	0.0100613	0.00298195	0.00845969	0.00581906	0.00652752	0.0078316
3-Methyl-L-histidine	0.0474426	0.0428419	0.0462557	0.0779015	0.0335008	0.0645109	0.0420762	0.0172772	0.0466559	0.0154583	0.0442703	0.0247075	0.0273334	0.0101036	0.0251645	0.0181477	0.0426919	0.0228415
5-Hydroxyindoleacetic acid	0.0287669	0.029336	0.0196977	0.0380878	0.0420631	0.0551701	0.0384993	0.0319555	0.0341368	0.00372822	0.0359106	0.0134987	0.0129946	0.00732646	0.0203647	0.0142043	0.0121475	0.0136976
5-Hydroxylysine	0.0211867	0.0573179	0.072322	0.0184061	0.0254777	0.0275224	0.0305985	0.0204867	0.0175728	0.0128719	0.038746	0.0499983	0.0237443	0.00843235	0.0244807	0.0266705	0.0519569	0.036447
7-Methylguanosine	0.0741848	0.0885863	0.0942369	0.121438	0.109479	0.0897269	0.0726026	0.108015	0.131762	0.0450506	0.115622	0.221841	0.0893	0.0268609	0.0898128	0.056828	0.0841444	0.167702
Adenine	0.0883366	0.147722	0.0917036	0.106201	0.075391	0.105952	0.132982	0.204063	0.0908295	0.169675	0.110784	0.0868644	0.236073	0.435769	0.155872	0.12245	0.207986	0.198371
Agmatine	0.0460302	0.089689	0.0497104	0.0655479	0.0554473	0.0464097	0.0521014	0.050185	0.111212	0.024623	0.179131	0.15736	0.0558837	0.0307824	0.115368	0.0670577	0.08846	0.086845
AICAR	0.0154937	0.0142163	0.0234764	0.0211369	0.0159034	0.0195053	0.0295335	0.0175403	0.0260396	0.0187977	0.0419239	0.020015	0.0403118	0.00307328	0.0158031	0.0203571	0.0342225	0.0554574
Anserine	0.0408972	0.0529748	0.164857	0.021154	0.0518447	0.098338	0.0588622	0.000665639	0.0301431	0.00397999	0.0429032	0.00755216	0.00560436	0.0012923	0.0169435	0.00814913	0.00618989	0.0162487
Argininosuccinic acid	0.110204	0.123918	0.154712	0.0457958	0.126999	0.0953824	0.143502	0.0279321	0.0581891	0.192697	0.134392	0.143512	0.228843	0.0162956	0.0650903	0.180036	0.126242	0.166279
Asparagine	0.0672392	0.0817925	0.168075	0.0719828	0.100052	0.0996459	0.0798115	0.0181876	0.0522297	0.0298293	0.135133	0.0751966	0.0825059	0.0238158	0.0577678	0.0598847	0.0957106	0.0612447
Betaine	8.59213	5.53968	10.768	16.9403	10.3095	11.9686	8.26954	21.2603	9.46411	5.96007	6.48053	3.96964	12.1828	42.2126	15.1218	6.66494	4.34537	5.65062
cAMP	0.104411	0.0688534	0.262936	0.118249	0.0884409	0.202386	0.146462	0.160122	0.110289	0.0682111	0.203682	0.0996895	0.0522951	0.0378141	0.0909772	0.138191	0.0593436	0.0518444
Carnitine-C12	0.0524947	0.105484	0.0597517	0.220235	0.177915	0.192724	0.0867666	0.118585	0.349128	0.0192722	0.0169715	0.0224026	0.007039	0.0275407	0.0363196	0.0719502	0.0166164	0.0316767
Carnitine-C14	0.0349099	0.0285875	0.191223	0.0341513	0.0372789	0.0361171	0.0223384	0.0488322	0.0438648	0.0534913	0.00906693	0.05755	0.0145894	0.0495867	0.0373168	0.199849	0.0369023	0.0529076
Carnitine-C16	0.0239292	0.0122971	0.244527	0.0108744	0.0109131	0.00960798	0.00899469	0.0323607	0.00756827	0.0219875	0.00916445	0.0657335	0.0104775	0.0128621	0.0228984	0.0993181	0.0222175	0.049393
Carnitine-C18	0.065624	0.0575565	0.393401	0.0400854	0.0444165	0.0274903	0.0212736	0.0965905	0.0193631	0.0914527	0.0509215	0.453844	0.0475088	0.0569534	0.0899246	0.396388	0.067798	0.143309
Carnitine-C5	2.26982	0.865354	1.22306	1.01175	2.39735	2.57211	2.37504	1.48712	1.15829	18.4096	3.28652	0.713155	2.49462	1.85472	1.57454	2.83159	1.21341	0.725383
Carnitine-C8	2.9241	2.09653	1.3477	2.06394	3.09244	2.95173	2.81247	2.20815	1.98451	1.01081	1.43412	1.0677	0.588865	0.828775	1.79417	1.06348	0.978651	1.08237
Carnosine	0.00998076	0.0161647	0.0161482	0.00400864	0.00727307	0.0117437	0.0291438	0.00037822	0.000352824	0.0098052	0.0292244	0.0133248	0.0235927	0.00468498	0.0267141	0.0162017	0.0174454	0.00655204
CMP	1.18067	0.859331	1.29807	0.604092	1.07886	1.37116	2.34489	1.21231	1.21775	0.916992	1.18619	1.75829	1.32744	0.728244	1.29628	1.49631	4.08968	2.09261
Creatinine	8.75888	7.45891	7.52983	11.6623	7.57431	8.30759	7.07917	3.38926	9.74504	1.62875	5.94392	3.94773	2.60519	1.44775	3.53952	3.45668	2.35051	4.70544
Cycloleucine	10.2585	13.0231	4.80605	9.1013	2.98708	6.49052	4.20331	9.97563	13.6207	2.74095	8.77133	3.73624	2.68167	0.664716	3.63952	2.58923	4.1558	6.40762
Cystathionine	0.00468794	0.000302912	0.00244196	0.00169884	0.00212617	0.00272062	0.002341	0.00037822	0.00119013	0.0269772	0.0112225	0.0108812	0.359191	0.00904399	0.00493868	0.00271614	0.226362	0.00263385
Cysteine	0.00825111	0.0542398	0.0931157	0.00736456	0.040754	0.0505885	0.0881408	0.00460369	0.0286702	0.0818617	0.0227675	0.0682621	0.0508367	0.017528	0.0561125	0.0719608	0.0802135	0.191192
Cytidine	4.09524	2.2192	1.03399	1.75448	2.33751	1.03017	2.04408	2.32396	1.21508	0.216854	0.417593	1.21211	0.342121	0.0755189	0.225819	0.786516	0.379474	0.796425
dAMP	0.0285206	0.0230903	0.0790556	0.0202096	0.0279528	0.0723255	0.050382	0.0811908	0.0284677	0.0409514	0.0769122	0.0946084	0.184541	0.0294075	0.0440869	0.0700442	0.125769	0.0547174
FAD	0.497889	0.445113	0.484501	0.117174	0.411617	0.448688	0.6307	0.610968	0.26182	1.24449	0.579063	0.977226	1.0195	1.17192	0.72423	1.06126	1.19729	0.640586
Glycochenodeoxycholate	0.0687186	0.0186863	0.0157366	0.117568	0.0492103	0.0223525	0.00834401	0.0184344	0.0365735	0.00113167	0.0082933	0.00147542	0.00388259	0.000595681	0.00271589	0.000605925	0.000282851	0.00511387
Glycocholic acid	0.00369925	0.00286825	0.00211301	0.0216321	0.0103659	0.00690168	0.00100064	0.00273798	0.00642983	0.000323581	0.00185934	0.000714172	0.00127973	0.000439736	0.000908937	0.00022525	0.000539723	0.00145337
Homocysteine	0.62083	1.25462	0.590057	0.511521	0.845901	1.34267	0.91985	0.479628	0.767198	0.398923	1.67194	0.78746	0.472565	0.228651	0.870183	0.634581	1.23713	1.23845
Hydroxyproline	0.652919	0.970283	1.2274	0.938466	1.28157	0.667528	0.532588	0.145369	0.481007	0.433671	0.817659	1.15166	0.754779	0.359309	0.57526	0.718752	1.43364	0.721606
Kynurenic acid	0.0866444	0.0484863	0.075973	0.163289	0.0645587	0.0828263	0.0966222	0.128527	0.109102	0.0812571	0.0712832	0.0214518	0.0540141	0.0106467	0.047686	0.0247321	0.0253889	0.0390271
Kynurenine	1.18425	0.578449	1.17552	1.0908	0.665461	1.00919	1.33854	1.87359	1.21913	8.18515	1.61206	1.15292	6.99072	0.409766	1.77076	2.37497	1.36154	0.992946
Lysine	2.46759	3.03771	6.49477	2.58954	3.64657	4.40443	3.18186	2.66048	2.72986	1.17234	4.22125	2.40111	1.91843	0.757131	1.85653	1.77242	2.02912	2.65497
Methionine sulfoxide	0.0838713	0.0795458	0.217663	0.0937597	0.10355	0.0862296	0.0804251	0.020689	0.0986708	0.0246407	0.131129	0.102736	0.0339949	0.00755154	0.0359934	0.049115	0.0419182	0.0448617
Myo-inositol	0.0682687	0.0739862	0.277591	0.0223796	0.0667458	0.13415	0.0961979	0.00587617	0.0412307	0.0029738	0.0606627	0.0127301	0.0042622	0.00153324	0.0245731	0.0114015	0.0079658	0.0263288
N-Acetyl-aspartic acid	1.26143	0.825215	0.586132	1.19726	1.14056	0.670833	1.09798	1.08573	0.758546	0.454371	0.577932	0.763948	1.05459	5.14248	4.60856	7.21839	1.14613	5.94187
N-Acetylputrescine	0.0386512	0.0715214	0.0305105	0.0552321	0.0414139	0.0427362	0.042813	0.0386859	0.0888068	0.0213824	0.149333	0.133164	0.0461477	0.0268496	0.0968849	0.0560173	0.0763148	0.0741725
NADP	0.0196332	0.0160215	0.0235942	0.0060568	0.0436267	0.0455671	0.099041	0.0740262	0.0131008	0.261428	0.0626561	0.331845	0.0860719	0.577175	0.223537	0.407736	0.489528	0.0690008
N-Methyl-L-arginine	0.0192975	0.0140563	0.0185574	0.0129226	0.0158175	0.0146384	0.0134239	0.0205204	0.0128531	0.011445	0.0156079	0.0199285	0.0238567	0.00450974	0.0123587	0.018632	0.0195039	0.0179432
Pantothenic acid	0.510819	0.66756	0.550743	0.467257	0.710119	0.841151	0.724828	1.04412	0.55285	0.917034	0.87566	0.967679	0.797563	1.17783	1.39847	0.443469	1.22281	0.987817
Propionylcholine	0.0628885	0.0370486	0.0356902	0.122831	0.0442803	0.0737216	0.0352698	0.0414514	0.0730905	0.00304838	0.0346325	0.00881321	0.011837	0.00587893	0.0162538	0.00417002	0.00646335	0.0147811
Purine	0.158233	0.159035	0.181687	0.177889	0.191095	0.168899	0.154074	0.176406	0.175295	0.0674605	0.15606	0.126063	0.0988673	0.0572363	0.103221	0.10604	0.100488	0.135455
Putrescine	0.0295319	0.118739	0.131352	0.0615583	0.0474821	0.147312	0.0821334	0.0848229	0.0891732	0.0458291	0.808275	0.0728691	0.0570511	0.0197327	0.102702	0.0555371	0.180812	0.0466798
Pyridoxine	0.02038	0.00777577	0.0233209	0.0214999	0.0097776	0.0128064	0.00671128	0.0140349	0.0072352	0.00275034	0.00805906	0.0225002	0.00994592	0.00137761	0.00172225	0.0015206	0.00197711	0.0258691
Riboflavin	0.142371	0.292576	0.210377	0.340456	0.224586	0.192535	0.181363	0.410668	0.177654	0.1855	0.366973	0.479644	0.336615	0.115065	0.2763	0.29009	0.244581	0.312521
S-Adenosyl-methionine	0.545865	0.696709	0.226631	0.235379	0.349446	0.255225	0.281285	0.134568	0.467672	9.26045	1.15667	2.47896	8.30687	6.12286	2.15215	4.25296	13.608	1.23347
SDMA-ADMA	0.109594	0.140105	0.186704	0.106751	0.16591	0.107052	0.150561	0.00321291	0.0905652	0.04066	0.146062	0.088304	0.0761383	0.0174827	0.049657	0.0552992	0.081023	0.083911
Serotonin	0.00428616	0.00380215	0.00668517	0.00299265	0.00428714	0.00427936	0.00853395	0.00341635	0.00319002	0.00104967	0.0032565	0.00339493	0.00102787	0.000837532	0.0029081	0.00356146	0.00226504	0.00188049
Spermidine	0.641164	2.23979	0.117948	3.36035	1.61974	0.320432	0.146585	1.09789	1.17575	0.0276122	0.44603	0.0761736	0.0465183	0.0113509	0.228935	0.0511222	0.0530253	0.172111
Thiamine	0.0187113	0.0687338	0.0223016	0.0264682	0.0425562	0.0105863	0.0167118	0.0287098	0.0315203	0.0689265	0.0750208	0.0251443	0.0655494	0.00783285	0.0156605	0.0213588	0.0125761	0.0207221
Thiamine pyrophosphate	0.0230232	0.034854	0.0712752	0.0113512	0.0351985	0.0469359	0.045336	0.013489	0.0113443	0.046443	0.0531406	0.0391442	0.0402101	0.00656697	0.0449514	0.0337535	0.0529436	0.0298409
Trimethylamine N-oxide	0.0106187	0.0478725	0.0510594	0.157496	0.177277	0.121118	0.0799897	0.000720699	0.197149	0.0136536	0.0166153	0.0151937	0.00957345	0.00290252	0.0141788	0.0121302	0.0122903	0.0504
Trimethyllysine	0.130677	0.214591	0.235612	0.294103	0.271386	0.386622	0.184038	0.330429	0.184134	0.0312956	0.394838	0.0552792	0.0788149	0.0208563	0.0503816	0.0584254	0.0830304	0.134535
Uracil	0.731027	0.795495	1.33048	0.614346	0.702499	0.80048	0.459057	0.897907	0.549536	0.727501	3.5253	5.35837	3.16163	0.91522	2.42405	1.87894	3.07209	2.88953
Urea	3.70723	4.09181	2.62284	5.22294	5.75294	4.42923	3.60018	1.82047	3.80623	0.628301	3.19765	1.25049	1.36912	0.309289	1.75116	1.34742	1.21029	2.00688
Xanthosine	0.407871	0.496807	0.67437	0.297549	0.538804	0.398123	0.40696	0.50424	0.529379	0.143908	0.566714	0.404806	0.219717	0.0731328	0.268798	0.215296	0.192743	0.396224
γ-Aminobutyric acid	0.0374562	0.035884	0.0473598	0.0261398	0.0425957	0.0396239	0.0478771	0.0555602	0.0320012	0.0509296	0.0477066	0.0300814	0.0497495	0.019886	0.0258768	0.0979655	0.0466117	0.046311
2,3-Dihydroxybenzoic acid	0.0089927	0.00800616	0.0116946	0.00885782	0.00712808	0.0129886	0.010262	0.0243898	0.00610042	0.00351087	0.0112126	0.00594427	0.00295301	0.00330416	0.00753903	0.00402646	0.00928193	0.00440657
2-Hydroxyisocaproic acid	0.0116745	0.0109192	0.0143021	0.0234427	0.0128284	0.0108734	0.013149	0.0150125	0.0205238	0.00580731	0.0100398	0.00616836	0.00357498	0.00349812	0.00505185	0.00507289	0.00634942	0.00869704
2-Ketohexanoic acid	0.0038403	0.00172473	0.00217408	0.00809927	0.00273765	0.00210461	0.00138707	0.00143849	0.00717394	0.000528285	0.00279907	0.000886723	0.000415757	0.00024545	0.00059748	0.000626035	0.000413704	0.00110043
2-Phosphoglyceric acid	0.0795737	0.0612451	0.0908758	0.0290294	0.0870962	0.0404403	0.0822542	0.018536	0.0186826	0.0381052	0.0570389	0.0777159	0.0746776	0.0158945	0.0668941	0.0745712	0.0613771	0.065258
3-Phenyllactic acid	0.0265268	0.0235669	0.0412053	0.063478	0.0305397	0.0402088	0.0352634	0.0455483	0.070727	0.015044	0.0182843	0.0155494	0.0248027	0.0143212	0.0182355	0.0332945	0.0349779	0.0260069
3-Phosphoglyceric acid	0.0318542	0.0160828	0.129341	0.00353153	0.0684069	0.0444276	0.0826512	0.0366083	0.00835303	0.0526176	0.093498	0.0938828	0.0114702	0.0172479	0.078067	0.0589026	0.106919	0.0245254
ADP	0.0428052	0.0247352	0.0681414	0.00908217	0.0368901	0.0884869	0.275914	0.0867712	0.0161314	2.03057	0.137861	0.792304	0.693848	0.764737	0.457681	1.53359	1.49348	0.126408
ADP-ribose	0.248155	0.271135	0.391255	0.120897	0.341243	0.293286	0.564952	0.202658	0.563998	1.13107	0.662546	0.266217	0.215002	0.0993466	0.497038	0.212272	0.569966	0.527415
AMP	0.366062	0.0162435	1.69073	0.0137506	0.0271861	1.38517	2.09727	0.0868526	0.0517274	2.53978	1.3799	2.54727	2.75615	2.1282	2.17086	3.10946	3.15855	1.58885
Ascorbic acid	0.00030407	1.61019	0.000837982	0.000395749	0.0708435	0.000467398	0.0022799	0.0261413	0.000352824	3.18296	0.000395143	4.57905	5.19555	2.72543	7.36662	3.5381	3.4835	5.30592
Cholic acid	0.00188032	0.00734579	0.002236	0.0213028	0.00418674	0.000678544	0.00224059	0.00164142	0.0030094	3.18376e-05	0.0016317	0.00023487	0.000395895	5.79908e-05	0.000145771	0.000241455	7.72707e-05	0.000310635
cis-Aconitic acid	0.0159846	0.0111498	0.0114408	0.0107317	0.0179897	0.0137912	0.0192385	0.0256548	0.0141712	0.0116451	0.016904	0.0151109	0.0105268	0.00368384	0.0158867	0.013293	0.00655472	0.012894
Citraconic acid	0.0141178	0.0115319	0.0273347	0.0110575	0.0113715	0.0137145	0.0161307	0.0290207	0.0111337	0.00219757	0.0156639	0.00669663	0.00240197	0.00117525	0.00322915	0.00276442	0.00588869	0.00593431
Citrate	3.52296	2.50729	1.39099	1.31337	3.62984	1.83693	2.95862	14.4071	2.20187	0.997508	1.76282	2.52539	1.37848	0.356113	2.44	1.85864	0.724048	1.96163
dTMP	0.000696407	0.00110973	0.000837982	0.000397395	0.000432111	0.000528083	0.000615507	0.0023425	0.000368895	0.0030815	0.00141461	0.00137082	0.00476338	0.000918256	0.00068778	0.0024334	0.00252891	0.00225023
dUMP	0.000529458	0.000302912	0.000837982	0.000395749	0.000364885	0.00283529	0.0019193	0.00134241	0.000352824	0.00306603	0.00202811	0.00596222	0.00607972	0.00172521	0.00408187	0.0068612	0.0102265	0.00343502
Fumaric acid	0.0517095	0.0735086	0.0589532	0.0318026	0.0708312	0.0376412	0.075786	0.0558793	0.0370749	0.085426	0.0678005	0.0679524	0.0808326	0.035283	0.0437252	0.0885311	0.0400901	0.0709787
G6P-F6P	0.0216455	0.018972	0.0668231	0.00709436	0.0291518	0.0282209	0.0364017	0.0102177	0.00882124	0.105657	0.0581059	0.014098	0.102585	0.0786541	0.0366139	0.0221552	0.0811906	0.00968824
Gluconic acid	0.0443177	0.0295499	0.0389718	0.0293364	0.0492309	0.0490333	0.0447677	0.03523	0.0291183	0.0358337	0.0402118	0.0558192	0.108585	0.0256823	0.03353	0.0413774	0.0576911	0.0450769
Glutamate	0.854342	1.52086	1.24447	0.51196	1.02154	0.838955	1.13242	0.740701	0.611316	0.637938	1.35526	1.43566	1.05342	0.391908	0.858243	1.38143	0.788951	1.31167
Hydroxyglutaric acid	0.114306	0.112097	0.0875429	0.0758655	0.11056	0.0883982	0.131548	0.14626	0.0989776	0.629547	0.186593	0.617921	0.113975	0.0611493	0.133625	0.245515	0.108349	0.353268
IMP	0.028602	0.00100006	0.176146	0.00046236	0.00181447	0.130503	0.286186	0.00753826	0.00494373	0.415159	0.120478	0.215358	0.29681	0.166443	0.187908	0.338676	0.348213	0.190462
Indole-3-carboxylic acid	0.00447178	0.00462074	0.0060538	0.00729147	0.00731066	0.00456843	0.00391948	0.00738285	0.00534241	0.000490095	0.00406517	0.00166943	0.00202393	0.000851014	0.00155523	0.00108186	0.00144204	0.0026169
Lactic acid	0.644026	0.932005	0.883626	0.764789	1.00161	0.757426	0.923413	1.01141	1.06875	0.48943	1.0803	0.737538	0.673597	0.387729	0.690908	0.669034	0.663794	0.710708
N-Acetyl-Asp-Glu	0.0180661	0.0139264	0.0171077	0.0318478	0.0402501	0.0138272	0.0443675	0.0634667	0.0227386	0.00592454	0.0223714	0.0145334	0.0182123	0.0862275	0.296176	0.239197	0.0273454	0.0811246
N-Acetyl-D-glucosamine 6-phosphate	0.0983114	0.119365	0.119019	0.0294878	0.114432	0.0860666	0.112977	0.0368641	0.0270793	0.0775817	0.168493	0.113638	0.0890091	0.0419253	0.0868641	0.156931	0.167199	0.0562758
N-Acetyl-L-alanine	0.0227702	0.0195312	0.0167708	0.0255105	0.0229721	0.0186354	0.0172873	0.0270998	0.0217594	0.0333014	0.02501	0.0590124	0.0466362	0.0138951	0.0226791	0.0329074	0.0191858	0.0261324
Pyroglutamic acid	0.0172946	0.0158532	0.0222942	0.0179387	0.017231	0.0161064	0.0142151	0.0154322	0.0137889	0.00426684	0.0136826	0.0140028	0.00690796	0.00408099	0.00667396	0.00870665	0.00821191	0.0204038
Ribose 5-phosphate	0.13671	0.190484	0.428181	0.0336506	0.209005	0.281336	0.260775	0.105166	0.0570469	0.0627078	0.272427	0.130976	0.0915899	0.0251673	0.0961685	0.0733608	0.124875	0.111088
S-(5'-Adenosyl)-L-homocysteine	0.07072	0.0874242	0.0956021	0.0693277	0.0831088	0.0646328	0.0526595	0.0669088	0.0838444	0.0196001	0.0560642	0.0299645	0.0243695	0.0114702	0.0191637	0.0167194	0.0154922	0.0581441
sn-Glycerol 3-phosphate	0.159146	0.203015	0.877035	0.0356576	0.194849	0.499636	0.384417	0.101582	0.0581298	0.0339841	0.526128	0.237582	0.0482336	0.0131398	0.103271	0.0473285	0.0416633	0.0936258
Succinate	0.370907	0.579101	0.596487	0.337444	0.501625	0.450224	0.504284	0.765365	0.67389	0.32013	0.763079	0.516625	0.638145	0.282532	0.445782	0.296899	0.54979	0.626766
Taurine	2.40733	2.5789	3.97174	1.22409	2.30204	2.66799	3.74963	2.09785	1.05168	0.839476	2.47989	2.02874	1.38107	1.22729	1.7092	1.78468	1.56895	1.86131
Taurochenodeoxycholate	0.0195383	0.00117886	0.00419855	0.0246977	0.00821827	0.0168574	0.00609084	0.00325939	0.00539253	0.00088481	0.00100494	0.000848923	0.00163759	0.000296092	0.00142604	0.000707887	0.000248061	0.00133664
UDP-galactose	0.217799	0.109445	0.717106	0.049247	0.161095	0.503369	0.502249	0.0138227	0.104683	0.660519	0.555105	0.52222	0.561235	0.494555	0.299638	0.313763	0.418145	0.343301
UDP-N-acetylglucosamine	1.10879	1.18154	1.15725	0.326446	0.786974	0.976091	2.14059	0.161229	1.18999	5.53999	2.79288	4.22012	5.31365	3.54573	3.04754	5.0589	8.27974	3.83567
UMP	0.178356	0.0234006	0.431578	0.0171501	0.0296794	0.581586	0.838483	0.0539093	0.0624158	1.38446	0.46242	0.785177	1.08287	0.967499	0.62556	1.22394	1.99546	1.0393
Uridine	0.243497	0.318623	0.265587	0.311308	0.32702	0.239543	0.238663	0.211552	0.295469	0.0154765	0.190869	0.083047	0.0231782	0.0174295	0.0441988	0.0413878	0.0225483	0.16314
Xanthine	0.374336	0.601927	0.441739	0.262935	0.801168	0.662067	0.54171	0.729472	0.593848	0.737923	0.75469	0.367024	0.283588	0.485378	0.460466	0.691741	1.2197	0.740833
Xanthurenic acid	0.0178121	0.0148403	0.0164391	0.0309141	0.0209634	0.018338	0.014731	0.015515	0.0289871	0.00246289	0.0162408	0.0121606	0.00605135	0.00519194	0.00945869	0.00975334	0.00811071	0.0135604
XMP	0.00102832	0.00325932	0.0327765	0.00112014	0.00673887	0.0266975	0.0302665	0.0298509	0.00587318	0.0186187	0.0509394	0.179648	0.0474041	0.0365767	0.109522	0.103462	0.0572639	0.105375
γ-Glu-Cys	0.00428349	0.0225545	0.0211189	0.00171603	0.0168637	0.0163335	0.0286407	0.00354009	0.00506714	0.00559441	0.0160359	0.00963903	0.00385764	0.00235016	0.00896414	0.00400989	0.00474618	0.0313142
malate	1.05993	1.2162	0.865141	0.424451	1.19698	0.901354	1.58615	1.07424	0.757406	1.00003	1.43753	1.25619	1.00164	0.48531	0.90767	1.19689	0.85787	1.15397
Acetylcarnitine	1.69475	1.08881	0.880377	0.637495	1.74064	1.64389	1.56724	0.673003	1.30838	1.32872	1.39353	1.57394	0.672961	1.77207	1.88941	1.477	1.01935	1.09244
Adenosine	3.0897	4.69903	1.98417	4.31995	3.04127	1.98152	3.86055	2.71974	3.51195	0.229659	0.757169	0.616601	0.997927	0.597073	0.701061	0.997642	0.383402	3.87252
Alanine-Sarcosine	0.373895	0.459959	0.510699	0.358287	0.452218	0.515454	0.457304	0.346889	0.43122	0.372343	0.578342	0.425417	0.393013	0.171959	0.372406	0.386186	0.448411	0.406212
Arginine	0.22505	0.225204	0.252479	0.281002	0.266995	0.226924	0.195858	0.137774	0.204356	0.0923961	0.236627	0.235977	0.205091	0.0788675	0.170839	0.175834	0.172779	0.188973
Aspartic acid	0.127854	0.10945	0.144991	0.0579568	0.0845074	0.101824	0.122847	0.0656243	0.0736078	0.0466936	0.142184	0.106328	0.191218	0.0593667	0.114266	0.11471	0.131404	0.127895
Carnitine	1.32122	1.0784	1.03838	1.4481	1.57937	1.84833	1.08914	0.768949	1.40009	0.547733	0.98432	0.88784	0.646245	1.37411	1.34642	0.897963	1.11186	0.946904
Carnitine-C3	0.0637659	0.0247622	0.0438583	0.0206413	0.0466008	0.0560036	0.0665048	0.0211835	0.0265692	0.462868	0.0844855	0.0341852	0.0546108	0.152868	0.0815109	0.0963331	0.0761814	0.0233355
Carnitine-C4	0.141589	0.127143	0.0944077	0.0486525	0.155679	0.151413	0.134139	0.104884	0.165261	0.764443	0.198904	0.334004	0.254475	0.336046	1.45154	0.293026	1.07741	0.238211
Carnitine-C6	0.0442256	0.0301648	0.0206777	0.0148589	0.0491892	0.0450494	0.0506778	0.0192609	0.0273883	0.0818342	0.0362957	0.0760292	0.0235589	0.0440309	0.0677777	0.054361	0.0897412	0.0275057
Choline	3.00296	2.68769	5.70431	2.36173	3.59967	4.06464	3.44515	2.16722	2.94324	1.13364	3.80958	2.95319	1.5911	0.399636	1.90818	1.55268	0.957207	2.3777
Citrulline	0.138307	0.102046	0.131895	0.260039	0.201146	0.16701	0.15023	0.08493	0.139157	0.0278819	0.116041	0.0549651	0.0784289	0.0808017	0.0756887	0.0670348	0.120133	0.0681258
Creatine	1.69139	1.76044	2.2907	1.01339	1.82263	2.58265	2.09517	0.831076	1.17222	0.668901	2.88499	6.50979	2.17924	3.02987	3.53017	5.06043	1.81434	2.27069
Cystine	0.0989681	0.0360498	0.0544066	0.230754	0.0996969	0.130688	0.0493957	0.0389583	0.221279	0.00111187	0.00611836	0.0104724	0.00144497	0.000701939	0.00425363	0.00167811	0.00405826	0.0316701
Glutamine	2.051	1.95612	2.19376	2.4758	2.71109	2.12328	2.17613	1.39407	1.7044	0.602498	2.10498	1.75399	1.02848	0.627042	1.54674	1.33932	2.01521	1.41264
Glycerophosphorylcholine	0.453927	0.253826	0.308443	0.186449	0.481846	0.366804	0.623233	0.199453	0.19256	0.994543	0.38041	0.964473	0.96119	1.88327	1.11862	0.874742	0.298458	0.22018
GMP	0.00821377	0.000898467	0.0676247	0.00142078	0.00111306	0.0512004	0.0699643	0.00408597	0.00168891	0.169986	0.0467729	0.204502	0.250244	0.19788	0.141623	0.296763	0.269879	0.0899541
GSH	0.113519	0.337039	0.789719	0.0441336	0.23654	0.398795	0.802301	0.0769114	0.14246	1.6427	0.802059	0.361965	0.652239	0.610276	0.675086	1.30073	0.72601	0.763122
GSSG	0.0743952	0.067605	0.0966515	0.0161191	0.0541876	0.085599	0.108784	0.0466014	0.0223724	0.201367	0.148122	0.316471	0.264762	0.119889	0.269867	0.345945	0.263349	0.113512
Guanine	0.0618902	0.0538858	0.0528442	0.0284214	0.0547987	0.0284736	0.0427489	0.0341121	0.0358175	0.0830453	0.0931013	0.177531	0.116221	0.0819094	0.118561	0.130715	0.0748009	0.0881581
Guanosine	0.200309	0.209888	0.180426	0.115787	0.210405	0.136936	0.145708	0.138816	0.156443	0.0910416	0.171883	0.258963	0.187802	0.0566737	0.165879	0.181448	0.107979	0.228361
Histidine	0.559792	0.588526	0.753635	0.690635	0.716655	0.712947	0.521796	0.398004	0.591582	0.313917	0.811302	0.557942	0.429079	0.256259	0.374745	0.443044	0.438411	0.506136
Homoserine	0.178455	0.227066	0.348929	0.308105	0.26563	0.246836	0.237209	0.16502	0.17857	0.0986218	0.304381	0.261233	0.25626	0.0866871	0.17505	0.193943	0.245081	0.18928
Inosine	0.381942	0.475827	0.34176	0.288707	0.432453	0.364636	0.353607	0.299382	0.310667	0.109441	0.306738	0.309857	0.307178	0.122471	0.271514	0.219667	0.169952	0.377028
Isoleucine	0.808031	0.72452	0.936049	1.16733	1.05936	0.733561	0.779423	0.62813	0.930871	0.531563	0.834687	1.14762	0.951397	0.476191	0.693068	0.96351	0.854047	0.813124
Leucine	1.73093	1.63301	2.03132	2.12436	2.11936	1.75487	1.61903	1.33643	2.03412	1.00395	1.89096	2.27224	1.8799	0.846318	1.47147	1.98497	1.72453	1.8428
Methionine	0.126878	0.115671	0.131762	0.162295	0.164736	0.139165	0.104877	0.0923248	0.13097	0.0625538	0.131151	0.165807	0.126602	0.0492921	0.101962	0.143753	0.0653521	0.130059
N,N-Dimethylglycine	0.824937	0.762576	1.67397	0.636913	1.01169	1.15018	0.920225	0.590508	0.83391	0.299577	0.934271	0.76537	0.413524	0.108582	0.511283	0.409427	0.26619	0.654113
NAD	0.0130783	0.00551324	0.01287	0.00459115	0.00576946	0.0185809	0.0186819	0.0064662	0.00822871	0.00745942	0.0155296	0.0474107	0.0043608	0.0464408	0.0220657	0.0289265	0.0530607	0.013912
Nicotinamide	0.338414	0.325136	0.293909	0.154531	0.43962	0.214946	0.279103	0.31022	0.251432	0.487093	0.467855	0.388124	0.378907	0.10188	0.33744	0.399954	0.430443	0.426194
Phenylalanine	2.10322	1.91021	2.43217	2.37999	2.65248	2.48857	1.97832	1.48311	2.34921	1.12296	2.30291	2.55666	2.05526	0.978728	1.64661	2.15278	1.77377	1.95466
Phosphocholine	0.650444	0.911004	0.428252	0.394911	0.723893	0.469375	0.826922	0.431349	0.637565	3.04938	0.879855	1.25141	2.17158	1.23183	1.45354	2.68039	1.10893	1.04031
Phosphoethanolamine	0.307734	0.376427	0.321218	0.126938	0.275489	0.274381	0.368404	0.168196	0.144401	0.227701	0.263136	0.5404	0.34682	0.301852	0.366228	0.430534	0.542687	0.354896
Pipecolic acid	0.125172	0.152505	0.0648024	0.125223	0.0401503	0.0965667	0.0548198	0.0824157	0.18817	0.027836	0.11393	0.0488956	0.0326357	0.00618235	0.0471621	0.0320891	0.0505748	0.0831337
Proline	1.52276	1.73428	1.59002	2.4456	1.83866	1.69687	1.64412	1.09725	1.75126	1.56722	2.02533	4.74831	2.30357	1.10223	2.14264	2.68342	1.8234	1.92586
S-Methyl-5'-thioadenosine	0.0303393	0.0297898	0.0249303	0.0185583	0.0203714	0.0232399	0.0170467	0.0200031	0.0277153	0.100529	0.0735595	0.125167	0.263658	0.104613	0.0992286	0.133021	0.263955	0.0697121
Tryptophan	0.639726	0.51678	0.616848	1.15668	0.701786	0.698206	0.503868	0.358591	1.07064	0.0936732	0.530058	0.660689	0.305168	0.236895	0.429143	0.462098	0.420079	0.533207
Tyrosine	0.524104	0.425212	0.547113	0.656283	0.620862	0.657077	0.47186	0.387978	0.544075	0.270852	0.479593	0.59402	0.510872	0.240201	0.446135	0.507248	0.380019	0.464051
Valine-Norvaline	0.462309	0.418047	0.507753	0.769998	0.672366	0.483108	0.499057	0.365175	0.624213	0.246888	0.456485	0.539637	0.415289	0.250885	0.341994	0.471531	0.455962	0.444142
