# Supplementary material for: Aberrant sialic acid metabolism promotes metabolic reprogramming and metastasis in breast cancer
Source: Front Oncol. 2025 Nov 17;15:1698087. doi: 10.3389/fonc.2025.1698087 (PMC12665555; doi:10.3389/fonc.2025.1698087)
Supplement: Supplementary Table 2 — PHGDH data summarizing. [file Table2.xlsx]

## Sheet: Sheet1
	Normal	Tumor
	1.91073266190291	3.36755278904344
	4.57171321056405	8.08098589881083
	3.82273014794452	4.4646225286639
	4.43959654385504	6.64115726981622
	5.17875048903313	3.58062791045726
	5.23537476644656	1.30783650246227
	4.41957259894807	4.78260251888248
	3.22957254211452	1.82224067013467
	4.37993973915158	1.8487180737986
	5.3212065669699	3.12462590829198
	5.25621057594403	2.2097652659741
	4.40460343759506	4.6018034668442
	5.43764389214358	1.62077406589451
	4.45553107391874	5.6501929962439
	3.0755668584017	3.14009149452147
	2.94861953513192	4.01188023468552
	4.73823821108013	3.07275752497175
	2.35895882583233	2.20461026765203
	6.2690106977063	4.23346629238926
	3.68818035858693	5.04046727256626
	3.01439100280841	4.44605768021277
	3.89824705608187	3.34407571365433
	3.08069176920783	2.99233338175094
	4.75277534737269	7.30762433225349
	4.61053471432837	5.32022832053806
	4.56807467946047	0.981779603590194
	4.42690879103922	4.53289666410518
	4.73226919950145	4.95072501560846
	4.76770246358564	4.43447477676664
	4.61533389555191	5.24223282988825
	2.75486612874528	4.51772922035728
	4.1009356105436	3.93701475706365
	4.90686174141916	6.07884036058467
	5.11723373865686	5.56135363355606
	4.0772173583899	4.36725223412829
	5.01342652697913	3.10134752211241
	5.68704948724796	2.98721170454548
	4.63807383718072	2.91601796648529
	4.24186305909749	4.88530590831588
	5.18429219779471	4.27575204882853
	3.60168463261784	6.08085802374287
	2.65766286865646	3.62673115067279
	5.23576534741495	1.88424623952767
	4.65190126731261	5.80617452084784
	5.26906681892371	2.94929212895485
	4.56807467946047	1.62979956146222
	4.04440286293827	3.99643394295272
	5.11606943314403	6.65366770179974
	5.47771294123132	4.5344538565308
	3.82989014141291	4.26818733560149
	5.97450407427736	4.53912778507461
	3.46855725182031	6.61114729204386
	4.90734256924916	3.59367645871834
	6.60537876664871	6.9924330920722
	5.9685999842133	2.68829227783301
	4.62175885670973	5.20554891117303
	4.02768487693716	5.04160658949417
	5.62147755649289	4.24008531194441
	3.03386345186628	4.74982385024822
	3.77399632511117	4.74782239846785
	6.62507610995111	3.76296531111411
	5.09761922355883	5.88344242324796
	4.98097581267874	2.92128397904092
	5.24374904231682	3.68102190341448
	5.17875048903313	5.92089350419028
	5.12519646869685	3.88316134836568
	4.2379766444401	3.18385170748523
	5.5511683754485	4.58387405772583
	5.41342145231993	1.90519683956256
	3.94112509591581	2.92990459128118
	5.2566031049446	5.00759021470335
	5.10179292675546	5.47668950744136
	5.22184615480685	2.02502879449152
	3.04792221881847	3.88173313102657
	5.79548644264813	2.85525221994651
	5.1854582524067	3.38570712465793
	6.16394145579279	4.63073162535153
	5.03213170733959	3.64991431313587
	4.94583708544152	5.7147400711901
	4.90686174141916	1.15127434842579
	4.12684899319344	6.51506270439657
	5.06956899127717	6.66473739441673
	2.58736499093646	4.28778255052969
	4.00357525335353	4.02766718590238
	3.54599	3.37952392895707
	5.4666662699863	6.36733961119864
	4.84194796712075	5.55950099062522
	4.62761267426283	3.25061298114967
	4.93635526085376	5.13636367238184
	4.23418705717871	4.69528119514486
	3.97546510875437	2.20982763795228
	3.53848850029512	2.74775259267856
	5.89944876906593	4.16528489342184
	2.98735725122177	2.36636418294565
	4.51916444980607	5.56024416784558
	4.65362757957097	8.00262939377791
	4.73986969976882	3.65570673373528
	5.24073028460086	3.89967835884477
	4.27275480535421	7.99283922711604
	3.74630201604978	5.8024569112898
	5.24073028460086	1.28226186658765
	5.33632266863029	5.53922706603298
	4.11940598153238	3.7835614214378
	4.35263142218884	4.10621429609097
	5.21493687003697	1.64625483919945
	4.83085361831107	4.69245509647097
	4.66044949431288	3.86141946316529
	7.28775300526979	7.81203800409584
	3.80526149614748	3.40160316324082
	3.72789867786993	3.33589766535364
	4.95096757865728	4.3918089549338
	4.22576078575053	4.14542475766347
	4.27502940313824	4.05732029380272
	4.65362757957097	4.20921159647331
	5.97480002184055	3.96440787429428
	4.0798474120484	5.41936697134758
	5.65195291459285	2.89673684681013
	3.39921211774008	4.19202052632839
	5.53609953833467	4.08074292649001
	2.4751367775205	6.33585480093028
	4.57353812925806	1.97030149701759
	5.38920540442978	4.03649454215193
	5.25893720040712	4.71723772225046
	4.97409790786915	4.45626076524479
	3.57171321056405	5.93174214394945
	5.11024212272453	2.51581335736198
	4.2757892887981	0.808343859631497
	3.82477803444146	3.24566298383639
	5.29060133844119	4.44568036052928
	4.21412480535285	3.19356675576845
	5.86120852161253	5.41866896732676
	4.35405715675231	5.26247825993928
	4.50205048900652	3.23209277567482
	5.63343121035563	5.1664864913398
	4.13750352374993	2.61254122819544
	4.4867594163297	1.57211355648423
	5.86818793799683	5.50902120212116
	3.12929950479407	4.92583805548184
	5.43998875125895	2.86943715080222
	5.77928336230424	1.39445926472204
	5.10723172482295	4.27309062735515
	5.53913399033468	3.38642
	3.83491342970104	5.08793800371194
	3.45418905640167	0.986665773696914
	4.8339374860007	7.04002554526959
	3.65307148522306	2.83665130019982
	4.37641541889865	4.17865887607072
	4.56136890949746	3.48435729074489
	5.53326119779618	4.69898519246573
	4.6170574649233	2.81145047917205
	3.06174	3.55163905673439
	4.49440280914247	5.39057483177524
	4.1009356105436	6.19754894167971
	5.29605721507876	7.27352801157178
	5.7213781283635	4.41783226639235
	4.26298932090931	5.26293672004996
	4.25929508782726	5.88818797839324
	6.00452611109708	3.61726321444103
	3.86199505259595	2.11026300631827
	4.11515812457721	3.70467280568943
	5.00722690300676	1.45990369613312
	6.6937894038854	4.57371988840372
	5.29791038344051	3.16559041117842
	3.39640612937555	5.01045313694477
	2.89141918684608	4.65257827379065
	3.98548221434341	3.49915705497576
	2.76126399451678	7.69768209165392
	5.3701747449247	0.371837617330421
	6.04529006074904	2.57308363118518
	4.22727899446832	2.58450557494114
	5.10723172482295	4.31046373333897
	4.86792116746336	5.90816201133613
	5.41957259894807	5.35781940623311
	5.7441422542808	1.9919707406609
	4.61533389555191	2.88676473103318
	3.79282412485914	2.79283453410203
	5.11140696531129	3.37551214070374
	5.17437445771847	4.04705845754608
	3.50845400723069	2.5955275301769
		2.38584514857967
		3.14606864148895
		6.35939466200335
		3.64990281989314
		4.74230269843819
		3.31150311546827
		4.42093372110194
		2.42244831223346
		6.69504311344505
		4.98090728705697
		3.00690836934218
		2.08358782455645
		4.53633892348833
		1.57458595908148
		3.72208344097156
		2.40059257608819
		2.47495513835219
		2.47030257894582
		5.46220613697306
		3.48793647817866
		3.81233392330441
		7.50223591060674
		2.95997412081128
		4.87705217921549
		3.83808447784863
		4.65871419580331
		3.30424817868671
		7.3186973516848
		3.19712624533874
		3.83575231462075
		3.69927399361746
		3.3924410770543
		5.93899143877554
		2.21032651672652
		3.8595422405466
		6.03331947619425
		3.83174552846922
		2.32915230635497
		5.30685278957962
		4.03463831799901
		5.7413213612345
		2.93023
		3.26106438379039
		2.85622879821904
		2.07275752497175
		2.78682633842142
		3.00660322889781
		6.33301398163789
		2.76771835168512
		3.15130682509957
		3.27100726972262
		3.4415365969789
		3.10327941452555
		5.20367101303494
		2.46341320381782
		5.10923
		3.33318040154189
		3.6964946619401
		2.3819754785573
		2.26183165875214
		2.81723439367953
		4.76333720682954
		3.46864847791291
		4.02571098893705
		5.32137615846965
		5.08717002930865
		3.71821913070233
		3.35902913089513
		2.02676465535002
		4.46139758992616
		5.3094490685705
		4.17629883391795
		1.93039672672545
		5.8386089475281
		4.10189375400075
		1.15484240686923
		3.64490608964729
		4.16434381385008
		3.69828516520582
		3.80631374502264
		4.23095614217027
		3.67628997841226
		6.88223463550422
		4.80426011563474
		2.6822586566445
		4.85334199618148
		3.0658135447755
		4.46237302750755
		3.50523038996349
		6.70093902616461
		3.27211279466593
		2.15218341905505
		6.3505608939908
		3.76761242771675
		3.62610032642098
		6.48082896858724
		3.66319658465595
		1.86445360666615
		0.911729925417036
		2.51840924386967
		2.75422477891511
		3.18980874843677
		5.83445840857032
		2.59836520532364
		5.70491068657966
		2.92950697467587
		3.4870360800319
		8.90734677578551
		2.2060180040209
		3.99354756565418
		3.11048017777475
		6.1589590229838
		5.38167791364304
		6.47557294247946
		4.01464094688175
		4.84656853272331
		2.90898579026168
		1.72957452219412
		4.51539076886557
		6.75704592182454
		2.0185985691824
		5.39759420767689
		3.17831627170145
		1.61206935828841
		2.62136033187932
		4.68475142517232
		1.41991636980051
		6.06697176367822
		3.41646145766792
		4.22056986811837
		2.94208280516701
		5.12257333342339
		6.8536576318246
		4.06244123899999
		4.35481180213513
		7.89751937612758
		6.89972185594911
		4.24418684732971
		5.10598391425418
		3.75648960675997
		1.39242733821372
		3.54194842533373
		4.08364738819076
		3.61736901705405
		4.35710153194251
		5.80502153785586
		2.93020746372902
		3.41762301531637
		6.83454689614158
		1.65021310531358
		1.89855664729355
		5.19560744902605
		2.96432469334293
		2.92977206458858
		4.35114065872956
		2.53965513692041
		1.90888974697372
		4.88498857765124
		4.15135553873949
		4.99501862049422
		1.38000902920068
		3.94452115299599
		4.81611326531369
		4.36704949894218
		5.86904472813309
		10.1175319407651
		7.4253594312008
		6.38370947580022
		3.19236778334209
		3.46130590416865
		7.33291465738652
		5.35731622787058
		7.0640442827985
		3.48908045926702
		2.79327165449808
		2.46592223930394
		4.0374612956909
		5.51961423879997
		5.22751005365375
		5.86983440087136
		5.79341212936004
		4.99880477320233
		2.80448729381659
		4.32035469963652
		4.24728954933884
		2.67278738470771
		3.47040671081933
		4.89218699400604
		3.4504326709319
		2.92782062019621
		3.91353092345758
		3.48683019581547
		1.10413533948403
		3.31012195466559
		2.79129314859221
		3.99609041399772
		5.81863585815809
		3.47191577897206
		3.65394279559934
		2.9896658400833
		6.30994921655737
		5.58129399622963
		5.30888869690021
		3.12934896721084
		3.80195533363234
		3.49176332584535
		4.1967329282222
		3.6873406873783
		4.54871403937643
		4.63089467463988
		3.96474055014861
		2.88795411633391
		4.89756475343776
		4.35663683462953
		4.85289275129272
		5.37522366738311
		3.11490002395719
		2.76124271535808
		5.90228827881701
		3.53309
		6.19100392456045
		2.03745250993961
		6.03344943234952
		4.85853309343804
		5.98979978841451
		4.20772109200771
		4.25581794011496
		4.04477878674932
		2.99543024719687
		5.81225176527245
		2.72132890763703
		2.77831372526595
		1.73383154425216
		3.49294272099862
		5.34811200074326
		4.97695470796503
		3.8833959885653
		7.65674232851865
		4.94902126082237
		7.55400398121388
		6.65204185835267
		3.03841862196988
		3.58963167327704
		7.45267696944273
		3.78865439272569
		3.21445124035738
		4.42073165542582
		5.49836576786697
		4.53284680618394
		5.09695755959071
		3.63328007403061
		2.92607534787604
		5.61239378542798
		5.2475060330677
		7.05607840998558
		3.58711291736984
		6.4604247689836
		7.2567248049872
		3.7495128147954
		3.68878461939612
		3.07838781198429
		3.72271738125459
		5.19274651387139
		2.06997707041156
		0.635150724032634
		5.14943416297677
		2.87524927380148
		3.84313968080495
		1.86159811894438
		4.79149112132661
		1.01199648766803
		6.38583824769719
		2.8097025428657
		6.66663162863474
		2.1525079483649
		2.46037561920666
		5.48289022126823
		4.1237903330681
		1.95363773967297
		3.29710335517794
		4.16906714439078
		3.96993327469786
		4.15587063929305
		4.18273996286448
		5.3664551109405
		1.98586470124253
		1.36401205355861
		2.78532037173239
		3.83430670296291
		6.46603811141073
		3.07397443235918
		3.67668489882683
		4.02595012360846
		4.06056624540576
		0.726046456482002
		2.40321317707224
		5.54480064766998
		4.24161140828483
		5.04349762122525
		0.991317756900199
		5.31374287184964
		2.43416115248586
		3.71662880382628
		4.24520660807626
		3.41999724515669
		4.30975827142464
		4.36001304220433
		4.10929368902294
		6.22134157639012
		2.32238968345021
		4.81698874145487
		3.90548568860301
		3.18232681085083
		4.26670409862277
		2.8962330922078
		2.92823765530626
		7.06411867428087
		6.8629807122085
		6.80154153007976
		6.39191375519809
		4.16080727158339
		4.20750245925879
		6.86803479798067
		4.54424425747051
		4.40871186102943
		3.29431196073112
		2.53014567250085
		2.19421315631121
		4.69118238136963
		7.01907693737395
		4.18252545639436
		3.96254902292306
		3.0366088286051
		3.58056761602445
		2.25625587320273
		1.40610123821186
		3.78960406633158
		5.30501472896393
		3.18461355180982
		3.83711572493444
		1.32152408371171
		4.11678060284256
		4.50851739202835
		4.5486092445444
		5.16116615445943
		2.32178381816932
		3.2253520607761
		2.9907552284039
		3.36137535393791
		3.27287421768837
		6.0535284409893
		2.09673412679172
		5.52938369996045
		2.39179521007215
		6.75335716689157
		6.80007286279498
		7.29955788675773
		3.63014915599094
		4.16725354375568
		6.70276419029211
		4.27562542574124
		1.29278174922785
		4.7632628353554
		3.45790942838909
		8.14353831769171
		6.35203812744125
		2.44416346672699
		3.34239829332874
		5.80117935458282
		2.71006251370151
		6.15978658856658
		2.63638100925642
		3.90375172624476
		5.28184659157661
		5.67878180689001
		3.86519629663664
		3.34594984169087
		5.09007430024585
		4.21744787977406
		3.82515469197141
		3.4646551990544
		7.64970023646033
		3.30761795755839
		3.93912312131056
		5.67362708718125
		6.78385996587578
		4.73785978792013
		3.70868387032223
		1.64233189884421
		2.99028326112576
		6.27606111145825
		3.91080939895997
		3.30550364826775
		5.60487490401642
		6.30502385210969
		6.27640360955358
		4.27173193240323
		4.91181619466676
		1.84458651552164
		2.34118877247874
		6.22856860168047
		3.47570749464264
		5.77734869687433
		2.32679618168564
		2.26113962487044
		6.31604977670565
		1.93967793711479
		4.25370947119468
		3.32488259239487
		2.17766270753958
		5.57215904331005
		5.94592367946463
		2.68508795567503
		3.53866231448749
		2.64800517981049
		4.8257042319365
		1.49876146567185
		4.84217934720158
		5.93317367036794
		5.82355831282857
		3.41959282303062
		4.59037446595691
		2.43354705222507
		2.45259543470287
		4.67180852872375
		4.74244822458765
		4.57919825412599
		3.65664509433497
		2.24135208577066
		4.16735792773851
		4.20449289426053
		3.41238862530566
		4.37615838959795
		2.83029589432392
		2.63763342931141
		2.7194244172489
		7.73008831168184
		8.00571941590429
		4.15635616361237
		4.57735631379248
		5.40361199174907
		3.28815181523526
		2.41383776031549
		4.41265282849146
		2.11609855223658
		3.92868299150833
		8.11845109596066
		3.81181008567342
		3.5636584708452
		5.26959051170434
		3.65912537622816
		4.98531826033926
		5.57273508567055
		5.63073162535153
		4.84294364367528
		3.58652457437824
		3.13274133671738
		2.94916137137824
		3.6937545630631
		2.44517049122698
		6.07131647672319
		6.6813311911308
		2.03836594162879
		2.12363309155264
		1.62732667596916
		4.82178163381348
		6.8737467698753
		3.87038444861146
		3.86151871910722
		4.39683764847089
		2.74704360410353
		3.81751070244398
		3.34840240471254
		3.32086010535222
		1.75762068877862
		2.42077880661506
		4.6586228064587
		8.10374939697487
		2.8274328996296
		3.75490887526501
		6.07594330439555
		1.91521492900226
		4.18990360849736
		2.82017896241519
		3.75112089575175
		3.43700130113164
		4.27997637335374
		4.91433489858311
		7.97489865753887
		2.45264814455622
		2.44180215462887
		5.90917545697366
		6.1767875041203
		3.69211469935607
		3.08309420267528
		3.80877630674477
		2.91664861108054
		1.60350172635638
		2.55154062628877
		5.61780683981562
		4.30072411228051
		5.0311746108217
		2.60613423079851
		3.9207601471058
		2.76440985444126
		4.42501611554955
		5.60367678280002
		3.99321240803098
		4.00232447215102
		8.96685609738019
		3.6933085262094
		4.64837340213023
		5.31972269340788
		2.06239806379848
		2.73764350153967
		2.56932095279455
		6.32714
		1.01849174903988
		4.27280704946658
		4.10950264867396
		2.48534953786564
		4.75621737446538
		3.55151601762801
		7.04900228314613
		4.88452466108801
		3.17845969738456
		3.84594160654346
		3.77749336078496
		2.77923870499658
		5.24527887719182
		2.2118532607166
		6.02437509138103
		4.9982271012593
		4.69386605073285
		2.77370100642881
		5.25288111106177
		5.25837570336124
		5.51844701355698
		3.11355048841579
		3.71114244954435
		4.26393580857533
		1.78098194027602
		4.29852635571496
		3.50313244192029
		4.83437750089824
		4.24175630350762
		3.70564620952314
		8.40149906450156
		4.31203342058025
		5.24296065833621
		11.1814977291556
		2.94852609451835
		5.07144949087059
		3.42639895265028
		7.54146605289444
		4.40235381698201
		3.55420817553289
		2.71859178134666
		4.43462822763672
		2.79601623990193
		1.55870845822417
		5.05785313076273
		2.53809113205962
		0.356369213716225
		2.90218937627207
		7.68285346646235
		4.81518601259272
		2.07306613384473
		3.45078
		5.33677967529187
		4.10501590859901
		4.41937708486567
		2.86151871910722
		7.54369461149692
		5.16589586424958
		1.89561284497516
		3.86056558005801
		3.9923968345709
		2.48828362448479
		5.63255905211795
		3.38772096411346
		2.93644007011421
		4.05664421738606
		4.85352664517732
		5.15056373821111
		6.34511068951458
		5.55816046894147
		4.03314104274175
		3.24360815505875
		4.39967697399306
		5.45161336156695
		4.51468407574825
		3.44405742324647
		2.65738848335584
		3.31791181745785
		4.15149355178749
		3.62066851271148
		7.41470806508658
		3.22034543435704
		6.2415237014746
		3.73865976570827
		3.52755832641575
		4.61995876024417
		3.34892640054156
		5.04431105270719
		5.99335282137704
		3.91416265591219
		1.87479696589867
		4.75053147416772
		3.50262338868216
		3.97858005302674
		2.86558234437659
		4.04520704566924
		6.72709270905041
		6.83008669222987
		3.2411232330715
		6.20694987347739
		6.68663358515286
		7.83333477657167
		6.3878312302865
		4.6161988788697
		1.33015679879996
		4.2356045327633
		0.714399396930403
		4.21125366110767
		4.87767064118137
		4.27370236873565
		5.41980515878247
		5.93446224617424
		0.927137938968504
		3.1609201881811
		2.60584986719498
		3.36953627852947
		4.0110662014062
		1.95020710031022
		2.9444461883277
		5.66623962821562
		4.78722870915795
		5.75876154272767
		4.28392917832065
		3.40535253227983
		1.34408992074993
		4.80133975780538
		3.66337877906524
		3.45982502727698
		4.97976014180337
		3.24135208577066
		1.96051171011902
		4.6253757064079
		4.37731119010978
		3.27599036802474
		4.80442533967831
		3.63962578235176
		2.86890402231236
		6.45527460824404
		6.61870851231379
		3.62160649256744
		3.61992942411608
		1.46915663199964
		7.12760851930103
		3.73037910611436
		4.39770714401949
		4.80518925483949
		3.55501852663502
		4.18964272832092
		4.61678700663857
		3.05065840897574
		5.44118133719338
		3.31465302665758
		5.50078930834503
		2.21300503854505
		3.23203135891505
		2.86038679636103
		7.38633330225173
		3.89314860618374
		4.01813562476543
		4.37178883914258
		5.28163520035173
		5.72054388356901
		1.77997406106576
		3.00059498899632
		3.40501208291259
		3.31121245463503
		0.761710784363344
		6.0299188372542
		4.35302681651565
		3.37754025157406
		5.13332924960625
		4.50144551465934
		2.21483975717771
		6.4230839666549
		4.14233991247037
		3.60465255572293
		6.04846507673546
		3.84677
		3.60780373597491
		3.39558383100571
		4.34922371893827
		3.63133714412748
		3.78091896844949
		7.69011
		5.62961599041699
		6.4245056077449
		3.22895718257229
		4.46675761572617
		6.23408164864038
		4.41595467155519
		4.40671352691949
		2.02126650549107
		1.24780601821922
		5.12813252428364
		2.95468023013472
		4.02232342172887
		2.39503537159448
		5.09260070836141
		4.5556014523243
		2.85847839042327
		4.57927671082863
		5.99252599776028
		4.62587246097044
		4.09621124313046
		6.08982649947233
		4.58918221783044
		2.48036853734721
		3.07611438374459
		6.43475831450364
		4.95279016114373
		4.18598544384917
		4.92318246573529
		5.68157576264678
		2.44392485793374
		6.01132566847246
		1.97118484732662
		4.41135166839738
		3.96307640321753
		3.56924802986718
		4.48246755749015
		2.64427162612654
		4.95364705095724
		4.79863639341495
		5.08025259457882
		6.11764310138909
		2.65395425670272
		2.36885214307742
		2.16658691407045
		5.85002677245869
		4.32355741988822
		7.08634325748199
		3.51050625941965
		2.03111284085025
		2.70330007549785
		3.36569253719753
		3.70569043955076
		6.19183699880728
		3.79430148599299
		4.28301054265386
		2.89475956939313
		5.23680255404806
		3.98962043104675
		4.74320256931832
		4.93890207592393
		5.35103462161425
		5.06596429503331
		5.50056944433712
		4.82350991011704
		4.79464459986288
		3.02809171087425
		3.02855147200215
		5.36737456054507
		4.73477464163566
		4.71181424654267
		3.82812378715218
		6.18457784934276
		5.36163853909273
		4.54841196303157
		4.51841553888622
		5.1989380519524
		3.96206773583976
		5.22097221365977
		4.15107135264932
		5.08674555867001
		5.95184652799449
		3.52556778890135
		4.32730652289166
		3.72397350869341
		8.39858936874839
		3.29981611212329
		3.75178504602101
		5.8067055631725
		5.40167142063179
		5.55658575514463
		7.56276826323834
		6.25864894230832
		3.22567596556077
		2.59098518628979
		5.78162986566432
		5.81016543802399
		4.54229520023385
		1.80004049646073
		3.40713517469037
		2.66063203595399
		5.73308313184512
		5.55193123256374
		5.02058220568215
		4.39694722007283
		5.2143657526141
		4.60840712408762
		5.03449306229661
		5.6878753345686
		3.35524184393088
		5.39203572624713
		7.14533609925067
		3.88863610807307
		5.4220950498325
		4.26591691436692
		4.40975071638893
		4.20430507696962
		6.29877926815765
		5.98746640159375
		2.41232087310472
		3.51355390948738
		3.44331490055404
		3.50581472903586
		6.42424020667035
		3.0496307677246
		1.76166823891027
		5.75030099842931
		4.49087814632629
		1.08127144554588
		1.99483312392499
		2.88387492717807
		3.36060306705985
		3.33902333337275
		1.87408872089628
		3.35977415400077
		3.64338290817889
		5.39973507049447
		2.66511985209397
		5.09269795221686
		1.0955193961214
		6.76353374155778
		3.57553017087388
		6.42126706760562
		5.67834520230887
		7.26853264351232
		4.90742910124232
		3.4583951290512
		6.74248056173857
		4.78280692861191
		3.67125939967088
		5.91241274911599
		7.21908815333219
		4.00860341569602
		3.01297979194547
		6.61492917597366
		2.27458967865079
		4.98185265328974
		5.55034354386024
		2.69160116158528
		3.2843808732376
		3.56384147888033
		4.31749220853694
		4.50765512008597
		5.09816265674857
		4.50355227566458
		4.48791076031423
		5.16432772168213
		4.53939458715935
		2.84008047865681
		5.52475952301783
		7.45647270098412
		4.05958024850484
		6.73590392108223
		5.1852481149064
		8.36281482836763
		5.08513993044457
		3.48908045926702
		4.26799265406106
		6.01058293145219
		7.69823237159974
		5.31669606313796
		4.01960407114049
		3.33505443116981
		4.47536379432629
		4.33101006782793
		4.43556859162427
		3.81623105034211
		2.80395026954251
		2.80551947129308
		7.48268777754312
		5.0937629775179
		3.14487845367758
		3.8311070579566
		3.37332804087606
		5.3924960311083
		4.85223360563741
		5.4227039529705
		2.19247825668375
		3.79150154019171
		1.6156987816891
		6.74209785898592
		3.77677779042805
		5.02179506039687
		6.14601567455394
		4.96437552671642
		5.39088088274594
		4.81528850074985
		4.51313065854679
		3.91873923171043
		5.53020498954262
		0.929488037818095
		5.40433434956332
		6.02208146513565
		4.47938579263674
		5.00915454922074
		4.73821118414601
		5.14136330315066
		4.77689
		4.88541329673268
		5.22415606808122
		5.12522953774373
		5.28135329719458
		4.91284623432348
		5.86596828884247
		6.11287941607955
		5.40025
		5.31021286115271
		4.47259174573693
		5.28512105089343
		4.21094987269927
		5.13423737127345
		5.16038375561342
		5.52764276962574
		4.58676474335514
		4.77311546388593
		5.07957438280672
		4.80637561812129
		4.26461899703098
		5.36454792027868
		5.08278347470965
		5.45783721568013
		6.00321992580923
		4.52859007128408
		6.54403864790922
		5.50483963996737
		5.53902849728363
		3.98520894731755
		5.96203070710522
		5.2727883910722
		5.17183930925109
		5.04501915179559
		4.06686416170014
		5.42223972965542
		4.84032726667342
		5.54055429247515
		5.19372838305807
		5.59229855636241
		4.88144927563148
		5.76538357370521
		5.31152127982613
		5.43370393965087
		4.91211809642276
		3.99951300823922
		4.96004828297139
		5.46834219606114
		5.4533792951084
		4.52066110636252
		5.42224309412984
		5.88732298681697
		6.04968957203054
		5.13505049733744
		4.96535487471855
		5.22512451274013
		5.00512148299022
		5.19856880096107
		6.2115710127233
		4.83534304014581
		4.41067351579374
		5.36981542428391
		5.33724367455198
		5.09492853240232
		5.57350177468087
		4.24146649850821
		4.99675479743094
		4.42310077910738
		5.05461408511547
		5.32022832053806
		5.43706790416848
		5.03988412011038
		5.07261605717299
		4.81667137874524
		5.57487655161118
		5.41657630444194
		5.49106741513034
		4.82044960193888
		3.94334938475445
		5.92979336434238
		5.87126
		4.90426249833948
		4.97023246249106
		4.94083390140054
