# Supplementary material for: Aberrant sialic acid metabolism promotes metabolic reprogramming and metastasis in breast cancer
Source: Front Oncol. 2025 Nov 17;15:1698087. doi: 10.3389/fonc.2025.1698087 (PMC12665555; doi:10.3389/fonc.2025.1698087)
Supplement: Supplementary Table 3 — Add the data of the cellular metabolic profile of the Neu5Ac. [file Table3.xlsx]

## Sheet: Sheet1
Compounds	物质	Class I	物质一级分类	Class II	物质二级分类	Formula	Level	score	LC mode	CAS	PubChem CID	HMDB	Metlin	cpd_ID	MDA-MB-231-WT1	MDA-MB-231-WT2	MDA-MB-231-WT3	MDA-MB-231-Neu5Ac1	MDA-MB-231-Neu5Ac2	MDA-MB-231-Neu5Ac3	QC01	QC02	QC03
Acetyl-L-carnitine	乙酰左旋肉碱	FA	脂肪酰类	CAR	酰基肉碱	C9H17NO4	1a	0.9802	rp	3040-38-8 | 14992-62-2	7045767	HMDB0000201	956	C02571	212773021.386	308009966.303	279779873.841	277856468.607	299534903.017	272644896.676	272169673.154	279212439.459	273559461.708
L-Phenylalanine	L-苯丙氨酸	Amino acid and Its metabolites	氨基酸及其代谢物	Amino acids	氨基酸	C9H11NO2	1a	0.979	rp	63-91-2	6140	HMDB0000159	28	C00079	1754457935.863	1676828451.487	1482972631.613	1682009234.875	1766975639.864	1894356157.071	2316015833.371	1500772109.782	1468139335.963
Guanosine	鸟苷	Nucleotide and Its metabolites	核苷酸及其代谢物	Nucleotide and Its metabolites	核苷酸及其代谢物	C10H13N5O5	1a	0.9743	rp	118-00-3 | 26578-09-6 | 197227-95-5 | 103654-69-9 | 103654-70-2 | 146849-94-7 | 197227-93-3 | 202933-46-8 | 244769-87-7 | 247226-75-1 | 250586-91-5 | 250586-97-1 | 30747-23-0	135398635	-	-	C00387	384913938.626	418525779.191	389721129.957	402378306.62	402996701.338	385776453.121	385826788.877	371169544.981	384450905.343
Niacinamide	烟酰胺	Alcohol and amines	醇、胺类	Amines	胺类	C6H6N2O	1a	0.9722	rp	98-92-0	936	HMDB0001406	1497	C00153	123170286.803	88077487.993	141275840.788	115016777.449	105517849.867	121168783.707	127324638.122	90794632.644	98235104.509
2-Amino-1-phenylethanol	2-氨基-1-苯基乙醇	Alcohol and amines	醇、胺类	Alcohols	醇类	C8H11NO	1a	0.9721	rp	7568-93-6	1000	HMDB0001065	59	C02735	992745253.327	851319656.412	844716191.552	1359672794.386	1275895987.804	1000157204.004	845857489.464	869330899.956	807045834.791
L-Tryptophan	L-色氨酸	Amino acid and Its metabolites	氨基酸及其代谢物	Amino acids	氨基酸	C11H12N2O2	1a	0.9708	rp	73-22-3	6305	HMDB0000929	5879	C00078	315111353.127	359565489.581	307054647.63	309966897.62	351424174.724	290229420.784	349850024.162	294095485.567	336205275.557
1-Methylnicotinamide	1-甲基烟酰胺	Alcohol and amines	醇、胺类	Amines	胺类	C7H9N2O+	1a	0.9694	rp	3106-60-3	457	HMDB0000699	5667	C02918	283975470.866	367449578.587	296372701.876	326824574.095	303165981.948	336571195.176	275180918.538	279451905.069	306098159.398
Carnitine isoC4:0	异丁酰肉碱	FA	脂肪酰类	CAR	酰基肉碱	C11H21NO4	1a	0.9694	rp	25518-49-4	10177002	HMDB0000736	-	-	263760511.079	367053056.646	308954275.433	342995891.366	251528613.27	435063380.109	290330707.117	327965810.202	293616877.193
Adenosine	腺苷	Nucleotide and Its metabolites	核苷酸及其代谢物	Nucleotide and Its metabolites	核苷酸及其代谢物	C10H13N5O4	1a	0.9691	rp	58-61-7	60961	HMDB0000050	86	C00212	1049037144.469	1786831937.163	1637760084.968	1159958221.281	1247121012.637	736128900.474	1243470670.843	1063408381.053	1232982980.667
L-Proline	L-脯氨酸	Amino acid and Its metabolites	氨基酸及其代谢物	Amino acids	氨基酸	C5H9NO2	1a	0.9679	rp	147-85-3	145742	HMDB0000162	29	C00148	112013917.207	127240578.682	150782478.389	141545263.888	196375115.253	160548488.035	162045028.703	158744385.09	163849922.248
Hypoxanthine	次黄嘌呤	Nucleotide and Its metabolites	核苷酸及其代谢物	Nucleotide and Its metabolites	核苷酸及其代谢物	C5H4N4O	1a	0.9676	rp	68-94-0	790	HMDB0000157	83	C00262	5364776757.623	5310142024.881	5759310570.206	5782720724.597	5013085645.335	5132197458.757	4485611050.894	4134208102.578	5454312004.454
Glutathione	谷胱甘肽	Amino acid and Its metabolites	氨基酸及其代谢物	Amino acid derivatives	氨基酸衍生物	C10H17N3O6S	1a	0.9665	rp	70-18-8	124886	HMDB0000125	44	C00051	581645200.741	420489430.712	430779311.21	395160652.967	416730156.836	402313924.198	402673450.372	695184815.253	388186069.815
5'-Deoxy-5'-(Methylthio) Adenosine	5-脱氧-5-甲硫腺苷	Nucleotide and Its metabolites	核苷酸及其代谢物	Nucleotide and Its metabolites	核苷酸及其代谢物	C11H15N5O3S	1a	0.9622	rp	2457-80-9	439176	HMDB0001173	3425	C00170	142984152.238	217031266.79	207211154.87	199851975.347	279184801.051	221094536.087	231390908.176	215130393.098	226907850.593
Creatine	肌酸	Organic acid and Its derivatives	有机酸及其衍生物	Organic acid and Its derivatives	有机酸及其衍生物	C4H9N3O2	1a	0.9601	rp	57-00-1	586	HMDB0000064	7	C00300	58192661.196	86209787.265	77192724.32	78806006.119	77448075.163	76530842.652	127823661.436	45285818.827	66464177.501
Nadide	烟酰胺腺嘌呤二核苷酸（NAD）	Nucleotide and Its metabolites	核苷酸及其代谢物	Nucleotide and Its metabolites	核苷酸及其代谢物	C21H27N7O14P2	1a	0.9599	rp	53-84-9	5892	HMDB0000902	-	C00003	9306255.644	12175572.156	12866206.214	9320549.18	12229124.032	13610099.462	11043727.308	9043617.216	11381695.516
Choline	胆碱	Tryptamines,Cholines,Pigments	色胺、胆碱、色素	Cholines	胆碱类	C5H14NO+	1a	0.957	rp	62-49-7	305	HMDB0000097	56	C00114	2446937776.442	2491410110.842	2475502173.777	2478507495.035	2327764890.755	2330338916.409	2381951480.98	2374649501.236	2461108968.078
L-Glutamic acid	L-谷氨酸	Amino acid and Its metabolites	氨基酸及其代谢物	Amino acids	氨基酸	C5H9NO4	1a	0.9558	rp	56-86-0	33032	HMDB0000148	-	C00025	64690156.028	80623109.21	75487427.519	82049607.829	93210688.752	80966132.468	80580065.315	82238012.522	93001223.662
Spermidine	亚精胺	Alkaloids	生物碱	Phenolamine	酚胺	C7H19N3	1a	0.9543	rp	124-20-9	1102	HMDB0001257	254	C00315	42116054.128	21968183.223	43031979.924	46713410.217	49757123.145	29337524.267	36629577.312	36973064.132	36180752.725
Lumichrome	荧光色	Heterocyclic compounds	杂环化合物	Heterocyclic compounds	杂环化合物	C12H10N4O2	1a	0.9534	rp	1086-80-2	5326566	-	-	C01727	12149387.712	15309427.207	12907197.724	13312427.878	12848791.322	10511073.11	13412412.91	13696601.739	14661032.924
Inosine	肌苷	Nucleotide and Its metabolites	核苷酸及其代谢物	Nucleotide and Its metabolites	核苷酸及其代谢物	C10H12N4O5	1a	0.953	rp	58-63-9	135398641	HMDB0000195	-	C00294	239185232.201	297419975.208	254952185.994	259461003.083	293348212.874	309050358.584	258351859.339	254146363.255	261662828.651
Adenine	腺嘌呤	Nucleotide and Its metabolites	核苷酸及其代谢物	Nucleotide and Its metabolites	核苷酸及其代谢物	C5H5N5	1a	0.9527	rp	73-24-5	190	HMDB0000034	85	C00147	152994661.392	368118640.568	237581221.189	192205174.075	278091227.272	216520422.319	221001982.178	312769970.428	170626123.547
Pipecolic acid	胡椒酸	Organic acid and Its derivatives	有机酸及其衍生物	Organic acid and Its derivatives	有机酸及其衍生物	C6H11NO2	1a	0.9515	rp	535-75-1	849	HMDB0000070	50	C00408	10357285.203	9670030.407	6250040.631	4427619.986	9148724.782	6218233.735	7736310.02	10245094.01	9283524.482
Thiamine	硫胺素	Heterocyclic compounds	杂环化合物	Heterocyclic compounds	杂环化合物	C12H17N4OS+	1a	0.9506	rp	70-16-6	1130	HMDB0000235	-	C00378	23345773.263	26852705.806	25675155.45	25334220.932	26077197.971	20619428.585	22017846.05	23745380.713	22293086.578
Carnitine C2:0	乙酰肉碱	FA	脂肪酰类	CAR	酰基肉碱	C9H17NO4	1a	0.9477	rp	4398-79-2	1	HMDB0000201	-	C02571	216979900.226	329301318.796	199573214.092	294683849.963	305210828.853	298036187.767	273125885.885	279295641.459	275934676.493
L-Tyrosine	L-酪氨酸	Amino acid and Its metabolites	氨基酸及其代谢物	Amino acids	氨基酸	C9H11NO3	1a	0.9425	rp	60-18-4	6057	HMDB0000158	34	C00082	143241103.469	149798737.574	152040438.352	166364636.198	180701534.754	155059274.06	180456682.098	171379285.498	177382909.049
N8-Acetylspermidine	N8-乙酰基亚精胺	Amino acid and Its metabolites	氨基酸及其代谢物	Amino acid derivatives	氨基酸衍生物	C9H21N3O	1a	0.9417	rp	13431-24-8	123689	HMDB0002189	6535	C01029	13760046.489	7509066.641	25666688.222	25711210.489	22203579.18	8579459.02	16658867.205	13486216.571	15084238.732
N2,N2-Dimethylguanosine	2-(二甲基氨基)鸟苷	Nucleotide and Its metabolites	核苷酸及其代谢物	Nucleotide and Its metabolites	核苷酸及其代谢物	C12H17N5O5	1a	0.9408	rp	2140-67-2	135501639	-	-	C74036	6429970.888	4184572.28	4909051.249	5768424.765	3909679.471	1863460.965	4650973.27	3912701.251	4732180.738
Guanosine-5'-diphosphate	鸟苷-5'-二磷酸	Nucleotide and Its metabolites	核苷酸及其代谢物	Nucleotide and Its metabolites	核苷酸及其代谢物	C10H15N5O11P2	1a	0.9406	rp	146-91-8 | 157420-46-7 | 105184-12-1 | 105184-46-1	135398619	HMDB0001201	-	C00035	2834312.071	3231478.198	5691084.324	4682230.531	9297251.985	7355788.354	8761581.635	10766288.114	13172136.703
LPC(18:0/0:0)	LPC(18:0/0:0)	GP	甘油磷脂类	LPC	溶血磷脂酰胆碱	C26H54NO7P	1a	0.9404	rp	19420-57-6	497299	HMDB0010384	-	C00157	30025040.451	14518968.487	26379165.026	16430604.903	14711980.717	14073139.775	10908553.931	8878042.997	20056084.193
Erucic acid	芥酸	FA	脂肪酰类	FFA	游离脂肪酸	C22H42O2	1a	0.9401	rp	112-86-7	5281116	HMDB0002068	6470	C08316	5282116.456	3225560.25	1760760.545	978602.215	299129.837	142545.776	917084.593	647289.754	313507.923
3'-Adenylic acid	3'-腺嘌呤核苷酸	Nucleotide and Its metabolites	核苷酸及其代谢物	Nucleotide and Its metabolites	核苷酸及其代谢物	C10H14N5O7P	1a	0.9329	rp	84-21-9	41211	HMDB0003540	-	C01367	12739262.867	16742186.549	21569930.831	17494579.422	25120193.873	17169040.025	17985323.793	21834622.418	19922611.862
Pyridoxal	吡哆醛	Heterocyclic compounds	杂环化合物	Heterocyclic compounds	杂环化合物	C8H9NO3	1a	0.9324	rp	66-72-8	1050	HMDB0001545	6312	C00250	18890217.589	25465599.912	26142437.526	19083200.222	21483335.219	19433067.39	19890270.259	20202363.41	22159562.603
Uridine-5'-diphosphate	尿苷-5'-二磷酸	Nucleotide and Its metabolites	核苷酸及其代谢物	Nucleotide and Its metabolites	核苷酸及其代谢物	C9H14N2O12P2	1a	0.9287	rp	58-98-0	6031	HMDB0000295	-	C00015	1305771.462	1771655.316	3002614.646	1687573.684	4072824.768	3607870.173	3115412.452	2232326.333	2166577.98
L-Carnitine	左旋肉碱	Amino acid and Its metabolites	氨基酸及其代谢物	Amino acids	氨基酸	C7H15NO3	1a	0.9265	rp	541-15-1	10917	HMDB0000062	52	C00318	55325445.032	59094979.404	57446470.382	72699208.723	58730606.743	60795411.457	65231253.944	56033337.819	55489283.831
S-(5-Adenosy)-L-Homocysteine	S-（5-腺苷）-L-同型半胱氨酸	Nucleotide and Its metabolites	核苷酸及其代谢物	Nucleotide and Its metabolites	核苷酸及其代谢物	C14H20N6O5S	1a	0.9162	rp	979-92-0	439155	HMDB0000939	296	C00021	13471777.69	10042878.946	12845749.998	9972247.808	14455956.846	12906700.95	9711683.85	9551803.206	10475926.102
Flavin adenine dinucleotide	核黄素-5'-腺嘌呤二磷酸	Nucleotide and Its metabolites	核苷酸及其代谢物	Nucleotide and Its metabolites	核苷酸及其代谢物	C27H33N9O15P2	1a	0.9154	rp	146-14-5	643975	HMDB0001248	6106	C00016	12806057.966	15563729.477	15954171.656	14982753.533	15186903.286	11485531.379	12667902.808	12191437.216	13791027.237
Sphinganine	鞘氨醇	SP	鞘脂类	SPH	鞘氨醇	C18H39NO2	1a	0.9137	rp	764-22-7	91486	HMDB0000269	-	C00836	21496444.966	16806437.683	12258102.402	13264682.361	16090956.499	10581413.937	28918289.779	22189091.672	26973348.07
FAPy-adenine	4，6-二氨基-5-甲酰氨基嘧啶	Heterocyclic compounds	杂环化合物	Heterocyclic compounds	杂环化合物	C5H7N5O	1a	0.9113	rp	5122-36-1	114926	HMDB0004816	7080	C06502	55513096.681	69610535.803	76237796.211	75584963.21	105876254.229	62762499.978	67243903.098	56446869.192	62697539.654
3,4-Dimethylbenzoic acid	3,4-二甲基苯甲酸	Benzene and substituted derivatives	苯及其衍生物	Benzene and substituted derivatives	苯及其衍生物	C9H10O2	1a	0.9101	rp	619-04-5	12073	HMDB0002237	6565	-	56149566.341	48081126.335	33706499.001	48408698.116	58810441.26	36458896.374	37356814.042	54904194.149	41069977.781
Phthalic acid	邻苯二甲酸	Organic acid and Its derivatives	有机酸及其衍生物	Organic acid and Its derivatives	有机酸及其衍生物	C8H6O4	1a	0.9096	rp	88-99-3	1017	HMDB0002107	6489	C01606	26006144.082	129682624.797	34959423.824	39052056.038	23183672.09	39532577.891	29536385.991	25512897.184	31425680.446
13-Docosenamide	13-多考酰胺	Alcohol and amines	醇、胺类	Amines	胺类	C22H43NO	1a	0.9093	rp	112-84-5	5365371	HMDB0244507	64926	-	2976703.702	2061935.229	2766190.569	1569667.634	2456415.893	2181039.278	5042088.945	3486847.345	3354511.108
L-Aspartyl-L-phenylalanine	L-天冬氨酰-L-苯丙氨酸	Amino acid and Its metabolites	氨基酸及其代谢物	Small Peptide	小肽	C13H16N2O5	1a	0.9087	rp	13433-09-5	93078	HMDB0000706	5674	-	8911761.039	17307594.471	9663546.375	15817189.591	11590452.511	20587719.112	11764753.112	11575384.965	11360517.315
3,4-Dihydroxymandelic acid	3,4-二羟基扁桃酸	Benzene and substituted derivatives	苯及其衍生物	Phenolics	苯酚类	C8H8O5	1a	0.9053	rp	775-01-9	85782	HMDB0001866	696	C05580	114405334.732	163735742.231	169585973.971	52979152.904	140936093.606	149145237.929	45007793.102	186000826.022	129834488.35
ADP-ribose	ADP-核糖	Nucleotide and Its metabolites	核苷酸及其代谢物	Nucleotide and Its metabolites	核苷酸及其代谢物	C15H23N5O14P2	1a	0.905	rp	20762-30-5	192	HMDB0001178	6059	C00301	8669633.297	15987716.315	13850404.926	13429044.184	21311130.917	21174897.088	14492618.466	15922686.463	17266378.025
N-Acetylserotonin	N-乙酰基五羟色胺	Tryptamines,Cholines,Pigments	色胺、胆碱、色素	Tryptamines	色胺	C12H14N2O2	1a	0.9045	rp	1210-83-9	903	HMDB0001238	366	C00978	18463659.523	30422267.691	28320692.542	23968822.793	21139178.018	24552664.213	36194975.526	35011522.765	36600377.306
thromboxane B2	血栓素B2	FA	脂肪酰类	Oxidized lipids	氧化脂质	C20H34O6	1a	0.9024	rp	54397-85-2	5283137	HMDB0003252	422	C05963	4607102.317	5042335.161	2680604.801	5529878.825	3942139.604	5520260.042	6701435.215	2619172.698	4532246.414
Spermine	精胺	Alcohol and amines	醇、胺类	Polyamines	多胺	C10H26N4	1a	0.9018	rp	71-44-3	1103	HMDB0001256	255	C00750	16373217.739	19440720.617	133004601.038	11005593.6	103019135.216	34477550.443	25463110.77	146860597.716	20438148.475
6-Dimethylaminopurine	6-二甲基氨基嘌呤	Nucleotide and Its metabolites	核苷酸及其代谢物	Nucleotide and Its metabolites	核苷酸及其代谢物	C7H9N5	1a	0.9013	rp	938-55-6	3134	HMDB0000473	5460	-	13776437.57	10804292.974	12231008.744	14757577.607	11069443.052	7516628.819	11465794.074	11948347.661	11215594.88
Trp-glu	色氨酰-谷氨酸	Amino acid and Its metabolites	氨基酸及其代谢物	Small Peptide	小肽	C16H19N3O5	1a	0.901	rp	36099-95-3	7009663	HMDB0029082	-	-	92910.805	885213.253	509211.281	372626.328	735035.797	1130239.417	331644.172	443673.018	411155.499
Riboflavin	核黄素	CoEnzyme and vitamins	辅酶和维生素	CoEnzyme and vitamins	辅酶和维生素	C17H20N4O6	1a	0.8998	rp	83-88-5	493570	HMDB0000244	-	C00255	2968210.735	2491786.878	2717241.567	2498577.47	2301714.972	1132565.384	1494349.039	1575416.339	1415975.355
L-Lysine	L-赖氨酸	Amino acid and Its metabolites	氨基酸及其代谢物	Amino acids	氨基酸	C6H14N2O2	1a	0.8989	rp	56-87-1	5962	HMDB0000182	5200	C00047	20395662.483	18964002.464	21382661.089	19565403.59	19632830.704	17198566.551	20024885.584	18252291.639	18993143.558
Pyrrolidine	四氢吡咯	Heterocyclic compounds	杂环化合物	Heterocyclic compounds	杂环化合物	C4H9N	1a	0.8962	rp	123-75-1	31268	HMDB0031641	-	-	7486124.215	13505708.537	15936758.008	9678322.37	8808285.695	9498859.821	11844100.082	9920712.375	8914845.307
Methionine	蛋氨酸	Amino acid and Its metabolites	氨基酸及其代谢物	Amino acids	氨基酸	C5H11NO2S	1a	0.8913	rp	63-68-3	6137	HMDB0000696	5664	C00073	103162210.142	116952744.194	102109130.521	117920690.061	125847714.603	148583711.447	114023317.682	110027006.328	108732264.299
2-Acetylpyrazine	2-乙酰吡嗪	Heterocyclic compounds	杂环化合物	Heterocyclic compounds	杂环化合物	C6H6N2O	1a	0.8894	rp	22047-25-2	30914	HMDB0031861	-	-	172967039.478	163923723.094	180342097.779	166567541.087	188795761.046	153345333.78	170546531.73	180105835.171	176380637.933
Epsilon-caprolactam	ε-己内酰胺	Heterocyclic compounds	杂环化合物	Heterocyclic compounds	杂环化合物	C6H11NO	1a	0.8791	rp	105-60-2	7768	HMDB0062769	-	C06593	31342588.38	34625155.84	32318962.105	40583184.532	48450353.208	28115235.517	155339153.386	98091718.615	120474805.056
Adenosine-5'-diphosphate	二磷酸腺苷	Nucleotide and Its metabolites	核苷酸及其代谢物	Nucleotide and Its metabolites	核苷酸及其代谢物	C10H15N5O10P2	1a	0.8727	rp	58-64-0	6022	HMDB0001341	6175	C00008	15527793.467	28261555.978	10918319.754	21460551.842	25172249.265	19776351.928	17174589.544	22338991.597	16951552.423
Glucuronic Acid	葡萄糖醛酸	Carbohydrates and Its metabolites	碳水化合物及其代谢物	Sugar acids	糖酸	C6H10O7	1a	0.8718	rp	528-16-5	94715	HMDB0000127	161	C00191	276143052.397	293265209.48	301061632.006	291005186.574	255943675.618	235089536.014	250680399.336	267361622.739	269021075.486
1-Aminocyclobutanecarboxylic acid	1-氨基环戊烷羧酸	Amino acid and Its metabolites	氨基酸及其代谢物	Amino acid derivatives	氨基酸衍生物	C5H9NO2	1a	0.8611	rp	22264-50-2 | 22264-16-0 | 117259-24-2	89643	-	44305	-	56441652.163	73606895.646	78581411.691	74163814.18	96194864.864	92115685.114	79296721.786	76178400.828	76351152.466
Piperidine	哌啶	Heterocyclic compounds	杂环化合物	Heterocyclic compounds	杂环化合物	C5H11N	1a	0.8604	rp	110-89-4	8082	HMDB0034301	-	C01746	641605120.286	1024015715.901	795762695.416	1006967480.519	820922087.693	966432088.887	711592996.954	978342148.699	724395298.757
LPC(16:0/0:0)	LPC(16:0/0:0)	GP	甘油磷脂类	LPC	溶血磷脂酰胆碱	C24H50NO7P	1a	0.8589	rp	17364-16-8	460602	HMDB0010382	-	C00157	313737662.732	266286550.793	255377420.932	253926037.303	223638612.944	200450662.267	251040810.011	1247118872.18	244829754.761
Dibutyl phthalate	邻苯二甲酸二丁酯	Benzene and substituted derivatives	苯及其衍生物	Benzene and substituted derivatives	苯及其衍生物	C16H22O4	1a	0.8585	rp	84-74-2	3026	HMDB0033244	-	C14214	2700000.015	6370989.036	9639561.005	5874120.733	5912670.926	4472478.828	4872975.849	3830431.785	5484782.204
N-Acetyl-DL-methionine	N-乙酰基-DL-蛋氨酸	Amino acid and Its metabolites	氨基酸及其代谢物	Amino acid derivatives	氨基酸衍生物	C7H13NO3S	1a	0.8566	rp	1115-47-5	6180	-	62466	-	5792247.612	7366253.655	8083925.322	5334168.839	6056018.229	8683361.47	7443732.53	5527942.856	4797264.224
Uracil	尿嘧啶	Nucleotide and Its metabolites	核苷酸及其代谢物	Nucleotide and Its metabolites	核苷酸及其代谢物	C4H4N2O2	1a	0.8535	rp	66-22-8	1174	HMDB0000300	258	C00106	30636106.714	91112897.045	46487175.844	34645677.201	36472621.724	39432362.871	22604792.131	40448350.0	76514453.476
Tagatose	塔格糖	Carbohydrates and Its metabolites	碳水化合物及其代谢物	Sugars	糖类	C6H12O6	1a	0.8501	rp	41847-61-4	439312	HMDB0003418	-	C00795	25688099.129	20736601.046	34845538.227	13999938.846	33537622.508	37346456.571	36452866.47	37759354.978	38852924.034
Nootkatone	诺卡酮	Aldehyde,Ketones,Esters	醛、酮、酯类	Ketones	酮类	C15H22O	1a	0.8454	rp	4674-50-4 | 28834-25-5	1268142	-	-	C17914	27353455.119	29317775.679	28706959.284	24229368.199	29455560.849	25061459.662	27262592.477	26777918.351	28469822.316
Adenosine monophosphate	5'-腺嘌呤核苷酸	Nucleotide and Its metabolites	核苷酸及其代谢物	Nucleotide and Its metabolites	核苷酸及其代谢物	C10H14N5O7P	1a	0.843	rp	61-19-8	6083	HMDB0000045	5111	C00020	646834.807	988622.685	813681.899	974776.757	885694.317	686576.256	1075096.089	1332893.455	714549.545
Palmitic amide	十六碳酰胺	FA	脂肪酰类	Others	其他	C16H33NO	1a	0.8422	rp	629-54-9	69421	HMDB0012273	-	-	71408335.408	98660943.695	78294464.279	93953973.123	83785412.185	76337938.644	82116579.4	71159134.471	57572018.05
Octadecanamide	硬脂酰胺	Alcohol and amines	醇、胺类	Amines	胺类	C18H37NO	1a	0.8387	rp	124-26-5	31292	HMDB0034146	-	C13846	773682.903	706390.448	221773.248	76924.293	187697.577	265546.831	222130.604	580862.008	212206.107
3,6,9,12,15,18,21-Heptaoxatricosane-21,23-diol	3,6,9,12,15,18,21-七氧杂二十三烷-21,23-二醇	Benzene and substituted derivatives	苯及其衍生物	Benzene and substituted derivatives	苯及其衍生物	C16H34O9	1a	0.8359	rp	5117-19-1	78798	-	-	-	2753672.915	3093881.755	2083201.85	1142491.786	2218077.682	2812811.481	3559488.956	3714906.303	3733003.319
Forskolin	松油醇；科尔福辛；福斯科林	Heterocyclic compounds	杂环化合物	Heterocyclic compounds	杂环化合物	C22H34O7	1a	0.8262	rp	66575-29-9 | 66428-89-5	47936	-	53589	C09076	824957.258	927969.315	895691.481	858865.836	583339.765	561763.07	669399.317	799240.205	859161.805
Tropate	莨菪酸	Organic acid and Its derivatives	有机酸及其衍生物	Organic acid and Its derivatives	有机酸及其衍生物	C9H10O3	1a	0.8251	rp	552-63-6	10726	HMDB0062590	-	C01456	16207817.208	17405620.576	13261435.154	13345000.082	15399537.876	17695380.701	20931235.591	20722874.088	12680553.847
L-Gulose	L-古洛糖	Carbohydrates and Its metabolites	碳水化合物及其代谢物	Sugars	糖类	C6H12O6	1a	0.8178	rp	6027-89-0	10130220	HMDB0012326	-	C15923	12819089.491	21694280.385	19759975.531	21106881.207	18410313.87	20387688.255	39008492.174	21251273.016	21544541.022
1-Phenylethanol	1-苯乙醇	Benzene and substituted derivatives	苯及其衍生物	Benzene and substituted derivatives	苯及其衍生物	C8H10O	1a	0.8167	rp	98-85-1	7409	HMDB0032619	-	C07112	35604406.413	33785164.272	25736049.494	43495489.676	31062397.891	24961419.264	28837553.18	32295938.538	32570736.486
Lithocholic acid	石胆酸	Bile acids	胆汁酸	Bile acids	胆汁酸	C24H40O3	1a	0.8165	rp	434-13-9	9903	HMDB0000761	209	C03990	100892366.038	113666208.287	82803233.49	73808659.253	422417294.623	78390273.455	65485751.392	373376912.426	84893931.923
LPC(18:1/0:0)	LPC(18:1/0:0)	GP	甘油磷脂类	LPC	溶血磷脂酰胆碱	C26H52NO7P	1a	0.8145	rp	3542-29-8	53480465	HMDB0010385	-	C00157	275027391.986	285931977.312	221329824.672	240066300.666	183480992.206	144113155.438	254287091.926	215414467.904	235805120.136
Xanthine	黄嘌呤	Nucleotide and Its metabolites	核苷酸及其代谢物	Nucleotide and Its metabolites	核苷酸及其代谢物	C5H4N4O2	1a	0.8131	rp	69-89-6	1188	HMDB0000292	82	C00385	314053921.978	316762693.988	281797401.052	263128266.813	520964778.884	285755006.396	267216884.461	323292915.281	319632419.372
Carnitine	肉碱	FA	脂肪酰类	CAR	酰基肉碱	C7H15NO3	1a	0.8082	rp	406-76-8 | 461-06-3	288	HMDB0000062	-	C00318	7211116.262	3601225.247	27149747.777	11625815.692	11018017.793	6283883.688	6648992.74	5674712.743	6812629.892
5-Methyl-2-furancarboxaldehyde	5-甲基糠醛	Aldehyde,Ketones,Esters	醛、酮、酯类	Aldehydes	醛类	C6H6O2	1a	0.8007	rp	620-02-0	12097	HMDB0033002	-	C11115	8619711.064	9209928.022	8113873.745	8319713.652	8042353.666	7073904.864	8183487.727	8402343.665	7809939.504
Pantetheine	泛硫胺	Alcohol and amines	醇、胺类	Polyamines	多胺	C11H22N2O4S	1b	0.8974	rp	496-65-1	439322	HMDB0003426	-	C00831	34824594.824	40572900.465	39240033.813	30167777.874	31842678.635	29148087.864	32988245.025	32870719.829	33242669.55
Firefly luciferin	萤火虫萤光素	Heterocyclic compounds	杂环化合物	Heterocyclic compounds	杂环化合物	C11H8N2O3S2	1b	0.8971	rp	2591-17-5	92934	HMDB0029713	65823	C02740	366752228.482	435348617.257	384964450.837	403781891.275	401680586.164	325314348.043	348291667.954	353173900.374	346798464.928
5-Hydroxymethyluracil	5-羟甲基尿嘧啶	Nucleotide and Its metabolites	核苷酸及其代谢物	Nucleotide and Its metabolites	核苷酸及其代谢物	C5H6N2O3	1b	0.8888	rp	4433-40-3	78168	HMDB0000469	5456	C03088	207638251.487	282477668.801	209640798.163	212282016.59	235672669.378	223117775.276	203721880.162	190125338.146	214713101.932
4-(Methylamino)butanoic acid	4-(甲氨基)丁酸	Organic acid and Its derivatives	有机酸及其衍生物	Organic acid and Its derivatives	有机酸及其衍生物	C5H11NO2	1b	0.8766	rp	1119-48-8	70703	-	-	-	10679065.388	7851689.159	7015831.431	4661613.915	4458914.966	4479548.64	4629359.728	6170512.232	4108556.123
D-Carnitine	D-肉碱	FA	脂肪酰类	CAR	酰基肉碱	C7H15NO3	1b	0.8745	rp	541-14-0	2724480	HMDB0000062	-	C15025	16566780.812	11108588.073	9621869.046	36754512.258	13505071.682	6953426.987	7737700.345	7058969.746	13452984.427
2-amino-9-[(2R,4S,5R)-4-hydroxy-5-(hydroxymethyl)oxolan-2-yl]-3H-purin-6-one	2-氨基-9-[(2R,4S,5R)-4-hydroxy-5-(羟甲基)oxolan-2-yl]-3H-purin-6-one	Others	其他	Others	其他	C10H13N5O4	1b	0.8603	rp	961-07-9	187790	HMDB0000085	3395	C00330	4267069.659	6666888.878	5901207.817	10280145.286	11175157.476	4002262.275	8001167.445	3203036.899	5285589.285
TxB3	血栓素B3	FA	脂肪酰类	Oxidized lipids	氧化脂质	C20H32O6	1b	0.8552	rp	71953-80-5	5283140	HMDB0005099	-	-	4879333.793	3434175.478	4245864.442	3542605.83	4368386.87	3449080.178	632533.477	3350296.194	7947263.806
SPH(d17:1)	鞘氨醇_SPH(d17:1)	SP	鞘脂类	SPH	鞘氨醇	C17H35NO2	1b	0.85	rp	6918-48-5	5283557	-	41557	-	7427342.27	3017979.62	2345239.097	1997700.53	4631295.825	13014923.459	5092370.903	6420261.091	6939870.226
Tetradecylphosphonic acid	十四烷基膦酸	Organic acid and Its derivatives	有机酸及其衍生物	Organic acid and Its derivatives	有机酸及其衍生物	C14H31O3P	1b	0.8499	rp	4671-75-4	78401	-	45066	-	9537055.18	10248312.58	8692457.248	8266719.381	9239765.839	8491754.898	10074359.245	9536559.168	10756628.583
2-Phospho-D-Glyceric Acid	2-磷酸-D-甘油酸	Organic acid and Its derivatives	有机酸及其衍生物	Phosphoric acids	磷酸类化合物	C3H7O7P	1b	0.8435	rp	3443-57-0	439278	HMDB0003391	6915	C00631	141784438.316	177850203.16	154836295.362	142918730.556	162468011.681	155458334.631	148136181.794	131230494.324	149905031.206
LPE(18:0/0:0)	LPE(18:0/0:0)	GP	甘油磷脂类	LPE	溶血磷脂酰乙醇胺	C23H48NO7P	1b	0.8426	rp	69747-55-3	9547068	HMDB0011130	-	C00157	5477006.441	652072.796	8451196.534	4053330.633	6475009.78	4060393.139	5775390.067	5300066.556	4321201.801
Guanidinosuccinic acid	胍基琥珀酸	Organic acid and Its derivatives	有机酸及其衍生物	Organic acid and Its derivatives	有机酸及其衍生物	C5H9N3O4	1b	0.8239	rp	6133-30-8	439918	HMDB0003157	10	C03139	82964363.444	37414181.185	35467155.388	40145478.706	45031857.28	103037923.742	58968969.019	38167564.367	34156684.715
Epinephrine	肾上腺素	Hormones and hormone related compounds	激素及激素相关物质	Hormones and hormone related compounds	激素及激素相关物质	C9H13NO3	1b	0.7999	rp	51-43-4	5816	HMDB0000068	5127	C00788	20001756.189	35531556.723	23932980.331	27044495.957	25275536.039	28283906.805	21607581.638	21652842.723	25646719.647
L-Valine	L-缬氨酸	Amino acid and Its metabolites	氨基酸及其代谢物	Amino acids	氨基酸	C5H11NO2	1b	0.7977	rp	72-18-4	6287	HMDB0000883	5842	C00183	11582681.303	13490966.879	13848724.849	11133409.251	11794714.852	10047038.248	13572525.116	12957296.876	11888665.309
Dopamine	多巴胺	Alcohol and amines	醇、胺类	Polyamines	多胺	C8H11NO2	1b	0.7974	rp	62-31-7	681	HMDB0000073	64	C03758	42034732.943	45512312.79	43128753.544	40033739.685	47536214.618	46653645.4	49874569.911	44305304.182	45447878.816
LPE(18:1/0:0)	LPE(18:1/0:0)	GP	甘油磷脂类	LPE	溶血磷脂酰乙醇胺	C23H46NO7P	1b	0.7964	rp	89576-29-4	53480949	HMDB0011506	-	C04438	84526458.765	59978659.169	74724896.541	53496707.198	41146267.406	31573736.765	38505300.526	44965127.706	60953208.109
L-Homophenylalanine	L-高苯丙氨酸	Amino acid and Its metabolites	氨基酸及其代谢物	Amino acids	氨基酸	C10H13NO2	1b	0.796	rp	943-73-7	2724505	-	43203	C17235	32859722.604	40271208.18	44236863.448	36730352.653	38144291.548	35856185.087	53053430.051	50791964.363	56035835.491
Trigonelline	葫芦巴碱	CoEnzyme and vitamins	辅酶和维生素	CoEnzyme and vitamins	辅酶和维生素	C7H7NO2	1b	0.796	rp	535-83-1	5570	HMDB0000875	273	C01004	214467656.092	202540318.267	223264212.737	211491716.519	211826811.446	187837706.635	226262045.814	236739865.939	240241379.498
LPE(16:0/0:0)	LPE(16:0/0:0)	GP	甘油磷脂类	LPE	溶血磷脂酰乙醇胺	C21H44NO7P	1b	0.7955	rp	53862-35-4	9547069	HMDB0011503	-	C04438	25543887.034	28028732.43	25608045.007	29024812.35	23606635.1	15619934.904	22921816.947	22973247.738	24598635.492
N-Acetyl-L-alanine	N-乙酰基-L-丙氨酸	Amino acid and Its metabolites	氨基酸及其代谢物	Amino acid derivatives	氨基酸衍生物	C5H9NO3	1b	0.7911	rp	97-69-8	88064	HMDB0000766	5733	-	282241636.084	322029996.736	310821502.707	291937663.074	344694269.404	251843564.39	278419654.044	283606915.257	273999808.267
Methyl stearate	硬脂酸甲酯	FA	脂肪酰类	Others	其他	C19H38O2	1b	0.7907	rp	112-61-8	8201	HMDB0034154	-	-	71775146.516	251310035.157	31681864.562	41382835.864	8611131.691	386868940.402	37365111.388	201895417.502	27581785.238
Estrone	雌酮	Hormones and hormone related compounds	激素及激素相关物质	Hormones and hormone related compounds	激素及激素相关物质	C18H22O2	1b	0.7903	rp	53-16-7	5870	HMDB0000145	264	C00468	20488726.706	22292279.814	11825457.888	18533832.707	10387117.992	3388292.148	19235603.845	11224325.889	8423497.021
Cytosine	胞嘧啶	Nucleotide and Its metabolites	核苷酸及其代谢物	Nucleotide and Its metabolites	核苷酸及其代谢物	C4H5N3O	1b	0.7901	rp	71-30-7	597	HMDB0000630	283	C00380	3135122.21	6022956.787	3528219.089	1918869.695	2302706.598	4090137.657	2465162.12	3200495.288	4433481.899
2'-Deoxycytidine-5'-monophosphate	2'-脱氧胞苷-5'-单磷酸	Nucleotide and Its metabolites	核苷酸及其代谢物	Nucleotide and Its metabolites	核苷酸及其代谢物	C9H14N3O7P	1b	0.7883	rp	1032-65-1	13945	HMDB0001202	6078	C00239	7157824.082	6439200.573	5296384.288	9025839.877	1539828.449	1548697.155	5421385.427	5164210.349	3092691.445
MG(18:1/0:0/0:0)	MG(18:1/0:0/0:0)	GL	甘油脂类	MG	单甘油酯	C21H40O4	1b	0.7878	rp	111-03-5	5283468	HMDB0011566	4251	C01885	6796116.786	7428351.955	5181922.849	6158422.307	8711149.763	5184901.26	8676027.712	7271296.172	7643612.052
Cytidine-5'-monophosphate	胞苷-5'-单磷酸	Nucleotide and Its metabolites	核苷酸及其代谢物	Nucleotide and Its metabolites	核苷酸及其代谢物	C9H14N3O8P	1b	0.7838	rp	63-37-6	6131	HMDB0000095	-	C00055	950305.445	N/A	2618247.047	N/A	4528459.814	1998274.384	2714129.289	N/A	N/A
cotinine N-oxide	可替宁N-氧化物	Heterocyclic compounds	杂环化合物	Pyridine and pyridine derivatives	吡啶及其衍生物	C10H12N2O2	1b	0.7806	rp	36508-80-2	9815514	HMDB0001411	6227	-	224979534.001	323642218.784	232828060.388	238743881.368	236445595.054	189514940.835	202697058.286	212842253.296	188350390.183
4-Methoxybenzaldehyde	对甲氧基苯甲醛	Benzene and substituted derivatives	苯及其衍生物	Benzene and substituted derivatives	苯及其衍生物	C8H8O2	1b	0.7798	rp	123-11-5	31244	HMDB0029686	-	C10761	8864272.24	5517860.31	5974238.484	8981661.247	10526188.115	6960235.041	17165435.18	7617670.258	6318185.746
L-Homoserine	L-高丝氨酸	Amino acid and Its metabolites	氨基酸及其代谢物	Amino acids	氨基酸	C4H9NO3	1b	0.7795	rp	672-15-1	12647	HMDB0000719	5687	C00263	4951000.623	18850584.268	7939690.344	8484397.627	5911674.097	7718525.21	7472560.21	7547326.026	7818147.711
Genipin	京尼平	Heterocyclic compounds	杂环化合物	Heterocyclic compounds	杂环化合物	C11H14O5	1b	0.7792	rp	6902-77-8	442424	HMDB0035830	-	C09780	33227364.77	31968298.754	29276813.37	25627763.495	25716209.982	26161623.086	25909974.389	28716940.603	29201827.236
Normetanephrine	去甲肾上腺素	Benzene and substituted derivatives	苯及其衍生物	Phenolics	苯酚类	C9H13NO3	1b	0.777	rp	97-31-4	1237	HMDB0000819	66	C05589	31385686.237	38943714.237	32092682.099	36530602.052	37972398.086	33481045.554	34522907.696	36922352.712	33404487.937
Itaconic acid	衣康酸	Organic acid and Its derivatives	有机酸及其衍生物	Organic acid and Its derivatives	有机酸及其衍生物	C5H6O4	1b	0.777	rp	97-65-4	811	HMDB0002092	6483	C00490	19932074.815	26350624.29	20129899.761	24301072.447	40915002.122	26646137.38	29109702.394	24933580.574	56132588.981
Mercaptopurine	6-巯基嘌呤;巯基嘌呤	Nucleotide and Its metabolites	核苷酸及其代谢物	Nucleotide And Its metabolites	核苷酸及其代谢物	C5H4N4S	1b	0.7766	rp	50-44-2	667490	HMDB0015167	-	C02380	69476954.426	67954351.86	63635720.637	67262692.0	66822294.713	65256059.601	63576650.623	54490643.234	56723387.302
Indoleacetic acid	吲哚乙酸	Organic acid and Its derivatives	有机酸及其衍生物	Organic acid and Its derivatives	有机酸及其衍生物	C10H9NO2	1b	0.7753	rp	87-51-4	802	HMDB0000197	-	C00954	11786377.253	14139844.709	13300961.974	13655555.294	12181650.68	13270864.211	12492723.731	11340871.217	11982280.369
2,6-Dimethylpyridine	2,6-二甲基吡啶	Heterocyclic compounds	杂环化合物	Pyridine and pyridine derivatives	吡啶及其衍生物	C7H9N	1b	0.7696	rp	108-48-5	7937	HMDB0032972	-	-	18805668.916	29088294.5	28148817.721	25756966.529	40255157.101	25020823.967	24004704.819	24414412.609	24575834.818
DL-2-Aminooctanoic acid	DL-2-氨基辛酸	Organic acid and Its derivatives	有机酸及其衍生物	Organic acid and Its derivatives	有机酸及其衍生物	C8H17NO2	1b	0.7687	rp	644-90-6	69522	HMDB0000991	5923	-	13850698.43	18430380.954	20870427.888	17946067.416	22242655.975	20336941.237	17933801.469	17796391.771	19143481.376
Adipic acid	己二酸	Organic acid and Its derivatives	有机酸及其衍生物	Organic acid and Its derivatives	有机酸及其衍生物	C6H10O4	1b	0.7686	rp	124-04-9	196	HMDB0000448	115	C06104	9797382.388	18373145.299	15059366.374	17766505.345	18557696.794	14720663.941	16023421.568	11766669.099	11995224.932
Pinolenic acid	松油酸	FA	脂肪酰类	Others	其他	C18H30O2	1b	0.768	rp	16833-54-8	5312495	-	35008	-	8940199.387	N/A	622609.687	599185.0	3573807.243	578028.53	13698882.942	20740227.852	11780067.105
8-Hydroxy-2'-deoxyguanosine	8-羟基-2-脱氧鸟苷	Nucleotide and Its metabolites	核苷酸及其代谢物	Nucleotide and Its metabolites	核苷酸及其代谢物	C10H13N5O5	1b	0.766	rp	88847-89-6	135440064	HMDB0003333	-	-	34532934.661	36569472.561	32258854.888	33428148.195	35318507.609	35742920.354	32490754.459	31750058.695	38452481.663
Triethylenetetramine	三乙烯四胺	Alcohol and amines	醇、胺类	Amines	胺类	C6H18N4	1b	0.7655	rp	112-24-3 | 105821-86-1	5565	-	-	C07166	31019489.73	43022734.07	64747644.451	56780692.622	22314416.882	29590320.451	28482499.848	26093763.868	30621101.347
Citraconic Acid	甲基马来酸	Organic acid and Its derivatives	有机酸及其衍生物	Organic acid and Its derivatives	有机酸及其衍生物	C5H6O4	1b	0.7638	rp	498-23-7	643798	HMDB0000634	5607	C02226	4290424.873	3582221.422	2505664.96	2456673.601	3378451.151	1938581.203	2516353.992	4086633.458	2836237.159
Tyramine	酪胺	Amino acid and Its metabolites	氨基酸及其代谢物	Amino acid derivatives	氨基酸衍生物	C8H11NO	1b	0.763	rp	51-67-2	5610	HMDB0000306	60	C00483	16464938.98	21405671.864	23012218.465	21068591.786	18594739.133	20563616.819	28086245.889	27179680.039	26352237.699
Glu-His	谷氨酸-组氨酸	Amino acid and Its metabolites	氨基酸及其代谢物	Small Peptide	小肽	C11H16N4O5	1b	0.7628	rp	21435-29-0	9921875	HMDB0028821	23863	-	13248098.084	15807727.602	14871197.126	13402573.26	16449032.981	10640781.241	12763370.483	12355170.269	12662761.824
Sebacic acid	癸二酸	FA	脂肪酰类	FFA	游离脂肪酸	C10H18O4	1b	0.7627	rp	111-20-6	5192	HMDB0000792	4240	C08277	5620918.867	9534935.232	7052354.289	5123921.213	6391349.583	8762543.801	13106100.408	14804976.374	10791523.237
7-[2-(3-Hydroxyoctyl)-5-oxopyrrolidin-1-YL]heptanoic acid	7-[2-(3-Hydroxyoctyl)-5-oxopyrrolidin-1-YL]庚酸	Hormones and hormone related compounds	激素及激素相关物质	Hormones and hormone related compounds	激素及激素相关物质	C19H35NO4	1b	0.7626	rp	64054-40-6	44269516	-	45720	-	1007279.205	485693.034	501852.887	458363.359	451746.627	614821.051	558830.99	657624.856	704919.456
Pro-Tyr	脯氨酸-酪氨酸	Amino acid and Its metabolites	氨基酸及其代谢物	Small Peptide	小肽	C14H18N2O4	1b	0.7626	rp	19786-36-8	152264	HMDB0029029	23717	-	13096745.22	10032058.877	15336278.909	4071634.154	11855459.689	10500673.035	12806350.434	12810916.465	11329413.258
7-Methylxanthine	7-甲基黄嘌呤	Nucleotide and Its metabolites	核苷酸及其代谢物	Nucleotide and Its metabolites	核苷酸及其代谢物	C6H6N4O2	1b	0.7624	rp	552-62-5	68374	HMDB0001991	-	C16353	23184632.603	28284712.038	31947290.379	25789019.353	28716481.871	22870016.315	18796380.829	16820230.283	22638594.819
4-Propylphenol	4-丙基苯酚	Benzene and substituted derivatives	苯及其衍生物	Benzene and substituted derivatives	苯及其衍生物	C9H12O	1b	0.7606	rp	645-56-7	12580	HMDB0032625	-	C14311	388485565.311	328562168.222	227205511.736	380124351.606	227663744.897	197342967.23	245411469.854	997929940.306	331409988.944
L-methionine sulfoxide	L-甲硫氨酸亚砜	Amino acid and Its metabolites	氨基酸及其代谢物	Amino acid derivatives	氨基酸衍生物	C5H11NO3S	1b	0.7557	rp	3226-65-1	158980	HMDB0002005	6428	C02989	144065381.542	177007584.148	237116521.26	202508286.902	177849116.998	184638305.6	193026506.865	155002239.372	147421667.906
Salsolinol	去甲猪毛菜碱	Heterocyclic compounds	杂环化合物	Heterocyclic compounds	杂环化合物	C10H13NO2	1b	0.7537	rp	27740-96-1	91588	HMDB0042012	-	C09642	16173246.847	26477065.291	25949505.046	21444979.5	19073319.092	21053180.169	34120139.557	31291515.008	30969186.966
L-Allothreonine	L-别苏氨酸	Amino acid and Its metabolites	氨基酸及其代谢物	Amino acids	氨基酸	C4H9NO3	1b	0.7532	rp	24830-94-2	99289	HMDB0004041	7007	C05519	117983511.704	109309134.864	143982441.552	99589273.278	88926475.695	101003406.001	102385267.396	98025571.394	109737459.44
3-Methyladipic acid	3-甲基己二酸	Organic acid and Its derivatives	有机酸及其衍生物	Organic acid and Its derivatives	有机酸及其衍生物	C7H12O4	1b	0.7524	rp	3058-01-3 | 61898-58-6	12292	-	-	-	22424938.197	22596792.336	29205571.036	25957802.343	27600505.663	19557214.973	22860678.485	18636556.834	24655059.483
Hexylresorcinol	己基间苯二酚	Benzene and substituted derivatives	苯及其衍生物	Phenolics	苯酚类	C12H18O2	1b	0.7507	rp	136-77-6	3610	HMDB0032567	-	-	3645571.693	4039554.242	3915222.342	3706617.825	4029750.565	3399845.228	4393681.656	4230400.417	3825553.056
3-Methyladenine	3-甲基腺嘌呤	Nucleotide and Its metabolites	核苷酸及其代谢物	Nucleotide and Its metabolites	核苷酸及其代谢物	C6H7N5	1b	0.7485	rp	5142-23-4 | 60192-57-6	135398661	HMDB0011600	-	C00913	58435839.808	73278251.387	67840463.893	55159661.397	55411701.811	53073591.616	59348044.435	59765037.023	57881653.686
Androsterone	雄酮	Hormones and hormone related compounds	激素及激素相关物质	Hormones and hormone related compounds	激素及激素相关物质	C19H30O2	1b	0.7462	rp	53-41-8	5879	HMDB0000031	2797	C00523	9658045.76	10182777.28	10491733.712	9286876.612	10660895.816	7970728.107	9136258.863	9155599.76	10092758.97
2-Hydroxycinnamic acid	2-羟基肉桂酸	Benzene and substituted derivatives	苯及其衍生物	Phenolic acids	酚酸类	C9H8O3	1b	0.7455	rp	614-60-8	637540	HMDB0002641	6727	C01772	74606180.775	88385032.999	86987942.575	74697549.988	95351563.673	88232789.325	26192763.827	79595173.285	84448672.805
Allantoin	尿囊素	Others	其他	Others	其他	C4H6N4O3	1b	0.7453	rp	5377-33-3	204	-	-	C02348	682749747.335	745166443.131	751831340.039	1199355362.688	690496209.359	487496093.108	689759582.104	822642186.038	823425525.332
2,3-Dihydrobenzofuran	2,3-二氢苯并呋喃	Benzene and substituted derivatives	苯及其衍生物	Benzene and substituted derivatives	苯及其衍生物	C8H8O	1b	0.7451	rp	496-16-2	10329	HMDB0013815	-	-	117204516.269	135249772.315	77586193.992	72462576.558	119852038.172	92118011.897	79708359.027	87890819.948	80148459.219
2-amino-9-[(2R,3R,4S,5R)-3,4-dihydroxy-5-(hydroxymethyl)oxolan-2-yl]-3H-purin-6-one	2-氨基-9-[(2R,3R,4S,5R)-3,4-dihydroxy-5-(羟甲基)oxolan-2-yl]-3H-purin-6-one	Others	其他	Others	其他	C10H13N5O5	1b	0.7445	rp	118-00-3	6802	HMDB0000133	87	C00387	3842275.334	3197416.745	4747126.648	3854383.801	4343614.099	1608576.81	3728889.301	2753372.125	5013277.113
Betaine	甜菜碱	Others	其他	Others	其他	C5H11NO2	1b	0.7441	rp	107-43-7	247	HMDB0000043	-	C00719	83199658.002	104652479.6	92166267.37	85754749.202	100862441.922	73445094.293	81907920.063	81915837.229	82210509.631
3-Methoxytyramine	3-甲氧基酪胺	Benzene and substituted derivatives	苯及其衍生物	Phenolics	苯酚类	C9H13NO2	1b	0.7428	rp	554-52-9	1669	HMDB0000022	5094	C05587	27540737.548	42438818.586	37726859.253	31954716.47	40052273.922	25934995.208	27058210.494	26109365.496	24568982.49
2,4-Dihydroxy-3,6-dimethylbenzoic acid	3-甲基水杨酸	Benzene and substituted derivatives	苯及其衍生物	Benzene and substituted derivatives	苯及其衍生物	C9H10O4	1b	0.737	rp	4707-46-4	736228	-	43818	-	37874080.545	41168573.426	46418301.085	38195488.31	40048619.897	31933612.127	38623957.069	37070162.95	35945976.841
1,4-Dihydro-1-methyl-4-oxo-3-pyridinecarboxamide	1,4-二氢-1-甲基-4-氧代-3-吡啶甲酰胺	Alcohol and amines	醇、胺类	Amines	胺类	C7H8N2O2	1b	0.736	rp	769-49-3	440810	HMDB0004194	-	C05843	99777606.131	79076409.549	88148142.513	92613032.159	74239821.853	60215511.183	90633507.741	96779678.717	79509795.685
L-Serine	L-丝氨酸	Amino acid and Its metabolites	氨基酸及其代谢物	Amino acids	氨基酸	C3H7NO3	1b	0.7322	rp	56-45-1	5951	HMDB0000187	5203	C00065	26485417.298	99089307.799	46440177.128	32624540.205	71749234.122	86194912.504	43610128.481	90646175.264	94894491.36
Phenylalanyltyrosine	苯丙氨酰酪氨酸	Amino acid and Its metabolites	氨基酸及其代谢物	Small Peptide	小肽	C18H20N2O4	1b	0.7282	rp	17355-18-9	515709	HMDB0029007	23928	-	373537.321	577602.679	749398.013	834403.203	823380.418	656553.61	903439.148	350839.608	761327.013
8-Hydroxyguanosine	8-羟基鸟苷	Nucleotide and Its metabolites	核苷酸及其代谢物	Nucleotide and Its metabolites	核苷酸及其代谢物	C10H13N5O6	1b	0.7261	rp	3868-31-3	135407175	HMDB0002044	44820	-	4657814.413	2267794.745	4552488.542	3893067.42	5322354.45	1077886.105	5366591.218	3953305.427	3077800.5
Glycocholic acid	甘氨胆酸	Bile acids	胆汁酸	Bile acids	胆汁酸	C26H43NO6	1b	0.7257	rp	475-31-0	10140	HMDB0000138	-	C01921	19054016.966	3272860.384	2066875.012	439330.624	N/A	1275738.01	N/A	N/A	572358.966
Hypotaurine	2-氨基乙基亚磺酸	Organic acid and Its derivatives	有机酸及其衍生物	Organic acid and Its derivatives	有机酸及其衍生物	C2H7NO2S	1b	0.7256	rp	300-84-5	107812	HMDB0000965	281	C00519	17521835.696	78064333.542	20487503.653	15641697.77	19560120.516	17239783.671	18406137.324	26014771.759	17979890.596
Trp-Asp	色氨酸-天冬氨酸	Amino acid and Its metabolites	氨基酸及其代谢物	Small Peptide	小肽	C15H17N3O5	1b	0.7253	rp	71835-78-4	7019108	HMDB0029079	23802	-	1236233.211	2709337.756	1316788.678	2079277.656	1792505.065	3259539.216	1751984.679	2008019.304	2060237.694
Hippuric acid	马尿酸	Organic acid and Its derivatives	有机酸及其衍生物	Organic acid and Its derivatives	有机酸及其衍生物	C9H9NO3	1b	0.7221	rp	495-69-2	464	HMDB0000714	1301	C01586	36427937.731	47422338.747	47812871.011	34496778.951	41316253.624	31098589.297	44343582.432	45464072.069	30007875.979
Gallic acid	没食子酸	Benzene and substituted derivatives	苯及其衍生物	Benzene and substituted derivatives	苯及其衍生物	C7H6O5	1b	0.7171	rp	149-91-7	370	HMDB0005807	3295	C01424	180915833.488	253262019.349	356065492.033	148284364.427	169544901.028	88852771.357	133821288.812	147736276.95	151987801.868
Maslinic acid	山楂酸	Organic acid and Its derivatives	有机酸及其衍生物	Organic acid and Its derivatives	有机酸及其衍生物	C30H48O4	1b	0.7161	rp	4373-41-5	73659	HMDB0002392	-	C16939	9888182.608	14150344.508	6067003.476	9282466.178	6822217.87	12168853.243	12176188.134	17834274.101	13823381.044
Purine	嘌呤碱	Nucleotide and Its metabolites	核苷酸及其代谢物	Nucleotide and Its metabolites	核苷酸及其代谢物	C5H4N4	1b	0.7153	rp	120-73-0	1044	HMDB0001366	6193	C15587	22419938.256	14676523.504	19219858.809	12777724.151	18698159.838	11596363.735	11489048.825	11543336.051	14251552.02
Phenol	苯酚	Benzene and substituted derivatives	苯及其衍生物	Phenolics	苯酚类	C6H6O	1b	0.7116	rp	108-95-2	996	HMDB0000228	-	C15584	30285283.99	39065301.398	73007609.73	61102136.258	28914945.05	20149173.973	62398850.735	84428495.861	55404030.889
1,11-Undecanedicarboxylic acid	十三烷二酸	FA	脂肪酰类	FFA	游离脂肪酸	C13H24O4	1b	0.7104	rp	505-52-2	10458	HMDB0002327	6622	-	2057275.746	1661517.303	1063331.024	713071.371	865954.743	566324.021	2404761.122	2146548.414	1711554.085
trans-2-Octenoic acid	2-辛烯酸	Organic acid and Its derivatives	有机酸及其衍生物	Organic acid and Its derivatives	有机酸及其衍生物	C8H14O2	1b	0.7095	rp	1871-67-6	5282714	HMDB0001568	6328	-	75958805.719	75381395.915	54304936.492	96141963.211	62664147.98	54331805.979	62092862.151	67148320.137	69425550.421
Pterin	2-氨基-4-羟基蝶啶	Heterocyclic compounds	杂环化合物	Pteridines and derivatives	蝶啶及其衍生物	C6H5N5O	1b	0.7086	rp	2236-60-4	135398660	HMDB0000802	-	C00715	522257.455	962786.066	1078779.589	596864.606	1115068.213	919626.122	945446.3	640607.374	1021432.522
Taurocholic acid	牛磺胆酸	Bile acids	胆汁酸	Bile acids	胆汁酸	C26H45NO7S	1b	0.7081	rp	81-24-3	6675	HMDB0000036	5104	C05122	18925678.926	24310852.367	13060424.903	17655054.84	8935934.039	6837338.582	8583297.493	8427148.839	10290702.825
Isopentenyl pyrophosphate	异戊烯焦磷酸	Organic acid and Its derivatives	有机酸及其衍生物	Phosphoric acids	磷酸类化合物	C5H12O7P2	1b	0.7074	rp	358-71-4	1195	HMDB0001347	6181	C00129	74012469.835	89401696.086	85944981.16	78609289.128	76628720.199	80102518.335	73912514.58	81470760.977	79447886.396
Succinylacetone	4,6-二氧庚酸	Organic acid and Its derivatives	有机酸及其衍生物	Organic acid and Its derivatives	有机酸及其衍生物	C7H10O4	1b	0.7041	rp	51568-18-4	5312	HMDB0000635	5608	-	34638094.892	32010908.736	42269104.592	37665011.529	39720723.026	35803001.781	29634691.95	33675342.559	36052636.04
L-Histidinol	L-组胺醇	Amino acid and Its metabolites	氨基酸及其代谢物	Amino acids	氨基酸	C6H11N3O	1b	0.7032	rp	4836-52-6	165271	HMDB0003431	3267	C00860	204891128.585	148334387.728	1096840804.23	54951533.367	105087486.422	1160164319.303	122862183.062	376278928.541	137063837.088
FFA(12:1)	顺-5-十二碳烯酸	FA	脂肪酰类	Others	其他	C12H22O2	1b	0.699	rp	2430-94-6	5312378	HMDB0000529	5514	-	2589047.04	2619112.385	2668900.59	2111210.775	2312248.91	1683327.507	4948690.503	4872296.872	4875124.897
Acetaminophen glucuronide	对乙酰氨基酚葡萄糖苷酸	Benzene and substituted derivatives	苯及其衍生物	Benzene and substituted derivatives	苯及其衍生物	C14H17NO8	1b	0.6988	rp	16110-10-4	83944	HMDB0010316	-	-	4170716.759	4323302.454	13508239.619	7413920.503	3506608.512	2417551.601	9217919.645	1474514.583	3072809.018
Heptethylene glycol	七甘醇	Alcohol and amines	醇、胺类	Alcohols	醇类	C14H30O8	1b	0.6948	rp	5617-32-3	79718	HMDB0061835	-	-	2993669.935	3065389.122	1931806.324	2097295.315	2063729.593	2564814.429	4835663.18	3732027.293	4039227.566
DL-Ornithine	L-乌氨酸	Amino acid and Its metabolites	氨基酸及其代谢物	Amino acids	氨基酸	C5H12N2O2	1b	0.6932	rp	616-07-9 | 128551-39-3 | 7006-33-9	389	HMDB0000214	-	C01602	28217797.557	24817018.009	31442499.395	83239191.417	42711990.29	32507737.056	38287888.464	239395211.449	244568895.911
Methyl cinnamate	肉桂酸甲酯	Benzene and substituted derivatives	苯及其衍生物	Benzene and substituted derivatives	苯及其衍生物	C10H10O2	1b	0.6921	rp	103-26-4 | 1754-62-7	637520	HMDB0033833	66385	C06358	33729409.704	30990720.967	23016883.64	17537634.853	18881204.848	14998370.256	16103693.276	21730181.656	17238852.981
4-Pentenoic acid	4-戊烯酸	Organic acid and Its derivatives	有机酸及其衍生物	Organic acid and Its derivatives	有机酸及其衍生物	C5H8O2	1b	0.692	rp	591-80-0	61138	HMDB0031602	-	-	11811107.75	11166876.511	6753719.581	3514437.318	7396931.002	8861132.413	5060482.166	7072761.715	6667710.853
DL-Homocysteine	DL-半胱氨酸	Amino acid and Its metabolites	氨基酸及其代谢物	Amino acids	氨基酸	C4H9NO2S	1b	0.6908	rp	454-29-5 | 454-28-4 | 6681-97-6	778	HMDB0000742	63636	C05330	4356611.03	5710723.23	8335172.828	6104136.432	8132805.825	7328229.366	6885739.801	6498789.868	7517787.553
Lys-Asp	L-赖氨酸-L-天冬氨酸	Amino acid and Its metabolites	氨基酸及其代谢物	Small Peptide	小肽	C10H19N3O5	1b	0.6887	rp	20556-18-7	6426943	HMDB0028947	23693	-	6717782.979	7973973.135	12965436.842	8825518.95	7107803.72	8076422.648	14725003.016	5242890.317	15602518.263
Harmaline	骆驼蓬碱	Alkaloids	生物碱	Alkaloids	生物碱	C13H14N2O	1b	0.6887	rp	304-21-2	3564	HMDB0030310	-	C06536	7002453.534	7084308.689	8178873.964	6937923.201	7164484.94	5708895.643	6260683.135	6015704.9	5956616.04
L-Theanine	茶氨酸	Amino acid and Its metabolites	氨基酸及其代谢物	Amino acids	氨基酸	C7H14N2O3	1b	0.6873	rp	3081-61-6	439378	HMDB0034365	-	C01047	8727677.817	9863131.006	9143050.55	9323009.579	8826887.624	6969787.911	9117281.583	8206017.974	8051987.963
Mesaconic acid	甲基富马酸	Organic acid and Its derivatives	有机酸及其衍生物	Organic acid and Its derivatives	有机酸及其衍生物	C5H6O4	1b	0.6865	rp	498-24-8	638129	HMDB0000749	4130	C01732	6258361.066	5419035.28	18404748.167	4209198.688	4740490.791	4855183.706	3551206.355	3169190.848	16595814.544
Selenomethionine	硒蛋氨酸	Amino acid and Its metabolites	氨基酸及其代谢物	Amino acid derivatives	氨基酸衍生物	C5H11NO2Se	1b	0.6863	rp	1464-42-2 | 2578-28-1	15103	HMDB0003966	-	-	332652557.393	225598315.045	226181229.613	143904883.086	224146290.288	186006436.242	210365062.265	152883367.938	199381455.589
Barbituric acid	巴比妥酸	Organic acid and Its derivatives	有机酸及其衍生物	Organic acid and Its derivatives	有机酸及其衍生物	C4H4N2O3	1b	0.6846	rp	67-52-7	6211	HMDB0041833	-	C00813	5532511.447	8784612.857	8161888.702	6325095.961	5835063.818	4992903.942	5084971.574	7546009.24	6162842.773
Shikimic Acid	莽草酸	Organic acid and Its derivatives	有机酸及其衍生物	Organic acid and Its derivatives	有机酸及其衍生物	C7H10O5	1b	0.6844	rp	138-59-0	8742	HMDB0003070	338	C00493	68710941.52	78462239.721	70783220.965	64442887.87	76644393.53	62372107.26	65026726.768	66953556.447	66656820.324
6-Methylnicotinamide	6-甲基烟酰胺	Heterocyclic compounds	杂环化合物	Pyridine and pyridine derivatives	吡啶及其衍生物	C7H8N2O	1b	0.6832	rp	6960-22-1	96351	HMDB000013704	-	-	181676434.911	213872780.354	339547452.902	229886607.28	318511912.441	59066437.165	271082855.887	308937828.341	281243075.617
2-Phenylacetamide	2-苯基乙酰胺	Benzene and substituted derivatives	苯及其衍生物	Benzene and substituted derivatives	苯及其衍生物	C8H9NO	1b	0.6822	rp	103-81-1	7680	HMDB0010715	-	C02505	53952540.671	54046717.875	36279858.463	70057951.653	41886545.936	40698298.398	44965022.52	52663282.01	50633358.948
1-Methylxanthine	1-甲基黄嘌呤	Nucleotide and Its metabolites	核苷酸及其代谢物	Nucleotide and Its metabolites	核苷酸及其代谢物	C6H6N4O2	1b	0.6808	rp	6136-37-4	80220	HMDB0010738	-	C16358	15895452.689	26704466.111	22732420.996	24698959.236	22416348.667	18228641.362	24311992.344	24531668.639	18228831.203
5-Hydroxypyridine-2(1H)-one	5-羟基吡啶-2(1H)-酮	Heterocyclic compounds	杂环化合物	Pyridine and pyridine derivatives	吡啶及其衍生物	C5H5NO2	1b	0.6806	rp	59273-17-5	-	-	-	C01059	34155214.577	39303530.419	93391707.848	27858923.385	29919700.642	25305778.05	34127328.692	24608590.672	20732460.774
Myristic acid	肉豆蔻酸	FA	脂肪酰类	FFA	游离脂肪酸	C14H28O2	1b	0.6784	rp	544-63-8	11005	HMDB0000806	196	C06424	1510758381.675	1009939116.276	1037894851.128	773709054.611	1209535357.852	739057492.84	1194579985.876	1067945066.029	1220187606.053
2-Amino-4-methylphenol	2-氨基对甲酚	Benzene and substituted derivatives	苯及其衍生物	Phenolics	苯酚类	C7H9NO	1b	0.6773	rp	95-84-1	7264	-	34505	-	16012708.047	11836365.089	8482142.583	16342827.342	7912264.213	5990890.387	11426034.94	9300254.419	5676227.995
Xylitol	木糖醇	Carbohydrates and Its metabolites	碳水化合物及其代谢物	Sugar alcohols	糖醇	C5H12O5	1b	0.6771	rp	87-99-0	6912	HMDB0002917	-	C00379	44609626.076	25270563.934	46586297.663	43990991.859	35978923.659	28843078.952	33487367.19	40462042.563	39833651.315
Deoxycytidine diphosphate	2'-脱氧胞苷-5'-二磷酸	Nucleotide and Its metabolites	核苷酸及其代谢物	Nucleotide and Its metabolites	核苷酸及其代谢物	C9H15N3O10P2	1b	0.6771	rp	800-73-7	150855	HMDB0001245	6105	C00705	29778602.476	26800126.91	27397077.976	26229204.219	25961769.362	24443399.276	26023348.648	35083099.698	26627609.587
N-(3-Hydroxypropyl)phthalimide	N-(3-羟丙基）邻苯二甲酰亚胺	Heterocyclic compounds	杂环化合物	Indole and Its derivatives	吲哚及其衍生物	C11H11NO3	1b	0.6752	rp	883-44-3	70160	-	85158	-	9736360.947	11269624.912	11086226.274	9183742.203	10505918.102	8387668.236	9013764.765	10461699.199	10372430.385
Citric acid	柠檬酸	Organic acid and Its derivatives	有机酸及其衍生物	Organic acid and Its derivatives	有机酸及其衍生物	C6H8O7	1b	0.6743	rp	77-92-9	311	HMDB0000094	124	C00158	12086392.836	19513534.934	13911734.624	16899285.841	17245422.7	11649946.361	10388360.022	17833855.71	10972754.333
7-Ketocholesterol	7-酮胆固醇	Hormones and hormone related compounds	激素及激素相关物质	Hormones and hormone related compounds	激素及激素相关物质	C27H44O2	1b	0.6715	rp	566-28-9	91474	HMDB0000501	3901	-	794715.342	2765526.028	1726395.746	2613622.51	3125152.346	2559863.409	4133688.691	1295782.668	801297.085
Biopterin	生物蝶呤	Heterocyclic compounds	杂环化合物	Pteridines and derivatives	蝶啶及其衍生物	C9H11N5O3	1b	0.6695	rp	36183-24-1 | 22150-76-1	135398729	HMDB0000468	-	C06313	21566802.529	18093180.631	21132873.017	21080071.284	20878217.396	20207173.201	21582382.838	19801061.003	20600409.631
Octopamine	章鱼胺	Alcohol and amines	醇、胺类	Polyamines	多胺	C8H11NO2	1b	0.6691	rp	104-14-3	4581	HMDB0004825	61	-	22277134.523	25044308.649	27574402.41	22157925.004	22288946.669	19718285.943	26875467.88	20293852.171	20991410.429
4-Hydroxybenzaldehyde	4-羟基苯甲醛	Benzene and substituted derivatives	苯及其衍生物	Benzene and substituted derivatives	苯及其衍生物	C7H6O2	1b	0.6684	rp	123-08-0	126	HMDB0011718	-	C00633	5803680.458	5596035.873	4011447.631	739933.658	3281938.842	N/A	709403.229	1090517.949	2871025.912
Cinnamaldehyde	反式肉桂醛	Benzene and substituted derivatives	苯及其衍生物	Benzene and substituted derivatives	苯及其衍生物	C9H8O	1b	0.6684	rp	104-55-2	637511	HMDB0003441	6931	C00903	14696151.447	12995275.124	6961495.073	18855793.866	9852220.476	9009001.425	11044933.367	14710028.512	13720544.583
2-Aminoethyl dihydrogen phosphate	2-氨基乙基磷酸二氢盐	GP	甘油磷脂类	PE	磷脂酰乙醇胺	C2H8NO4P	1b	0.6653	rp	1071-23-4	1015	HMDB0000224	5233	C00346	10287892.662	10735301.902	15456213.447	13681209.664	10559407.629	8736438.275	11944251.605	8833135.332	12631770.211
N-Phenylacetylphenylalanine	N-(苯乙酰基)-L-苯丙氨酸	Amino acid and Its metabolites	氨基酸及其代谢物	Amino acids	氨基酸	C17H17NO3	1b	0.6623	rp	738-75-0	47579	HMDB0002372	-	-	14634056.592	10002320.594	21708347.961	22183302.383	21247472.995	15185007.104	17503588.011	22971781.301	16706887.541
4-Methylhexanoic acid	4-甲基己酸	Organic acid and Its derivatives	有机酸及其衍生物	Organic acid and Its derivatives	有机酸及其衍生物	C7H14O2	1b	0.6567	rp	1561-11-1	15271	-	4482	-	9583761.151	6953030.975	11263555.87	7271140.283	6457705.956	8613976.145	13171624.169	10517289.796	14827778.16
Aklomide	阿克洛胺	Benzene and substituted derivatives	苯及其衍生物	Benzene and substituted derivatives	苯及其衍生物	C7H5ClN2O3	1b	0.6506	rp	3011-89-0	2075	-	44323	C74541	1506959.241	2738910.685	1109128.971	1999952.581	1676045.132	1759220.427	2098383.024	1119213.931	840810.626
2-Hydroxyacetophenone	2-羟基苯乙酮	Aldehyde,Ketones,Esters	醛、酮、酯类	Ketones	酮类	C8H8O2	1b	0.6504	rp	582-24-1	68490	-	-	C07189	73983509.342	93948062.102	79211759.311	86625362.086	82111429.878	75655836.733	70739617.737	68161377.116	76473257.148
4,4'-Methylenebis(2-methylaniline)	4,4'-亚甲基双(2-甲基苯胺)	Benzene and substituted derivatives	苯及其衍生物	Benzene and substituted derivatives	苯及其衍生物	C15H18N2	1b	0.6497	rp	838-88-0	13283	-	-	C19260	23050251.48	28663082.632	25365709.174	22727364.681	27702318.958	22446838.529	54359053.497	51778908.507	52814587.344
Suberylglycine	辛二酰甘氨酸	Amino acid and Its metabolites	氨基酸及其代谢物	Amino acid derivatives	氨基酸衍生物	C10H17NO5	1b	0.6489	rp	60317-54-6	6453952	HMDB0000953	5899	-	36456198.238	35631758.265	30961512.036	36661350.335	34644522.245	26780626.516	30288748.567	28343893.286	32029744.448
Mannitol	甘露醇	Carbohydrates and Its metabolites	碳水化合物及其代谢物	Sugar alcohols	糖醇	C6H14O6	1b	0.6482	rp	69-65-8	6251	HMDB0000765	142	C00392	3035577.431	5990411.245	1401256.956	13046067.624	4428404.193	830452.077	4632013.645	4881033.839	4084882.722
Isocytosine	异胞嘧啶	Nucleotide and Its metabolites	核苷酸及其代谢物	Nucleotide and Its metabolites	核苷酸及其代谢物	C4H5N3O	1b	0.6475	rp	108-53-2 | 100643-25-2 | 674-97-5 | 155831-94-0 | 107646-85-5 | 107646-87-7 | 155831-92-8 | 155831-93-9 | 176773-00-5 | 176773-01-6 | 176773-02-7 | 145358-63-0	66950	-	-	-	31290057.432	301985729.684	32316180.192	77206025.226	128554623.564	51215032.731	22502262.003	29399700.858	16715930.146
Phenyl acetate	乙酸苯酯	Benzene and substituted derivatives	苯及其衍生物	Benzene and substituted derivatives	苯及其衍生物	C8H8O2	1b	0.6469	rp	122-79-2	31229	HMDB0040733	-	C15583	4085103.63	2240538.36	1680777.636	1443501.613	1813391.172	1161865.352	1112888.525	1868771.905	1169985.476
Testosterone	睾酮	Hormones and hormone related compounds	激素及激素相关物质	Hormones and hormone related compounds	激素及激素相关物质	C19H28O2	1b	0.6466	rp	58-22-0	6013	HMDB0000234	-	C00535	6983758.584	14224053.18	6795634.029	6572088.552	9352481.979	9151065.911	8298997.788	8840580.517	8437746.236
Auraptene	奥拉普滕	Others	其他	Hydrocarbon derivatives	烃衍生物	C19H22O3	1b	0.6461	rp	495-02-3	1550607	HMDB0034054	-	-	469242.778	1081432.876	958940.7	613145.756	505443.01	564652.702	1465411.913	1455680.441	1481181.175
O-Phospho-DL-threonine	O-磷酸-DL-苏氨酸	Organic acid and Its derivatives	有机酸及其衍生物	Phosphoric acids	磷酸类化合物	C4H10NO6P	1b	0.6454	rp	27530-80-9	1016	HMDB0011185	-	-	12304932.65	9345855.526	14345840.585	13769492.005	19797075.193	10896176.126	7697369.803	52055248.398	11084046.083
Damascenone	大马酮	Others	其他	Others	其他	C13H18O	1b	0.6443	rp	23696-85-7	5366074	HMDB0013804	-	-	654493.569	410435.708	117019.465	133066.035	63489.693	122194.17	684669.509	727403.54	989720.783
FFA(18:2)	亚油酸	FA	脂肪酰类	FFA	游离脂肪酸	C18H32O2	1b	0.6388	rp	60-33-3	5280450	HMDB0000673	191	C01595	15766799.309	16615872.342	14414187.703	27579204.979	31962288.457	34283530.831	30814954.081	13259561.552	29856581.36
Ecdysone	蜕皮激素	Organic acid and Its derivatives	有机酸及其衍生物	Organic acid and Its derivatives	有机酸及其衍生物	C27H44O6	1b	0.638	rp	3604-87-3	19212	-	-	C00477	12305437.881	15000441.476	10659961.642	12789534.836	8376614.352	7775814.455	7638268.531	10024303.825	9503627.36
N-Acetyl-L-glutamic acid	N-乙酰-L-谷氨酸	Amino acid and Its metabolites	氨基酸及其代谢物	Amino acid derivatives	氨基酸衍生物	C7H11NO5	1b	0.6368	rp	1188-37-0	70914	HMDB0001138	-	C00624	49495966.181	63640468.951	13377034.907	39866466.571	32068964.156	27213151.14	54661042.105	57019939.109	26679802.587
2-Undecanone	2-十一烷酮	Aldehyde,Ketones,Esters	醛、酮、酯类	Ketones	酮类	C11H22O	1b	0.6275	rp	112-12-9	8163	HMDB0033713	-	C01875	12040949.185	10588181.168	10766738.082	12008695.113	8047474.347	7100676.653	14603071.171	16102701.81	14044175.172
3-Methylpentanoic acid	3-甲基戊酸	Organic acid and Its derivatives	有机酸及其衍生物	Organic acid and Its derivatives	有机酸及其衍生物	C6H12O2	1b	0.6238	rp	105-43-1	7755	HMDB0033774	-	-	4591427.112	2637307.979	1203581.443	2452943.025	2424771.578	2647800.922	1916174.879	2243757.601	1274428.422
N-methyl-L-glutamic Acid	N-甲基-L-谷氨酸	Amino acid and Its metabolites	氨基酸及其代谢物	Amino acid derivatives	氨基酸衍生物	C6H11NO4	1b	0.6229	rp	35989-16-3	439377	HMDB0062660	-	C01046	16528127.634	20100787.867	20603305.268	18548264.655	19105890.093	14781031.19	18069495.841	17597119.94	32002219.681
Tyrosyltyrosine	酪氨酰酪氨酸	Amino acid and Its metabolites	氨基酸及其代谢物	Small Peptide	小肽	C18H20N2O5	1b	0.6204	rp	1050-28-8	70590	HMDB0029117	65164	-	2764970.906	3031653.233	5317959.985	2792841.367	2919856.095	1571201.206	5724532.401	4291161.339	2622049.389
3-Hydroxyanthranilic acid	对羟基苯甲醛	Benzene and substituted derivatives	苯及其衍生物	Benzene and substituted derivatives	苯及其衍生物	C7H7NO3	1b	0.6188	rp	548-93-6	86	HMDB0001476	3275	C00632	6039090.302	4667576.815	7911218.28	52040062.822	4570691.565	6854096.508	6884620.806	6051325.022	5794474.737
Homocysteine	同型半胱氨酸	Amino acid and Its metabolites	氨基酸及其代谢物	Amino acids	氨基酸	C4H9NO2S	1b	0.6168	rp	6027-13-0	91552	HMDB0000742	3256	C00155	16347625.572	31062057.398	20964917.12	14624411.0	10103568.758	32085952.655	12247285.668	16476902.448	20115198.642
N-Palmitoylglycine	N-棕榈酰甘氨酸	Amino acid and Its metabolites	氨基酸及其代谢物	Amino acid derivatives	氨基酸衍生物	C18H35NO3	1b	0.6106	rp	158305-64-7	151008	HMDB0013034	-	-	23503330.375	24718194.046	19825584.545	19126496.075	20052934.697	17624377.824	25356719.327	22591321.727	30269249.926
Ellagic acid	鞣花酸	Benzene and substituted derivatives	苯及其衍生物	Phenolics	苯酚类	C14H6O8	1b	0.6075	rp	476-66-4	5281855	HMDB0002899	3430	C10788	2859985.83	1726421.454	2919766.585	2311248.405	1554397.78	1718157.786	3858602.979	3371410.725	1264337.553
Dodecanoic acid	十二烷酸(月桂酸)	FA	脂肪酰类	FFA	游离脂肪酸	C12H24O2	1b	0.6068	rp	143-07-7	3893	HMDB0000638	5611	C02679	195360976.111	178736222.607	130824335.483	119374732.521	157168088.226	118430024.17	215333518.967	217674978.637	210846554.351
Arg-Met	L-精氨酰-L-蛋氨酸	Amino acid and Its metabolites	氨基酸及其代谢物	Small Peptide	小肽	C11H23N5O3S	1b	0.6064	rp	45243-23-0	7019989	HMDB0028715	23751	-	690122.839	388780.757	576057.897	854901.887	704392.215	503054.61	1727842.604	1920528.413	2634642.111
2,2,6,6-Tetramethyl-4-piperidinone	三丙酮胺	Heterocyclic compounds	杂环化合物	Heterocyclic compounds	杂环化合物	C9H17NO	1b	0.5933	rp	826-36-8	13220	HMDB0031179	-	-	5544930.702	6266627.799	6468988.679	5403619.252	6892904.973	4850665.164	6565218.359	8315355.249	8916119.215
Abietic acid	松香酸盐；松香酸	Organic acid and Its derivatives	有机酸及其衍生物	Organic acid and Its derivatives	有机酸及其衍生物	C20H30O2	1b	0.5907	rp	514-10-3 | 8050-09-7 | 10248-55-2 | 15522-12-0	10569	-	-	C06087	712439.602	1665662.248	1105804.316	1464680.185	990880.992	1267498.495	1115355.991	1148841.096	1092032.506
4-Ethyl-2-methoxyphenol	2-甲氧基-4-乙基苯酚	Benzene and substituted derivatives	苯及其衍生物	Phenolics	苯酚类	C9H12O2	1b	0.5767	rp	2785-89-9	62465	HMDB0040175	-	-	11743544.849	5354046.915	4621183.079	4680778.487	7184890.223	4358014.156	12667186.634	12245249.978	11599414.874
2-Acetylfuran	2-乙酰基呋喃	Heterocyclic compounds	杂环化合物	Heterocyclic compounds	杂环化合物	C6H6O2	1b	0.5753	rp	1192-62-7	14505	HMDB0033127	-	-	19763681.75	16563258.196	37484954.058	16372926.891	19297198.27	16931909.959	21357687.993	20622862.882	19945143.142
L-Threonine	L-苏氨酸	Amino acid and Its metabolites	氨基酸及其代谢物	Amino acids	氨基酸	C4H9NO3	1b	0.5734	rp	72-19-5	6288	HMDB0000167	32	C00188	77252614.274	44944450.856	81722073.031	36410424.019	44497853.512	33297922.183	38974385.913	35139239.687	35846956.367
L-Homoarginine	高精氨酸	Amino acid and Its metabolites	氨基酸及其代谢物	Amino acids	氨基酸	C7H16N4O2	1b	0.5733	rp	156-86-5	9085	HMDB0000670	5640	C01924	8734080.071	4487940.025	4157876.771	4767919.267	6333478.269	4445951.156	10739392.616	10772102.663	10120677.819
L-2-Aminoadipic acid	L-2-氨基己二酸	Organic acid and Its derivatives	有机酸及其衍生物	Organic acid and Its derivatives	有机酸及其衍生物	C6H11NO4	1b	0.568	rp	1118-90-7	92136	HMDB0000510	-	C00956	9378665.997	6535181.621	32194966.495	5230403.86	8193982.826	6382474.846	7820458.018	15558731.152	10394701.286
Cytidine	胞苷	Nucleotide and Its metabolites	核苷酸及其代谢物	Nucleotide and Its metabolites	核苷酸及其代谢物	C9H13N3O5	1b	0.5467	rp	65-46-3	6175	HMDB0000089	3376	C00475	7229540.317	8486722.323	7894673.76	10819067.474	6702750.213	6613320.001	7578181.432	6859086.589	7164704.435
2-Phenoxyethanol	2-苯氧基乙醇	Alcohol and amines	醇、胺类	Alcohols	醇类	C8H10O2	1b	0.5216	rp	122-99-6	31236	HMDB0041607	-	-	10203105.063	11914442.277	17292828.492	11187993.179	6764046.328	10298502.034	10766535.99	10768819.17	12905569.006
Phenylglyoxylic acid	苯乙醛酸	Benzene and substituted derivatives	苯及其衍生物	Benzene and substituted derivatives	苯及其衍生物	C8H6O3	1b	0.5184	rp	611-73-4	11915	HMDB0001587	-	C02137	12591940.637	15764771.437	13107555.172	13380554.564	14423692.314	12210906.632	11584298.801	12142670.936	12434823.105
Asp-Lys	L-天冬氨酰-L-赖氨酸	Amino acid and Its metabolites	氨基酸及其代谢物	Small Peptide	小肽	C10H19N3O5	1b	0.5171	rp	5891-51-0	6427003	HMDB0004987	23832	-	5179627.731	3060105.878	3384212.011	3159366.551	4555141.584	4925520.273	3841779.265	2809470.271	2241951.516
N-Acetyl-L-tryptophanamide	乙炔基乙酰胺	Alcohol and amines	醇、胺类	Amines	胺类	C13H15N3O2	1b	0.5101	rp	2382-79-8	94230	-	44265	-	6282679.508	7289171.983	6782010.828	6602406.671	6767447.548	5133458.915	6360109.399	6760606.274	6562451.69
Methyl benzoate	苯甲酸甲酯	Benzene and substituted derivatives	苯及其衍生物	Benzene and substituted derivatives	苯及其衍生物	C8H8O2	1b	0.5091	rp	93-58-3	7150	HMDB0033968	-	-	1023065837.917	1431802703.556	1428747637.724	1112759927.589	1249406649.38	670737703.445	934576940.394	1107764513.777	1217626066.651
Carnitine C18:2	肉碱 C18:2	FA	脂肪酰类	CAR	酰基肉碱	C25H45NO4	2	0.9826	rp	36816-10-1	6450015	HMDB0006469	-	-	93608987.191	160656585.752	168880560.899	102354263.502	158416865.577	68825642.039	91447189.073	117465943.569	97999121.216
N-Palmitoylsphingomyelin	软脂酰鞘磷脂	SP	鞘脂类	SM	鞘磷脂	C39H79N2O6P	2	0.9809	rp	6254-89-3	9939941	HMDB0010169	-	-	520010370.448	453160596.865	384683254.46	249153524.742	293702652.88	223260516.467	847744881.605	255654736.491	270515142.202
Carnitine C6:0	肉碱 C6:0	FA	脂肪酰类	CAR	酰基肉碱	C13H25NO4	2	0.9809	rp	22671-29-0	6426853	HMDB0000705	3548	-	116251527.979	230596669.444	159504867.74	225137333.648	162155293.174	198327268.962	172596285.465	165362477.571	169517822.283
Carnitine C18:1	肉碱 C18:1	FA	脂肪酰类	CAR	酰基肉碱	C25H47NO4	2	0.98	rp	38677-66-6	46907933	HMDB0005065	-	-	506576611.918	603411584.118	818122937.505	410611584.414	665688905.814	260947407.156	326326351.224	554637325.115	374938316.415
Stearoylcarnitine	硬脂酰肉碱	FA	脂肪酰类	CAR	酰基肉碱	C25H49NO4	2	0.9785	rp	25597-09-5	52922056	HMDB0000848	5811	-	179637965.495	145632667.338	114177865.742	96638598.199	80438889.358	78494645.847	136984805.855	170912706.332	135666797.516
1-(9Z-octadecenoyl)-sn-glycero-3-phosphocholine	1-油酰基-sn-甘油-3-磷酸胆碱	GP	甘油磷脂类	LPC	溶血磷脂酰胆碱	C26H52NO7P	2	0.9773	rp	19420-56-5	16081932	HMDB0002815	-	C00157	783390331.779	1023321253.182	610746775.608	548828382.289	443121169.869	530877764.117	405687200.33	786105396.289	473608754.156
L-Palmitoylcarnitine	L-棕榈酰肉碱	FA	脂肪酰类	CAR	酰基肉碱	C23H45NO4	2	0.976	rp	2364-67-2	11953816	HMDB0000222	5231	C02990	1110145730.768	1510633337.304	1445880008.129	979290606.971	776001709.006	641035878.979	796517108.048	896463692.744	887593455.184
Levocarnitine propionate	左卡尼汀丙酸酯	FA	脂肪酰类	CAR	酰基肉碱	C10H19NO4	2	0.9734	rp	20064-19-1	188824	HMDB0000824	-	C03017	72437234.548	116476785.15	93283872.631	96914071.78	98215816.474	105980110.955	91958259.41	94871078.507	94904042.895
L-Leucine	L-亮氨酸	Amino acid and Its metabolites	氨基酸及其代谢物	Amino acids	氨基酸	C6H13NO2	2	0.9722	rp	61-90-5	6106	HMDB0000687	24	C00123	2150006377.816	3249167075.215	2308158947.368	2283265063.046	3541337346.846	2732490576.504	2292578424.512	3148678893.991	2381100285.653
1-Palmitoyl-2-oleoyl-sn-glycero-3-phosphocholine	2-Oleoyl-1-palmitoyl-sn-glycero-3-phosphocholine	GP	甘油磷脂类	PC	磷脂酰胆碱	C42H82NO8P	2	0.972	rp	26853-31-6	5497103	HMDB0007972	-	C00157	254141879.908	245018349.622	267622340.855	248128493.822	258111031.547	179190986.339	170658944.907	193513673.848	171091681.209
1,2-Dioleoyl-sn-Glycero-3-Phosphocholine	1，2-二油酰-sn-甘油-3-磷脂酰胆碱	GP	甘油磷脂类	PC	磷脂酰胆碱	C44H84NO8P	2	0.9702	rp	4235-95-4	10350317	HMDB0000593	-	C00157	200960023.745	150010513.042	151670724.399	159298539.022	165306738.985	108536126.446	124259664.041	139760634.478	116748859.641
Tetradecanoylcarnitine	十四烷基肉碱	FA	脂肪酰类	CAR	酰基肉碱	C21H41NO4	2	0.9696	rp	25597-07-3	53477791	HMDB0005066	-	-	163406784.892	302683468.499	291391535.275	157761457.758	357058172.07	274036648.155	243971280.384	245906459.084	254962830.232
1-hexadecanoyl-2-(9Z,12Z-octadecadienoyl)-sn-glycero-3-phosphocholine	1-Palmitoyl-2-linoleoyl-sn-glycero-3-phosphocholine	GP	甘油磷脂类	PC	磷脂酰胆碱	C42H80NO8P	2	0.9681	rp	17708-90-6	5287971	HMDB0007973	-	C00157	56451497.517	33276923.788	48513349.42	77773594.099	127101730.606	27173417.573	86156468.376	48607280.986	27050190.665
Carnitine C3:0	肉碱 C3:0	FA	脂肪酰类	CAR	酰基肉碱	C10H19NO4	2	0.9653	rp	17298-37-2	107738	HMDB0062514	-	C03017	102285709.568	235225181.608	160849832.379	161727906.617	176473218.719	120391523.738	167356517.611	160633173.096	162027322.751
Carnitine-2-methyl-C4	2-甲基丁酰肉碱	FA	脂肪酰类	CAR	酰基肉碱	C12H23NO4	2	0.9591	rp	31023-25-3	6426901	HMDB0000378	5367	-	140601235.236	169074663.869	189652388.958	166687915.404	159320946.286	172144579.505	144877038.299	133454514.978	146795714.633
3-Hydroxypalmitoylcarnitine	3-羟基棕榈酰肉碱	Organic acid and Its derivatives	有机酸及其衍生物	Organic acid and Its derivatives	有机酸及其衍生物	C23H45NO5	2	0.9579	rp	195207-76-2	126456228	HMDB0013336	-	-	167395385.712	234770017.918	233678231.076	106423577.552	244769303.016	153921896.032	109927561.774	132480145.325	172334362.324
Picolinamide	吡啶酰胺	Alcohol and amines	醇、胺类	Amines	胺类	C6H6N2O	2	0.952	rp	1452-77-3	15070	-	-	C01950	94478692.627	257489314.171	289129327.454	333502389.619	291013741.457	290650311.714	246779591.653	230606156.116	242788325.153
LPC(14:0/0:0)	溶血磷脂酰胆碱 14:0	GP	甘油磷脂类	LPC	溶血磷脂酰胆碱	C22H46NO7P	2	0.9504	rp	20559-16-4	460604	HMDB0010379	-	C00157	9867016.936	9591521.372	10020115.11	7840968.739	4001329.687	527692.081	3091709.382	3403906.756	5086583.859
4-Formyl-2-hydroxybenzoic acid	4-甲酰水杨酸；4-甲酰基-2-羟基苯甲酸	Benzene and substituted derivatives	苯及其衍生物	Benzene and substituted derivatives	苯及其衍生物	C8H6O4	2	0.9492	rp	51572-88-4	656876	-	-	-	124961789.643	35095268.985	129341186.265	152808358.638	40059461.124	35047349.424	174851483.936	37530086.337	171534808.974
Guanine	鸟嘌呤	Nucleotide and Its metabolites	核苷酸及其代谢物	Nucleotide and Its metabolites	核苷酸及其代谢物	C5H5N5O	2	0.9458	rp	73-40-5 | 66224-61-1 | 66224-63-3 | 66224-64-4 | 71660-31-6 | 71660-36-1	135398634	HMDB0000132	-	C00242	1034872691.465	1024697245.108	934214526.56	994039636.843	831832495.605	662004615.437	783094669.139	721123836.532	845275837.942
Pantothenic acid	泛酸	CoEnzyme and vitamins	辅酶和维生素	CoEnzyme and vitamins	辅酶和维生素	C9H17NO5	2	0.945	rp	79-83-4	6613	HMDB0000210	-	C00864	1225839426.024	1248774006.444	1234204174.471	1245342544.507	1163708658.836	1136545588.781	1056901351.49	1071937836.054	1379372132.433
Gefitinib	吉非替尼	Heterocyclic compounds	杂环化合物	Heterocyclic compounds	杂环化合物	C22H24ClFN4O3	2	0.9404	rp	184475-35-2	123631	HMDB0014462	-	-	N/A	N/A	N/A	6618417.832	6900515.296	5721128.441	1840555.948	2516915.838	2150899.863
Riboprine	N6-异戊烯基腺苷	Nucleotide and Its metabolites	核苷酸及其代谢物	Nucleotide and Its metabolites	核苷酸及其代谢物	C15H21N5O4	2	0.9402	rp	7724-76-7	24405	-	-	-	4237562.751	3763231.596	3783555.562	5349596.451	3216732.772	2413397.224	3459280.873	3458320.815	3277737.267
Vidarabine	阿糖腺苷	Nucleotide and Its metabolites	核苷酸及其代谢物	Nucleotide and Its metabolites	核苷酸及其代谢物	C10H13N5O4	2	0.939	rp	24356-66-9	21704	HMDB0014340	-	C07195	82257464.453	72574510.091	79172436.98	70137075.98	72466831.936	50736772.27	68605797.339	67797211.542	65682866.4
Bis(2-ethylhexyl) phthalate	2-邻苯二甲酸-乙基己酯	Aldehyde,Ketones,Esters	醛、酮、酯类	Esters	酯类	C24H38O4	2	0.9379	rp	117-81-7 | 15495-94-0 | 8033-53-2 | 50885-87-5 | 82208-43-3	8343	-	263643	C03690	64662337.383	332459888.164	110567586.13	108067455.88	246147411.539	201732654.54	520437107.878	150162965.136	556825394.549
1-Methylguanine	1-甲基鸟嘌呤	Nucleotide and Its metabolites	核苷酸及其代谢物	Nucleotide and Its metabolites	核苷酸及其代谢物	C6H7N5O	2	0.9359	rp	938-85-2	70315	HMDB0003282	3778	C04152	32175488.52	23539654.575	26730588.758	27986854.99	20010261.841	20854304.514	25516448.999	24088445.995	28245639.092
Coenzyme A	辅酶A	Nucleotide and Its metabolites	核苷酸及其代谢物	Nucleotide and Its metabolites	核苷酸及其代谢物	C21H36N7O16P3S	2	0.9305	rp	85-61-0	6816	HMDB0001423	-	-	3811211.272	3452597.865	7657154.334	8175181.427	4318778.547	11041741.017	1642748.409	9606131.362	5693489.243
PC(18:0/18:2)	PC(18:0/18:2)	GP	甘油磷脂类	PC	磷脂酰胆碱	C44H84NO8P	2	0.9228	rp	27098-24-4	6441487	HMDB0008039	-	C00157	1635043304.282	385355800.232	1097123700.81	1686850995.904	728913831.259	185045038.311	757678181.598	854776176.039	154486974.665
Pindolol	吲哚洛尔	Heterocyclic compounds	杂环化合物	Heterocyclic compounds	杂环化合物	C14H20N2O2	2	0.921	rp	13523-86-9	4828	HMDB0015095	-	C07445	4845970.374	6068346.013	5585902.678	3634563.113	4119581.614	2532351.63	9306584.492	9191671.1	9657723.8
Gentian violet cation	龙胆紫	Benzene and substituted derivatives	苯及其衍生物	Benzene and substituted derivatives	苯及其衍生物	C25H30N3+	2	0.9206	rp	14426-25-6	3468	HMDB0014550	-	-	9161351.168	8425498.421	23165701.024	6658777.041	6063500.312	11404703.285	35059490.295	27144294.408	29422335.159
2-(((2-Ethylhexyl)oxy)carbonyl)benzoic acid	邻苯二甲酸 单(2-乙基己基)酯	Benzene and substituted derivatives	苯及其衍生物	Benzene and substituted derivatives	苯及其衍生物	C16H22O4	2	0.9185	rp	4376-20-9	20393	HMDB0013248	-	C03343	13583430.147	27620604.376	13093790.709	55754815.079	11076762.7	14733297.123	17518387.841	43427070.378	41463532.047
Benzaldehyde	苯甲醛	Benzene and substituted derivatives	苯及其衍生物	Benzene and substituted derivatives	苯及其衍生物	C7H6O	2	0.9176	rp	100-52-7	240	HMDB0006115	-	C00261	15870257.663	25916655.561	16127017.989	13184257.404	23015735.675	17534747.431	12089661.939	22585004.434	14866407.714
PC(O-16:0/22:6(4Z,7Z,10Z,13Z,16Z,19Z))	1-O-十六烷基-2-O-(4Z，7Z，10Z，13Z，16Z，19Z-二十二碳六烯酰基)-sn-甘油-3-磷酸胆碱	GP	甘油磷脂类	PC	磷脂酰胆碱	C46H82NO7P	2	0.9151	rp	132213-85-5	16759366	HMDB0013409	-	C00157	22139428.165	22253467.037	22449316.215	82325503.266	16973658.543	68065898.993	12022327.396	48869180.742	12845387.049
1-Myristoyl-2-stearoyl-sn-glycero-3-phosphocholine	1-肉豆蔻酰基-2-硬脂酰基-sn-甘油-3-磷酸胆碱	GP	甘油磷脂类	PC	磷脂酰胆碱	C40H80NO8P	2	0.9148	rp	61510-09-6	131150	HMDB0006727	-	C00157	979902778.465	335600753.657	83162136.731	101999421.18	83863595.015	48989635.685	199433689.827	81780928.768	154902821.548
N-tetradecanoyl-L-Homoserine Lactone	N-十四烷酰基-L-高丝氨酸内酯	Amino acid and Its metabolites	氨基酸及其代谢物	Amino acid derivatives	氨基酸衍生物	C18H33NO3	2	0.9131	rp	202284-87-5	58122267	-	64716	-	2069263.559	969029.118	879512.297	1667470.952	1203357.115	1692116.031	2188333.616	2180281.733	1963758.901
Allopurinol riboside	别嘌醇核苷	Nucleotide and Its metabolites	核苷酸及其代谢物	Nucleotide and Its metabolites	核苷酸及其代谢物	C10H12N4O5	2	0.9092	rp	16220-07-8	135407110	HMDB0000481	-	-	51586831.349	54871228.442	51526745.913	59334548.228	60144070.499	42706039.33	60973974.9	61186223.099	63273471.775
Tripropylamine	三丙胺	Alcohol and amines	醇、胺类	Amines	胺类	C9H21N	2	0.9063	rp	102-69-2	7616	HMDB0032545	-	-	9962690.974	10956165.748	9374922.329	11108600.83	9736618.944	8901701.617	11586789.959	14801064.943	12280624.339
PC(O-16:0/20:5(5Z,8Z,11Z,14Z,17Z))	PC(O-16:0/20:5(5Z,8Z,11Z,14Z,17Z))	GP	甘油磷脂类	PC	磷脂酰胆碱	C44H80NO7P	2	0.9053	rp	132196-28-2	10485310	HMDB0039528	-	C00157	7982565.396	1243576.5	1806755.503	1154096.293	1150459.987	1189662.174	1120392.365	605038.122	515945.779
3-Carboxypropyltrimethylammonium	3-羧丙基三甲基铵	Organic acid and Its derivatives	有机酸及其衍生物	Organic acid and Its derivatives	有机酸及其衍生物	C7H15NO2	2	0.903	rp	6249-56-5	22620	-	-	-	17079837.768	7430326.81	22493170.958	21558196.824	22257510.145	21424751.824	18478870.646	16867048.582	5046032.003
2,5-Dimethylbenzaldehyde	2,5-二甲基苯甲醛	Benzene and substituted derivatives	苯及其衍生物	Benzene and substituted derivatives	苯及其衍生物	C9H10O	2	0.9011	rp	5779-94-2	22015	-	265044	-	215272239.02	193709073.372	149809877.54	261789688.906	171600467.171	154128764.584	177012362.76	205756093.844	178398350.49
1-Stearoyl-2-arachidonoyl-sn-glycero-3-phosphocholine	PC（18：0/20：4（5Z，8Z，11Z，14Z））	GP	甘油磷脂类	PC	磷脂酰胆碱	C46H84NO8P	2	0.9001	rp	35418-59-8	16219824	HMDB0008048	-	C00157	17170791.87	75885598.42	128053166.452	63946581.398	52911625.557	62639928.874	52389017.062	46419132.272	46194104.979
Carnitine C12:0	肉碱 C12:0	FA	脂肪酰类	CAR	酰基肉碱	C19H37NO4	2	0.8993	rp	25518-54-1	168381	HMDB0002250	6573	-	9530021.781	11541143.418	13153805.239	10605707.354	17630672.159	14186959.407	7270520.489	12637076.823	9737854.982
Folic acid	叶酸	Organic acid and Its derivatives	有机酸及其衍生物	Organic acid and Its derivatives	有机酸及其衍生物	C19H19N7O6	2	0.898	rp	59-30-3 | 112339-08-9 | 112339-32-9	135398658	HMDB0000121	-	C00504	355225.394	502881.489	738852.816	548292.427	277167.714	81628.539	194670.132	97883.943	201235.203
Enoxacin	依诺沙星	Heterocyclic compounds	杂环化合物	Heterocyclic compounds	杂环化合物	C15H17FN4O3	2	0.8896	rp	74011-58-8	3229	HMDB0014610	-	C06979	224484597.327	311519932.158	62983265.172	186841427.749	229096459.002	133569329.31	163906912.851	163986839.848	164476188.677
Allopurinol	别嘌醇	Nucleotide and Its metabolites	核苷酸及其代谢物	Nucleotide and Its metabolites	核苷酸及其代谢物	C5H4N4O	2	0.8789	rp	315-30-0 | 180749-08-0 | 180749-06-8 | 73334-58-4 | 180749-09-1 | 180749-07-9 | 184789-03-5 | 291279-53-3	135401907	HMDB0014581	-	-	23511571.551	19046084.056	15260442.439	20222002.813	124434921.207	14129053.672	13658620.479	22985491.429	11384214.785
Glycidyl oleate	油酸缩水甘油酯	GL	甘油脂类	MG	单甘油酯	C21H38O3	2	0.8773	rp	5431-33-4	5354568	-	-	C19426	14597790.137	15728228.962	8844839.618	7500933.95	8852233.771	10170247.925	9612212.069	13070476.423	12078963.398
Droperidol	氟哌利多	Alcohol and amines	醇、胺类	Alcohols	醇类	C22H22FN3O2	2	0.8753	rp	548-73-2	3168	HMDB0014593	-	-	N/A	N/A	N/A	3301047.631	3517043.284	2615538.254	1537922.571	1106576.098	1127392.15
N-oleoylglycine	N-油酰基甘氨酸	Amino acid and Its metabolites	氨基酸及其代谢物	Amino acid derivatives	氨基酸衍生物	C20H37NO3	2	0.8652	rp	2601-90-3	6436908	HMDB0013631	-	-	244390924.945	231039015.212	166324377.422	164128978.561	154730493.497	144036266.759	188799091.195	318022531.168	285191499.029
Mirtazapine	米氮平	Benzene and substituted derivatives	苯及其衍生物	Benzene and substituted derivatives	苯及其衍生物	C17H19N3	2	0.8598	rp	85650-52-8 | 61337-67-5 | 207516-99-2	4205	HMDB0014514	43259	C07570	19424103.412	25940487.166	21325612.021	22462035.482	27410658.567	20495452.931	53409709.151	43095186.293	51800548.62
Phytosphingosine	植物鞘氨醇	SP	鞘脂类	SPH	鞘氨醇	C18H39NO3	2	0.8563	rp	554-62-1	122121	HMDB0004610	7066	C12144	5865285484.603	10418122205.191	5586335869.728	9643693996.642	5806045926.491	5223463026.457	6060994823.795	11019645855.048	6079783872.439
LPC(O-16:0/2:0)	LPC(O-16:0/2:0)	GP	甘油磷脂类	LPC	溶血磷脂酰胆碱	C26H54NO7P	2	0.8537	rp	74389-68-7	108156	HMDB0062195	-	C00157	161398575.908	138308062.961	119193436.122	89081935.452	94601243.846	57740572.337	60415995.248	32694950.497	92264160.502
MG(18:0/0:0/0:0)	MG(18:0/0:0/0:0)	GL	甘油脂类	MG	单甘油酯	C21H42O4	2	0.8519	rp	22610-61-3	15560610	HMDB0011131	-	C01885	12868704.167	17731033.21	15283077.08	13638951.144	14151113.535	10240056.175	14831588.199	14305142.176	14478123.073
Mycophenolic acid	霉酚酸	Organic acid and Its derivatives	有机酸及其衍生物	Organic acid and Its derivatives	有机酸及其衍生物	C17H20O6	2	0.8494	rp	24280-93-1	446541	HMDB0015159	-	C20380	1815044.531	2406429.958	1938975.538	1536172.882	1723211.672	1614141.883	2112923.598	1646308.397	2155925.304
Carvacrol	香芹酚	Phenolic acids	酚酸类	Phenolic acids	酚酸类	C10H14O	2	0.8396	rp	499-75-2	10364	HMDB0035770	-	C09840	7196630.754	2668817.087	3729767.807	1678797.533	6039967.787	2496635.033	4163683.833	3171792.305	2873937.009
Ile-Pro-Ile	L-异亮氨酸-L-脯氨酸-L-异亮氨酸	Amino acid and Its metabolites	氨基酸及其代谢物	Small Peptide	小肽	C17H31N3O4	2	0.8318	rp	90614-48-5	94701	-	17467	-	599450.088	1274540.647	968748.812	481282.325	940337.904	1768487.778	846397.297	1399432.783	1112334.683
O-Decanoyl-L-carnitine	O-癸酰-L-肉碱	FA	脂肪酰类	CAR	酰基肉碱	C17H33NO4	2	0.8305	rp	1492-27-9	11953821	HMDB0000651	-	C03299	1439125.901	2192714.225	1933802.504	1389747.403	2988671.052	2284180.158	1863935.596	2191895.609	1740049.803
PC(8:0/8:0)	PC(8:0/8:0)	GP	甘油磷脂类	PC	磷脂酰胆碱	C24H48NO8P	2	0.8267	rp	19191-91-4	24779244	-	45203	C00157	20757129.308	11275629.635	11669616.223	16005353.235	8605489.667	7221870.137	23727056.801	11128915.419	10924752.496
Diisobutyl phthalate	邻苯二甲酸二异丁酯	Benzene and substituted derivatives	苯及其衍生物	Benzene and substituted derivatives	苯及其衍生物	C16H22O4	2	0.8233	rp	84-69-5	6782	HMDB0013835	-	C15205	10406987.615	4644868.013	18131109.062	34508628.355	2542822.846	29147756.83	1987576.283	40833618.16	29989161.263
Isonicotinic acid	异烟酸	Organic acid and Its derivatives	有机酸及其衍生物	Organic acid and Its derivatives	有机酸及其衍生物	C6H5NO2	2	0.8226	rp	55-22-1	5922	HMDB0060665	-	C07446	43935840.466	46366304.655	36100952.062	43148706.084	32320130.388	80327262.983	38154838.824	35567517.458	38737340.136
Carvedilol	卡维地洛	Others	其他	Medicine	药物	C24H26N2O4	2	0.8116	rp	72956-09-3	2585	HMDB0015267	-	C06875	720525.094	653049.712	1167244.773	1170741.631	560357.294	1186471.634	355102.107	309275.006	785363.932
Oleamide	油酰胺	FA	脂肪酰类	FFA	游离脂肪酸	C18H35NO	2	0.8013	rp	301-02-0	5283387	HMDB0002117	-	C19670	22599632.925	29405407.778	31233756.352	7356637.384	26336342.583	8258556.077	18716685.235	18500086.451	16741680.286
1,1-Dihydroxypropan-2-one	1,1-二羟基丙烷-2-酮	Aldehyde,Ketones,Esters	醛、酮、酯类	Ketones	酮类	C3H6O3	3	0.9957	rp	1186-47-6	13180982	-	-	-	18059309.78	17081393.177	19009116.479	11674919.653	15343049.515	14661635.805	14356227.819	15702696.08	17011506.88
D-Glutamic acid	D-谷氨酸	Amino acid and Its metabolites	氨基酸及其代谢物	Amino acids	氨基酸	C5H9NO4	3	0.9185	rp	6893-26-1	23327	HMDB0003339	6895	C00217	13261396.977	14533725.374	17875338.761	18258303.242	17257818.805	18544214.154	19915952.112	23472922.385	9196245.879
Fosfomycin	磷霉素	Organic acid and Its derivatives	有机酸及其衍生物	Phosphoric acids	磷酸类化合物	C3H7O4P	3	0.9152	rp	23155-02-4	446987	HMDB0014966	-	C06454	33395779.878	31346125.454	24189496.384	31489976.528	38903900.071	20376483.136	30996809.193	21321760.575	22579876.766
Docosatrienoic acid	二十二碳三烯酸	FA	脂肪酰类	FFA	游离脂肪酸	C22H38O2	3	0.8998	rp	28845-86-5	5312557	HMDB0002823	195	-	3928082.041	2597839.677	859927.399	895992.635	694246.093	1095998.688	1717123.26	2710393.982	595025.379
N-(9Z-octadecenoyl)-sphing-4-enine-1-phosphocholine	N-油酰基-D-赤型鞘氨酰基磷酰胆碱	SP	鞘脂类	SM	鞘磷脂	C41H81N2O6P	3	0.8937	rp	108392-10-5	6443882	HMDB0012101	-	-	2083290.596	1071217.596	1489002.617	3716395.426	1186806.348	904050.337	671355.797	1628213.654	635787.002
Butanoic acid, 4-((1,2-dioxohexadecyl)amino)-, ethyl ester	丁酸，4-((1,2-二氧十六烷基)氨基)-乙酯	Organic acid and Its derivatives	有机酸及其衍生物	Organic acid and Its derivatives	有机酸及其衍生物	C22H41NO4	3	0.8867	rp	873079-69-7	15950454	-	64840	-	235864630.808	289765148.816	212565351.559	260678496.033	165280557.343	243227490.557	219441282.754	321151180.824	370798983.351
1-Palmitoyl-2-thiopalmitoyl phosphatidylcholine	1-棕榈酰-2-硫代棕榈酰磷脂酰胆碱	Organic acid and Its derivatives	有机酸及其衍生物	Phosphoric acids	磷酸类化合物	C40H80NO7PS	3	0.8841	rp	113881-60-0	195048	-	64953	-	N/A	N/A	3538140.161	9647283.176	9477281.39	8289654.519	6635518.851	7124816.085	9945808.809
1,2-Didecanoyl-sn-glycero-3-phosphocholine	1,2-二癸酰基PC	GP	甘油磷脂类	PC	磷脂酰胆碱	C28H56NO8P	3	0.8832	rp	3436-44-0	16219892	-	45204	C00157	10037372.951	8276068.88	9017209.805	6786509.43	4069372.429	3551021.879	6493365.647	6154682.884	5111669.996
7-Chlorothieno[2,3-c]pyridine	7-氯噻吩并[2,3-c]吡啶	Heterocyclic compounds	杂环化合物	Heterocyclic compounds	杂环化合物	C7H4ClNS	3	0.8782	rp	28948-58-5	15914129	-	44988	-	31207824.129	42440432.04	45407241.256	13120906.718	66007011.849	44580544.118	24116961.99	36638003.726	40580604.426
HC-Toxin	HC-毒素	Heterocyclic compounds	杂环化合物	Heterocyclic compounds	杂环化合物	C21H32N4O6	3	0.8645	rp	83209-65-8	107864	-	64768	-	1228328.678	735000.965	458976.571	242405.893	493798.041	394663.708	635609.18	559304.043	360325.984
2-Arachidonoylglycerol	2-花生四烯酰基甘油	GL	甘油脂类	MG	单甘油酯	C23H38O4	3	0.8645	rp	53847-30-6	5282280	HMDB0004666	-	C13856	5425284.982	3785045.231	5996747.12	5771334.378	5967630.483	4563292.875	5008632.19	2269327.774	5498481.419
Limonin	柠檬苦素	Heterocyclic compounds	杂环化合物	Heterocyclic compounds	杂环化合物	C26H30O8	3	0.8632	rp	1180-71-8	179651	HMDB0035921	44458	C03514	9432701.717	3062247.335	1241470.464	2220960.666	2127694.482	2330541.057	N/A	8033276.096	2831616.921
Colfosceril palmitate	菊苣棕榈酸酯	Aldehyde,Ketones,Esters	醛、酮、酯类	Esters	酯类	C40H80NO8P	3	0.8614	rp	63-89-8	452110	HMDB0000564	5548	-	N/A	138713169.673	55376348.959	64940557.357	69877378.813	58198420.481	51818464.766	463716869.938	61394442.259
5-Hydroxyisourate	5-羟基异硫酸	Heterocyclic compounds	杂环化合物	Heterocyclic compounds	杂环化合物	C5H4N4O4	3	0.8592	rp	6960-30-1	250388	HMDB0030097	-	-	105935702.077	118041272.484	54519457.475	47154870.033	34636133.423	76010792.237	53177310.114	55489012.659	27887481.906
6-Methyl-5-hepten-2-one	6-甲基-5-庚烯-2-酮	Aldehyde,Ketones,Esters	醛、酮、酯类	Ketones	酮类	C8H14O	3	0.8588	rp	110-93-0	9862	HMDB0035915	-	C07287	4325965.384	4880848.481	4441097.912	3791327.03	3885500.147	4629658.636	9074193.597	7732139.75	6164458.504
5-Methylbarbituric acid	5-甲基巴比妥酸	Organic acid and Its derivatives	有机酸及其衍生物	Organic acid and Its derivatives	有机酸及其衍生物	C5H6N2O3	3	0.8543	rp	2417-22-3	232791	-	-	C05281	31993528.758	21033755.46	35845581.739	33175293.966	36989096.12	30246285.189	33693113.393	37162402.55	31991643.316
Dioleoylphosphatidylcholine	二油酰磷脂酰胆碱	GP	甘油磷脂类	PC	磷脂酰胆碱	C44H84NO8P	3	0.8473	rp	52088-89-8	5364680	-	45202	C00157	N/A	42138044.018	89482312.156	145446012.919	56162746.908	143261190.818	78972312.357	47498252.476	48481599.515
Deanol	脱醇	Alcohol and amines	醇、胺类	Amines	胺类	C4H11NO	3	0.8464	rp	108-01-0	7902	HMDB0032231	-	C04308	64727419.72	10962268.74	86594984.487	71204164.699	73821518.606	156694275.33	70028720.318	152947636.14	25818572.324
2-(2-Methylthioethyl)malic acid	2-(2′-甲硫基）乙基苹果酸；2-(2′-甲硫基）乙基苹果酸酯	Organic acid and Its derivatives	有机酸及其衍生物	Organic acid and Its derivatives	有机酸及其衍生物	C7H12O5S	3	0.8427	rp	119222-76-3	24883456	-	-	C17210	2883381.687	3381025.421	3234808.044	2470302.658	1722988.783	2449511.217	904184.803	2868091.35	1409900.805
Palmitic monoisopropanolamide, (R)-	R-棕榈酰基-(2-甲基）乙醇酰胺	FA	脂肪酰类	Others	其他	C19H39NO2	3	0.8412	rp	179951-56-5	18395309	-	62966	-	35796362.795	8656739.774	16840587.63	11564640.41	16267211.624	12946159.038	17002892.019	21378063.939	18614586.377
1,4-Dimethyl-7-ethylazulene	丁二烯	Others	其他	Hydrocarbon derivatives	烃衍生物	C14H16	3	0.8375	rp	529-05-5	10719	HMDB0036470	-	C09633	4829249.646	2505682.279	5379422.926	3689698.476	4727150.825	3923316.248	4209289.45	5302766.815	2851097.431
Uridine-diphosphate-N-acetylglucosamine	尿苷二磷酸-N-乙酰氨基葡萄糖	Nucleotide and Its metabolites	核苷酸及其代谢物	Nucleotide and Its metabolites	核苷酸及其代谢物	C17H27N3O17P2	3	0.8369	rp	528-04-1	445675	HMDB0000290	5281	C00043	8361212.265	12648525.75	8687349.349	12127259.227	14052002.595	11684205.986	11364696.801	8811452.283	9802966.41
Amyl Nitrite	亚硝酸戊酯	Others	其他	Hydrocarbon derivatives	烃衍生物	C5H11NO2	3	0.8276	rp	463-04-7	10026	HMDB0015550	-	C07457	1839379.896	3189107.922	2526106.514	1041126.056	897656.387	2202279.428	2755733.849	4671691.405	2789794.582
PC(O-16:0/20:3(8Z,11Z,14Z))	PC(O-16:0/20:3(8Z,11Z,14Z))	GP	甘油磷脂类	PC	磷脂酰胆碱	C44H84NO7P	3	0.8254	rp	155575-01-2 | 131907-73-8	16759365	-	43415	C00157	4427946.005	31670493.853	66321277.152	75741333.045	12210546.182	24167235.705	11805414.484	21883041.047	15167666.614
Isopropyl methyl sulfide	异丙基甲基硫醚	Alcohol and amines	醇、胺类	Alcohols	醇类	C4H10S	3	0.8251	rp	1551-21-9	15246	HMDB0040576	-	-	154496570.767	141228332.062	104432704.435	180378848.539	109400688.26	102993479.617	115484322.788	139207546.514	131647671.298
Obacunone	奥巴库酮	Terpenoids	萜类	Triterpene	三萜	C26H30O7	3	0.8248	rp	751-03-1	119041	HMDB0035858	-	C08775	578189880.529	415786606.1	356482963.927	414425859.399	316006374.552	244001000.04	355142488.455	435860637.908	413134986.486
Ac-Leu-Leu-Norleucinal	乙酰亮氨酰-亮氨酰-正亮氨酸	Amino acid and Its metabolites	氨基酸及其代谢物	Amino acid derivatives	氨基酸衍生物	C20H37N3O4	3	0.8234	rp	110044-82-1	443118	-	-	-	1509985729.022	362884264.207	2374552792.023	847504950.361	211400385.536	1640732372.439	814594331.406	562469521.598	518489866.754
alpha-Ribazole	α-利巴唑	Nucleotide and Its metabolites	核苷酸及其代谢物	Nucleotide and Its metabolites	核苷酸及其代谢物	C14H18N2O4	3	0.8226	rp	132-13-8	160433	HMDB0011112	-	C05775	40117332.134	47207639.523	48632517.277	37972229.805	38578265.187	36560939.959	39403803.243	38322913.705	38793163.366
Isocitric acid	异柠檬酸	Organic acid and Its derivatives	有机酸及其衍生物	Organic acid and Its derivatives	有机酸及其衍生物	C6H8O7	3	0.8192	rp	320-77-4	1198	HMDB0000193	3328	C00311	25183568.635	38943617.174	37346904.6	40537799.034	122088400.827	58267180.606	45621162.381	108788820.038	39563761.458
1-Heptadecanoyl-sn-glycero-3-phosphocholine	1-十七碳酰基-sn-甘油-3-磷酸胆碱	GP	甘油磷脂类	LPC	溶血磷脂酰胆碱	C25H52NO7P	3	0.8124	rp	50930-23-9	24779463	HMDB0012108	-	C00157	10839338.072	13002200.829	10873044.893	10064147.124	15193708.404	9560085.047	10053525.726	10952081.081	10901223.405
4,5-Dihydroxyphthalic acid	4,5-二羟基邻苯二甲酸酯; 4,5-二羟基邻苯二甲酸	Benzene and substituted derivatives	苯及其衍生物	Benzene and substituted derivatives	苯及其衍生物	C8H6O6	3	0.8094	rp	63958-66-7	45746	-	-	C03233	67613402.936	68066651.511	69609874.098	66615062.936	64541030.859	60921074.423	61227216.224	68467387.078	64646236.65
N1-acetylspermine	N1-乙酰精胺	Organic acid and Its derivatives	有机酸及其衍生物	Organic acid and Its derivatives	有机酸及其衍生物	C12H28N4O	3	0.8076	rp	25593-72-0	916	HMDB0001186	3369	C02567	2646672.055	3565201.842	3330609.536	2792911.476	3047978.524	3201798.138	3130216.105	3030795.084	2843386.198
7H-Purin-8-ol	7H-嘌呤-8-醇	Nucleotide and Its metabolites	核苷酸及其代谢物	Nucleotide and Its metabolites	核苷酸及其代谢物	C5H4N4O	3	0.8076	rp	13230-97-2 | 51953-05-0	229771	HMDB0012182	-	-	4540926.19	1347349.83	3314854.482	3231929.669	2638977.057	1697895.992	3409315.804	1561937.039	3856307.933
4-(Methylnitrosamino)-1-(3-pyridyl)-1-butanone	4-(甲基亚硝基氨基)-1-(3-吡啶基)-1-丁酮	Aldehyde,Ketones,Esters	醛、酮、酯类	Ketones	酮类	C10H13N3O2	3	0.8044	rp	64091-91-4	47289	HMDB0011603	-	C16453	4228592520.156	3921971960.889	3051549420.621	5033574828.68	3375011398.179	2999099521.72	3498737168.095	3857809740.123	3799896579.738
2-(Octylthio)ethanol	2-(辛硫基)乙醇	Alcohol and amines	醇、胺类	Alcohols	醇类	C10H22OS	3	0.8042	rp	3547-33-9	19079	-	-	C18863	902446.621	630205.256	157098.132	72193.656	N/A	201983.675	562763.76	821123.508	637019.643
Dicyclomine	双环胺	Others	其他	Others	其他	C19H35NO2	3	0.8031	rp	77-19-0	3042	HMDB0014942	-	C06951	5356632.331	11923758.634	3750796.601	9653542.995	10192008.402	11945168.069	8064049.364	4132035.049	11504046.257
Petromyzonol	石油霉素	Bile acids	胆汁酸	Bile acids	胆汁酸	C24H42O4	3	0.8024	rp	28979-29-5	5284054	-	-	-	21187838.774	25847368.455	21284834.5	20048706.174	22468713.716	21129600.857	21134426.926	20866220.759	20744389.245
N-Palmitoylsphingosine	神经酰胺（d18：1/16：0）	SP	鞘脂类	Cer	神经酰胺	C34H67NO3	3	0.7998	rp	24696-26-2	5283564	HMDB0004949	7202	C00195	43309498.205	41879937.946	16486146.565	20069274.736	11608950.872	15131881.294	25990980.462	60039150.354	43948621.715
Pyrazinamide	吡嗪酰胺	Organic acid and Its derivatives	有机酸及其衍生物	Organic acid and Its derivatives	有机酸及其衍生物	C5H5N3O	3	0.7988	rp	98-96-4	1046	HMDB0014483	-	C01956	337421232.22	370807640.985	391007322.269	373078650.623	384425972.075	317147383.522	232236517.796	336851511.625	271262957.563
Methyl 1-methylpyrrole-2-carboxylate	1-甲基吡咯-2-羧酸甲酯	Aldehyde,Ketones,Esters	醛、酮、酯类	Esters	酯类	C7H9NO2	3	0.7954	rp	37619-24-2	142178	-	263633	-	80191608.317	53225162.567	74145733.495	45550503.124	69258656.672	37411020.478	28058242.27	38604949.623	28509138.314
2-Aminohexadecanoic acid	2-氨基十六烷酸	Organic acid and Its derivatives	有机酸及其衍生物	Organic acid and Its derivatives	有机酸及其衍生物	C16H33NO2	3	0.7948	rp	7769-79-1	409322	-	34491	-	74105876.912	73581992.88	32185138.183	63486043.975	32142254.022	22547425.51	66745087.643	33146206.356	61170083.675
Methyl hexadecanoic acid	十六烷酸甲酯	FA	脂肪酰类	Others	其他	C17H34O2	3	0.7934	rp	112-39-0	8181	HMDB0061859	-	C16995	924105808.723	1040229566.233	6733030.729	25058296.498	175334497.176	156568598.478	457893931.437	742456813.475	371159026.049
11beta-PGE2	11β-PGE2	Hormones and hormone related compounds	激素及激素相关物质	Hormones and hormone related compounds	激素及激素相关物质	C20H32O5	3	0.7928	rp	38310-90-6	5283061	HMDB0060041	-	-	3383107.933	2709372.334	2199268.907	2090386.747	423000.506	835478.83	1936425.183	1233335.126	2580119.938
Keto-Deoxy-Nonulonic acid	酮脱氧壬酸	Organic acid and Its derivatives	有机酸及其衍生物	Organic acid and Its derivatives	有机酸及其衍生物	C9H16O9	3	0.7909	rp	153666-19-4	13991616	-	-	C20934	88015893.094	112618630.187	93568752.428	92758292.701	100725339.612	114142229.281	88261366.762	92657325.839	94983184.944
Phellamurin	黄柏素	Heterocyclic compounds	杂环化合物	Heterocyclic compounds	杂环化合物	C26H30O11	3	0.7905	rp	52589-11-4	193876	HMDB0031876	-	C09808	154746.067	195299.835	141320.574	278660.725	N/A	N/A	338533.36	N/A	288809.146
21-Deoxycortisol	21-脱氧皮质醇	Hormones and hormone related compounds	激素及激素相关物质	Hormones and hormone related compounds	激素及激素相关物质	C21H30O4	3	0.7895	rp	641-77-0	92827	HMDB0004030	-	C05497	3726229.308	654895.188	645260.69	96051.506	1310128.002	530833.149	1284655.459	1441837.304	1450435.294
Alendronic acid	阿仑膦酸	Organic acid and Its derivatives	有机酸及其衍生物	Organic acid and Its derivatives	有机酸及其衍生物	C4H13NO7P2	3	0.7889	rp	66376-36-1	2088	HMDB0001915	818	C07752	25617470.577	24365419.373	36623117.785	29314866.524	34920184.342	43366441.317	37444210.005	51148794.227	46580544.383
C16-0(Palmitoyl)ceramide	Cer-NS d34：1	SP	鞘脂类	Cer	神经酰胺	C34H67NO3	3	0.7883	rp	4201-58-5 | 24696-26-2	5353456	HMDB0000790	-	C00195	2719540.832	3150602.182	3129507.661	3043102.348	2698643.261	2419804.428	4742342.517	2950779.147	2885206.929
L-Homocysteic acid	L-高半胱氨酸	Organic acid and Its derivatives	有机酸及其衍生物	Organic acid and Its derivatives	有机酸及其衍生物	C4H9NO5S	3	0.7881	rp	14857-77-3	177491	HMDB0002205	6545	C16511	15358203.973	13993474.673	19540748.088	19176718.964	16700872.523	16671809.655	14257056.403	19972103.66	11129006.922
S-Lactoylglutathione	脂酰谷胱甘肽	Organic acid and Its derivatives	有机酸及其衍生物	Organic acid and Its derivatives	有机酸及其衍生物	C13H21N3O8S	3	0.7853	rp	25138-66-3	119450	HMDB0001066	-	-	2317394.604	2391675.686	1337656.687	1091581.363	1516249.25	1910476.118	1353125.777	2624400.657	1441658.012
Ethyl hexadecanoate	棕榈酸乙酯	FA	脂肪酰类	Others	其他	C18H36O2	3	0.7847	rp	628-97-7	12366	HMDB0029811	-	-	921336929.106	712430500.017	766561531.307	514162209.489	922099144.151	515500444.882	1114297324.628	1092702772.552	976755983.177
5-(16-Heneicosenyl)-1,3-benzenediol	5-(16-Heneicosenyl)-1,3-苯二醇	Benzene and substituted derivatives	苯及其衍生物	Phenolics	苯酚类	C27H46O2	3	0.7846	rp	189562-08-1	101540824	HMDB0039870	-	-	6453613289.608	559320076.731	300285613.03	325489517.971	299266156.532	255989070.278	217571744.103	279484058.851	236990833.139
Palmitoleoyl Ethanolamide	棕榈油酰乙醇酰胺	FA	脂肪酰类	Others	其他	C18H35NO2	3	0.7842	rp	94421-67-7	9835868	HMDB0013648	-	-	31841837.344	33940593.808	46874295.811	44192700.402	29642083.514	48542635.914	24675227.916	34395585.183	29934312.658
Ropinirole	罗匹尼罗	Heterocyclic compounds	杂环化合物	Heterocyclic compounds	杂环化合物	C16H24N2O	3	0.7841	rp	91374-21-9	5095	HMDB0014413	-	C07564	5931022.778	7482077.646	7643442.951	9935942.164	7092177.978	7100800.108	8871496.207	9030325.28	7679676.581
Ajmalicine	阿吉马辛	Heterocyclic compounds	杂环化合物	Heterocyclic compounds	杂环化合物	C21H24N2O3	3	0.7838	rp	483-04-5	441975	-	64327	C09024	1678926.233	2230589.691	2123924.059	1626506.371	1642022.884	1695718.999	3321485.344	2498010.648	3507665.046
Conessine	甜菜	Heterocyclic compounds	杂环化合物	Heterocyclic compounds	杂环化合物	C24H40N2	3	0.7836	rp	546-06-5	441082	-	44134	C06545	13288846.459	12424345.734	10218438.19	8034692.025	14131096.826	6276070.46	10615120.168	10577645.743	8325212.581
Ethyl tetradecanoate	肉豆蔻酸乙酯	Aldehyde,Ketones,Esters	醛、酮、酯类	Esters	酯类	C16H32O2	3	0.7834	rp	124-06-1	31283	HMDB0034153	-	-	17901508.263	19154960.027	13552851.291	9357838.009	15562874.35	12427879.151	16682316.5	21956015.484	70240830.583
2-Phenylpropanal	2-苯基丙醛	Benzene and substituted derivatives	苯及其衍生物	Benzene and substituted derivatives	苯及其衍生物	C9H10O	3	0.7832	rp	93-53-8	7146	HMDB0031626	-	-	68267872.641	78290692.09	16513615.57	46892491.076	51032386.042	33726582.09	41528661.398	42672696.659	48692551.255
2'-Deoxyguanosine 5'-monophosphate	2'-脱氧鸟苷 5'-一磷酸	Nucleotide and Its metabolites	核苷酸及其代谢物	Nucleotide and Its metabolites	核苷酸及其代谢物	C10H14N5O7P	3	0.7828	rp	902-04-5	135398597	-	-	C00362	862372.671	1065780.748	6371691.859	2493058.321	4284739.342	3600046.255	4509703.02	2813976.058	6845242.648
(Z)-Methyl 3-(methylsulfinyl)-1-propenyl disulfide	(Z)-甲基 3-(甲基亚磺酰基)-1-丙烯基二硫化物	Others	其他	Others	其他	C5H10OS3	3	0.7819	rp	104228-50-4	10214435	HMDB0032124	-	-	3097855.579	2049479.956	4384729.615	2260911.569	2002475.076	1850574.03	1777617.559	1725022.592	1831465.293
Pirenzepine	哌仑西平	Heterocyclic compounds	杂环化合物	Heterocyclic compounds	杂环化合物	C19H21N5O2	3	0.7818	rp	28797-61-7	4848	HMDB0014808	-	C07508	1361205.238	917672.041	706982.713	1119200.233	1036472.448	405704.197	793762.602	1028723.428	593473.011
Aucubin	奥库宾	Steroids	甾体	Steroid	甾体	C15H22O9	3	0.7814	rp	479-98-1	91458	-	-	C09771	1500440.175	948960.674	642411.567	2501489.716	3070555.319	2726286.506	2275954.299	2499665.274	1893700.934
1,2-Dilinoleoyl-SN-glycero-3-phosphocholine	1,2-Dilinoleoyl-sn-glycero-3-phosphocholine	GP	甘油磷脂类	PC	磷脂酰胆碱	C44H80NO8P	3	0.781	rp	998-06-1	5288075	HMDB0008138	-	C00157	71176116.133	38845950.838	41554777.063	34392970.142	30470016.254	28712322.192	26009116.542	27788877.976	20477512.991
Methyl-tyrosine	甲基间酪氨酸	Amino acid and Its metabolites	氨基酸及其代谢物	Amino acid derivatives	氨基酸衍生物	C10H13NO3	3	0.7805	rp	19897-63-3	519723	-	-	-	7972731.248	12670612.772	12305088.521	9785350.522	8984538.307	11036576.18	15329299.494	15670156.497	15336604.897
beta-Alanine amide	β-丙氨酸酰胺	Alcohol and amines	醇、胺类	Amines	胺类	C3H8N2O	3	0.7795	rp	4726-85-6	192802	-	-	C19779	57563209.407	55629105.932	66705930.434	5148916.91	56979068.302	54141335.842	12841258.88	53243642.674	63256071.847
Probenecid	丙磺舒	Benzene and substituted derivatives	苯及其衍生物	Benzene and substituted derivatives	苯及其衍生物	C13H19NO4S	3	0.7788	rp	57-66-9	4911	HMDB0015166	-	C07372	2411494.907	4062662.854	2129426.42	3257135.239	1993007.487	2393496.709	2449398.042	2325894.644	2407484.815
Acetylcholine	乙酰胆碱	Aldehyde,Ketones,Esters	醛、酮、酯类	Esters	酯类	C7H15NO2	3	0.7778	rp	51-84-3	187	HMDB0000895	57	C01996	58210295.256	82337728.247	79103024.755	62015010.496	69392141.093	73054265.671	86201007.786	79915387.043	88898872.099
Metoprolol	美托洛尔	Benzene and substituted derivatives	苯及其衍生物	Phenolics	苯酚类	C15H25NO3	3	0.7777	rp	37350-58-6	4171	HMDB0001932	-	C07202	41207656.966	49148869.216	40350176.167	37076465.007	36177968.499	32630734.648	55908413.81	58210411.148	57850288.138
Gemcitabine	吉西他滨	Others	其他	FDA	药物	C9H11F2N3O4	3	0.7777	rp	95058-81-4	60750	HMDB0014584	-	C07650	23259271.576	40962258.691	27217439.328	14857978.194	26700776.722	22530360.447	28242418.503	5875205.061	18561245.865
Tomatidine	番茄碱	Alkaloids	生物碱	Steroid alkaloids	甾体类生物碱	C27H45NO2	3	0.777	rp	77-59-8	65576	HMDB0034731	41804	-	17133475.143	16062625.761	13672597.232	15055203.485	9763105.175	13361877.492	12113807.569	16779006.172	14025953.11
Propoxyphene	丙氧芬	Heterocyclic compounds	杂环化合物	Heterocyclic compounds	杂环化合物	C22H29NO2	3	0.7762	rp	469-62-5 | 2621-61-6	10100	HMDB0014785	2161	C07406	407651.627	490435.596	416940.581	341168.567	189641.943	520343.592	1063720.766	764322.683	723242.275
2,3',4,5'-Tetramethoxystilbene	TMS	Benzene and substituted derivatives	苯及其衍生物	Benzene and substituted derivatives	苯及其衍生物	C18H20O4	3	0.7762	rp	24144-92-1 | 20578-92-1	5354004	-	64732	-	4744872.746	14311706.356	8351924.954	6296794.736	6578773.494	3300796.622	6443521.979	23339946.076	3350393.624
1-Phenyl-1-propanone	1-苯基丙酮	Aldehyde,Ketones,Esters	醛、酮、酯类	Ketones	酮类	C9H10O	3	0.7758	rp	93-55-0	7148	HMDB0032623	-	-	21599284.585	18079370.895	18383228.376	26214268.581	14705892.229	12970139.918	16247612.627	20914941.66	17686982.942
1,3-Benzenediol	间苯二酚	Benzene and substituted derivatives	苯及其衍生物	Phenolics	苯酚类	C6H6O2	3	0.7758	rp	108-46-3	5054	HMDB0032037	-	C01751	5624357.056	7635241.501	7439463.098	4217941.79	5855489.837	5067024.437	5132290.462	1800231.444	1952901.404
DL-Homoserine	DL-高丝氨酸	Amino acid and Its metabolites	氨基酸及其代谢物	Amino acids	氨基酸	C4H9NO3	3	0.7757	rp	1927-25-9 | 498-19-1	779	-	288	-	3751406.188	7618171.432	5242176.209	3786892.228	4187244.732	4933640.867	9085754.418	4873456.708	5350452.27
2-(4-Morpholinyl)-8-phenyl-4H-1-benzopyran-4-one	2-(4-吗啉基)-8-苯基-4H-1-苯并吡喃-4-酮	Benzene and substituted derivatives	苯及其衍生物	Benzene and substituted derivatives	苯及其衍生物	C19H17NO3	3	0.7757	rp	154447-36-6 | 15447-36-6	3973	-	63074	-	2066237.396	1903699.694	1656784.757	1840483.3	2766335.693	2252359.724	1994661.762	1140833.212	1892172.674
S-Phenyl-N-acetylcysteine	S-苯基-N-乙酰半胱氨酸	Organic acid and Its derivatives	有机酸及其衍生物	Organic acid and Its derivatives	有机酸及其衍生物	C11H13NO3S	3	0.7744	rp	4775-80-8	2723735	HMDB0042011	-	-	52417703.368	40431636.858	29832301.831	60196594.245	64835385.599	39114771.688	26734437.037	39064928.716	37926695.175
Cathinone	卡西酮	Aldehyde,Ketones,Esters	醛、酮、酯类	Ketones	酮类	C9H11NO	3	0.773	rp	71031-15-7	62258	HMDB0000583	63533	C08301	33217575.106	32401181.317	22988585.802	42034655.856	23671074.926	22027644.209	28057279.878	29260094.608	26856654.67
Farnesylcysteine methyl ester	S-法呢基-L-半胱氨酸	Terpenoids	萜类	Sesquiterpenoids	倍半萜	C19H33NO2S	3	0.7727	rp	125741-64-2 | 130062-64-5	6439225	-	43437	-	1951142.995	1151557.626	1985071.484	1475395.946	1020280.382	1761551.909	2457979.836	2698662.547	2928969.364
Ethephon	乙烯利	Others	其他	Others	其他	C2H6ClO3P	3	0.7705	rp	16672-87-0	27982	-	-	C18399	3800368.681	4116882.002	4356005.895	3827866.51	3119131.364	2106083.229	3952690.795	4648490.234	3203296.83
Arachidonoyl Thio-PC	花生四烯酰硫代PC	Benzene and substituted derivatives	苯及其衍生物	Benzene and substituted derivatives	苯及其衍生物	C44H82NO6PS	3	0.7695	rp	146797-82-2	53394300	-	63010	-	26268106.479	236086190.351	222334510.958	121621429.806	249485106.92	146067671.452	174689189.019	198475458.088	154855619.196
5-Chloro-3-methylcatechol	5-氯-3-甲基邻苯二酚	Benzene and substituted derivatives	苯及其衍生物	Phenolics	苯酚类	C7H7ClO2	3	0.7686	rp	31934-88-0	36022	-	-	C03591	2218746.888	3221944.759	7911183.345	3380315.338	2778643.826	2640678.853	2799513.602	3215711.353	2764916.553
Carbimazole	卡比马唑	Others	其他	Medicine	药物	C7H10N2O2S	3	0.7681	rp	22232-54-8	31072	HMDB0014533	-	C07615	4817926.332	5997486.787	5652288.655	4725884.843	5918604.756	4561346.717	4631374.457	5052387.883	4956075.443
Leucodopachrome	白多巴色素	Heterocyclic compounds	杂环化合物	Heterocyclic compounds	杂环化合物	C9H9NO4	3	0.7675	rp	18766-67-1	161255	HMDB0004067	-	C05604	9455413.526	13044066.356	5897841.991	6455976.746	10903877.134	5154896.897	6824776.053	4670358.712	5487179.864
Hydrocodone	氢可酮	Alkaloids	生物碱	Isoquinoline alkaloids	异喹啉类生物碱	C18H21NO3	3	0.7669	rp	125-29-1	5284569	HMDB0015091	-	C08024	2209679.385	2630825.743	430192.074	1817590.11	2006172.599	1144161.781	1578634.823	1310014.515	1432020.853
Dibasic sodium phosphate	磷酸氢钠	Heterocyclic compounds	杂环化合物	Heterocyclic compounds	杂环化合物	Na2HPO4	3	0.7669	rp	7558-79-4	24203	-	-	C13558	353843432.769	421206165.84	207346513.257	338220103.771	372668626.611	127394366.554	122612974.233	357817203.352	130439663.195
Sweroside	芒硝	Aldehyde,Ketones,Esters	醛、酮、酯类	Esters	酯类	C16H22O9	3	0.7656	rp	14215-86-2	161036	-	-	C17071	3479450.215	5486971.209	4293677.173	3907984.177	4154397.063	3195101.183	4373546.974	4472693.397	4417959.382
1-hexadecanoyl-2-(5Z,8Z,11Z,14Z-eicosatetraenoyl)-sn-glycero-3-phosphoethanolamine	2-花生四烯酰基-1-棕榈酰基-sn-甘油-3-磷酸乙醇胺	GP	甘油磷脂类	PE	磷脂酰乙醇胺	C41H74NO8P	3	0.7645	rp	70812-59-8	9546800	HMDB0008937	-	C00350	N/A	1161255.212	1681420.48	2232995.621	532509.511	833360.844	1223213.425	4848316.861	5153343.072
D-Proline	D-脯氨酸	Organic acid and Its derivatives	有机酸及其衍生物	Sulfonic acids	磺酸类化合物	C5H9NO2	3	0.7641	rp	344-25-2	8988	HMDB0003411	-	C00763	9340876.111	9385257.127	19049250.488	21628551.133	14640465.076	7769463.291	5912957.41	12596239.675	20709280.922
Dioleoyl phosphatidylcholine	PC 36：2	GP	甘油磷脂类	PC	磷脂酰胆碱	C44H84NO8P	3	0.7635	rp	10015-85-7 | 68737-67-7	6437081	HMDB0000593	-	C00157	28570400.698	19576536.0	122386970.716	14911319.719	22614754.797	29559591.221	11572501.026	16805738.484	14807353.36
4-Dimethylaminocinnamaldehyde	4-(二甲氨基）肉桂醛	Aldehyde,Ketones,Esters	醛、酮、酯类	Aldehydes	醛类	C11H13NO	3	0.762	rp	6203-18-5 | 20432-35-3	5284506	-	85013	-	18636991.881	16810347.553	12527822.468	24156266.761	16541185.453	13087586.205	17460012.265	16715823.55	18414009.329
Swertiamarin	獐牙菜	Aldehyde,Ketones,Esters	醛、酮、酯类	Ketones	酮类	C16H22O10	3	0.7609	rp	17388-39-5	442435	-	-	C09800	2219773.42	2018099.661	2491388.331	2129661.688	1847670.264	1223690.497	1900368.529	1825380.813	2003774.431
MG(16:0/0:0/0:0)	MG(16:0/0:0/0:0)	GL	甘油脂类	DG	甘油二酯	C19H38O4	3	0.7604	rp	32899-41-5	3084463	HMDB0011564	-	C00641	3203652.616	2282767.774	2901054.173	3535985.41	2553324.896	2201428.137	2746273.688	2975147.889	2539687.06
3-Hydroxy-3',4'-dimethoxyflavone	3-羟基-3',4'-二甲氧基黄酮	Flavonoids	黄酮	Flavonoid	黄酮	C17H14O5	3	0.7596	rp	6889-80-1	97143	-	44439	-	14739558.985	25171411.685	17844609.099	18318068.014	24486419.553	18320913.077	21536115.998	21646699.925	16415994.376
Tricycloekasantalol	三环卡檀洛尔	Terpenoids	萜类	Terpenoids	萜类	C12H20O	3	0.7592	rp	16933-12-3	130142141	HMDB0039339	-	-	4665058.21	6157812.105	5489596.049	5244138.852	5777619.125	4600558.727	11198350.185	10693677.384	11391944.606
N-nonanoyl-L-Homoserine lactone	N-壬酰基-L-高丝氨酸内酯	Amino acid and Its metabolites	氨基酸及其代谢物	Amino acid derivatives	氨基酸衍生物	C13H23NO3	3	0.759	rp	177158-21-3	56662027	-	45725	-	2190932.3	2141784.374	2114563.416	2195484.788	2212960.739	1650611.404	2861885.161	2800863.453	3222214.621
Aldehydo-D-Galactose	醛-D-半乳糖	Carbohydrates and Its metabolites	碳水化合物及其代谢物	Sugars	糖类	C6H12O6	3	0.7587	rp	26566-61-0 | 530-27-8	3037556	HMDB0000143	-	C01582	9509283.825	12383790.285	12077600.279	11772041.598	14668282.507	17375274.437	14455486.359	12255995.338	11730862.526
5-beta-D-Ribofuranosylpicolinamide adenine-dinucleotide	5-β-D-呋喃核糖基吡啶酰胺腺嘌呤二核苷酸	Heterocyclic compounds	杂环化合物	Heterocyclic compounds	杂环化合物	C21H27N7O14P2	3	0.7581	rp	55069-02-8	444170	HMDB0039421	-	-	1505251.268	2665159.313	2766516.099	2024724.848	N/A	3223744.789	2504005.552	1628215.352	2977445.784
Tapentadol	他喷他多	Benzene and substituted derivatives	苯及其衍生物	Benzene and substituted derivatives	苯及其衍生物	C14H23NO	3	0.7578	rp	175591-23-8	9838022	-	96332	-	1974574.832	2929031.446	3221144.715	2191013.205	2769151.159	1872579.35	4118681.439	4266925.964	4876472.524
Retigabine	瑞替加滨	Benzene and substituted derivatives	苯及其衍生物	Benzene and substituted derivatives	苯及其衍生物	C16H18FN3O2	3	0.7578	rp	150812-12-7	121892	-	-	-	3421295.461	4584939.664	4613924.046	3816822.118	4428495.81	4468024.194	4541239.469	4335577.212	4045371.644
Decahydro-2-naphthoic acid	十氢-2-萘酸；十氢-2-萘甲酸	Organic acid and Its derivatives	有机酸及其衍生物	Organic acid and Its derivatives	有机酸及其衍生物	C11H18O2	3	0.7572	rp	13032-41-2	656885	-	-	-	1807537.177	4642939.795	4534303.532	4813763.381	3973491.739	2223276.312	18958226.155	10298279.47	9043596.523
L-alpha-Glycerophosphorylethanolamine	Sn-甘油-3-磷酸乙醇胺	GP	甘油磷脂类	PE	磷脂酰乙醇胺	C5H14NO6P	3	0.757	rp	33049-08-0	444183	HMDB0000114	-	C01233	7463298.789	4171758.211	5499792.085	3787990.229	5454912.278	2272038.059	2418700.965	5408496.043	2436618.521
Phenol red	酚红	Heterocyclic compounds	杂环化合物	Heterocyclic compounds	杂环化合物	C19H14O5S	3	0.7565	rp	143-74-8	4766	-	-	-	6257110.521	5856660.875	5945100.582	5478201.858	5625694.46	5365800.108	5117226.69	4980856.747	5234487.02
Securinine	一叶秋碱	Heterocyclic compounds	杂环化合物	Heterocyclic compounds	杂环化合物	C13H15NO2	3	0.7564	rp	5610-40-2	442872	-	43991	-	5903741.636	6190399.055	6428526.855	5731981.951	6167963.399	4941077.482	5498385.438	5197609.571	5861907.464
Tinidazole	替硝唑	Heterocyclic compounds	杂环化合物	Heterocyclic compounds	杂环化合物	C8H13N3O4S	3	0.7563	rp	19387-91-8	5479	HMDB0015047	-	-	11266118.832	12847175.244	12143787.617	10999647.118	12268743.642	9754767.818	10788201.742	11112973.786	10768537.899
Acetylacrylic Acid Methyl Ester	4-氧-2-戊烯酸甲酯	FA	脂肪酰类	Others	其他	C6H8O3	3	0.7556	rp	2833-24-1	5363720	-	265043	-	N/A	1868848.461	493217.127	7884173.104	3561614.89	N/A	3362251.405	1746446.822	5021703.884
3,4,5-Trimethoxyphenol	3,4,5-三甲氧基苯酚	Benzene and substituted derivatives	苯及其衍生物	Phenolics	苯酚类	C9H12O4	3	0.7555	rp	642-71-7	69505	-	68560	-	87912565.187	93978494.169	504376344.219	254484681.033	80130514.997	421785901.061	453500590.898	92072846.966	66996698.054
Gluconapin	葡萄糖苷	Benzene and substituted derivatives	苯及其衍生物	Benzene and substituted derivatives	苯及其衍生物	C11H19NO9S2	3	0.7554	rp	19041-09-9	9548620	HMDB0038427	-	C08415	5489944.495	2940262.99	1805770.965	2326833.563	3229450.62	4678318.83	1537047.66	1855099.421	4870427.793
Rimantadine	金刚乙胺	Alcohol and amines	醇、胺类	Amines	胺类	C12H21N	3	0.755	rp	13392-28-4	5071	HMDB0014621	-	C07236	2954342.436	3264114.879	3140113.749	3064214.756	3474770.029	2763582.045	7625315.031	6387910.57	6737510.23
gamma-Tocopherol	γ-生育酚	CoEnzyme and vitamins	辅酶和维生素	CoEnzyme and vitamins	辅酶和维生素	C28H48O2	3	0.7548	rp	54-28-4	92729	HMDB0001492	-	C02483	9131458.618	6765915.142	5016202.618	4283300.728	4286234.969	3794540.811	2679575.216	1572997.708	2087428.295
(Z)-Hexadec-9-en-1-ol	(Z)-Hexadec-9-en-1-ol	Organic acid and Its derivatives	有机酸及其衍生物	Organic acid and Its derivatives	有机酸及其衍生物	C16H32O	3	0.7543	rp	10378-01-5	5367661	-	75254	-	73140133.936	63640844.514	39461293.456	25423050.678	37299271.705	34954265.358	37022668.374	67984956.511	72516983.378
Tribufos	S，S，S-磷酸三硫代磷酸酯	Aldehyde,Ketones,Esters	醛、酮、酯类	Esters	酯类	C12H27OPS3	3	0.7542	rp	78-48-8	5125	-	44546	-	6770876.441	8849092.194	8804948.38	7073638.995	6947998.586	6203539.716	8712195.391	9664104.614	8952557.728
Isobutylhydroxylamine	N-(2-甲基丙烷基）羟胺; N-羟基-2-甲基丙胺;异丁基羟胺	Alcohol and amines	醇、胺类	Amines	胺类	C4H11NO	3	0.7537	rp	64930-17-2	9543329	-	-	C21369	4891192.108	3299028.576	5075104.269	2809938.407	2974534.987	2625811.943	2484005.447	2130883.087	2820477.31
(-)-Tylocrebrine	（-)-泰洛克里布兰	Benzene and substituted derivatives	苯及其衍生物	Benzene and substituted derivatives	苯及其衍生物	C24H27NO4	3	0.7535	rp	61302-92-9	442875	-	68435	-	2394329.302	3194221.362	3263969.139	2449351.509	3151901.963	2606278.763	2721251.161	2633569.429	2839041.015
Phenol, 2-((ethylsulfonyl)methyl)-, methylcarbamate	苯酚，2-((乙基磺酰基)甲基)-，氨基甲酸甲酯	Benzene and substituted derivatives	苯及其衍生物	Benzene and substituted derivatives	苯及其衍生物	C11H15NO4S	3	0.7533	rp	68455-12-9	119490	HMDB0033338	-	-	20376171.734	34728644.822	22333958.003	21204881.137	86264943.452	39776743.979	33701528.854	40832106.096	44666769.189
3-Hydroxyphenylurea	3-羟基苯基脲	Benzene and substituted derivatives	苯及其衍生物	Benzene and substituted derivatives	苯及其衍生物	C7H8N2O2	3	0.7528	rp	701-82-6	12796	-	-	-	919032846.535	939915855.617	903014299.271	926747738.024	869919679.0	736710956.747	829701446.685	802248936.836	819691604.741
Pyrrolidino PAF C-16	吡咯烷 PAF C-16	Others	其他	Others	其他	C28H56NO7P	3	0.7525	rp	91021-63-5	57545133	-	62930	-	9400121.62	15257129.82	53028314.736	5069040.052	9348789.524	5932789.257	39570346.885	7719935.986	8117389.678
2-Hydroxyglutarate	2-羟基戊二酸	Organic acid and Its derivatives	有机酸及其衍生物	Organic acid and Its derivatives	有机酸及其衍生物	C5H8O5	3	0.7518	rp	2889-31-8	43	HMDB0059655	-	C02630	24755028.023	188560848.695	83801508.973	51826125.151	56224409.5	58234449.471	39534494.853	151243056.738	57777466.083
Busulfan	白消安	Organic acid and Its derivatives	有机酸及其衍生物	Sulfonic acids	磺酸类化合物	C6H14O6S2	3	0.7515	rp	55-98-1	2478	HMDB0015143	-	C06862	17194389.109	23900099.067	21266186.378	21756933.09	47582164.691	45646486.691	33282424.632	27258423.915	23878452.129
(5Z,8Z,11Z,14Z)-N-(2-fluoroethyl)icosa-5,8,11,14-tetraenamide	N-(2-氟乙基）花生四烯酸胺	FA	脂肪酰类	Others	其他	C22H36FNO	3	0.7497	rp	166100-37-4	5283436	-	36723	-	276307.343	301826.978	232699.339	72344.731	233712.725	N/A	318660.416	540667.583	569061.64
(2R,4R)-2-phenyl-1,3-thiazolidine-4-carboxylic acid	（2R，4R)-2-苯基噻唑烷-4-羧酸	Organic acid and Its derivatives	有机酸及其衍生物	Organic acid and Its derivatives	有机酸及其衍生物	C10H11NO2S	3	0.748	rp	64970-78-1	676745	-	65469	-	98267321.503	60882457.858	70458554.964	104818466.993	119879016.577	59020235.903	104614271.013	64115057.667	72504881.444
Octodrine	Octodrine (2-Amino-6-methylheptan)	Others	其他	Medicine	药物	C8H19N	3	0.7475	rp	543-82-8	10982	-	-	-	290904403.772	308176365.425	317235612.181	306536009.932	315678955.754	283206831.109	356606420.03	345136772.405	361804416.077
3-Ethyl-4-methyl-1H-pyrrole-2,5-dione	乙基甲基马来酰亚胺	Alcohol and amines	醇、胺类	Amines	胺类	C7H9NO2	3	0.747	rp	20189-42-8	29995	-	264032	-	28941120.214	12063911.124	13354118.086	11532161.979	60283400.883	9975583.648	11049679.166	24123277.078	15419971.145
4-Hydroxybenzo[h]quinoline-3-carboxylic acid	4-羟基苯并[h]喹啉-3-羧酸	Organic acid and Its derivatives	有机酸及其衍生物	Organic acid and Its derivatives	有机酸及其衍生物	C14H9NO3	3	0.7465	rp	51726-83-1 | 35957-14-3	308815	-	45322	-	28814024.49	178723036.101	48510794.293	23801115.701	97898994.083	24457196.243	38017701.956	20378751.257	41924569.841
Terpendole E	三萜E	Heterocyclic compounds	杂环化合物	Heterocyclic compounds	杂环化合物	C28H39NO3	3	0.7461	rp	167427-23-8	10094631	-	-	C20536	40192492.94	57475817.414	44894142.117	46229734.12	30751827.231	27372828.845	33296485.112	35920081.746	38014152.603
Tigecycline	替加环素	Benzene and substituted derivatives	苯及其衍生物	Benzene and substituted derivatives	苯及其衍生物	C29H39N5O8	3	0.7457	rp	220620-09-7	54686904	HMDB0014700	-	-	494014.525	383624.159	581616.196	183039.359	442078.38	231726.197	734686.581	799427.222	450908.417
Geranylgeraniol	香叶基香叶醇	Alcohol and amines	醇、胺类	Alcohols	醇类	C20H34O	3	0.7452	rp	24034-73-9 | 7614-21-3	5281365	-	53578	C09094	6758762.277	5832446.407	5934908.467	2345653.668	2709677.753	2150214.429	4619153.614	9530644.547	13614703.785
Propiconazole	丙环唑	Benzene and substituted derivatives	苯及其衍生物	Benzene and substituted derivatives	苯及其衍生物	C15H17Cl2N3O2	3	0.7451	rp	60207-90-1 | 75881-82-2	43234	-	68862	-	209044.699	592043.809	540819.435	432120.234	362246.397	370183.913	1253036.186	1121048.047	1024609.181
5alpha-Androstane-3alpha,17beta-diol	5α-雄甾烷-3α,17β-二醇	Hormones and hormone related compounds	激素及激素相关物质	Hormones and hormone related compounds	激素及激素相关物质	C19H32O2	3	0.7449	rp	1852-53-5	15818	HMDB0000554	5538	-	48509783.334	19540229.303	50993478.464	45798631.162	46558787.482	41272147.984	41498583.591	42418199.32	11711566.144
3-Decanone	3-癸酮	Aldehyde,Ketones,Esters	醛、酮、酯类	Ketones	酮类	C10H20O	3	0.7447	rp	928-80-3	13576	HMDB0032212	-	-	19242468.623	12564565.8	10829055.145	19157327.461	11535090.164	10776941.348	25697884.46	25842728.937	23217367.029
Phenylboronic acid	苯硼酸	Benzene and substituted derivatives	苯及其衍生物	Benzene and substituted derivatives	苯及其衍生物	C6H7BO2	3	0.7445	rp	98-80-6	66827	-	-	-	43433232.649	42498133.0	35162948.491	47520758.117	50534815.06	157156098.814	48327478.856	36715612.342	45730971.558
beta-Glycerophosphoric acid	甘油-2-磷酸	GP	甘油磷脂类	GP	甘油磷脂类	C3H9O6P	3	0.7445	rp	17181-54-3	2526	HMDB0002520	6708	C02979	12246186.494	14978789.214	13181513.772	11472775.175	12061910.624	11221521.035	14519059.687	10154467.132	12136165.216
Tetradecanal	肉豆蔻醛	FA	脂肪酰类	Others	其他	C14H28O	3	0.7441	rp	124-25-4	31291	HMDB0034283	-	-	4953189.539	2692659.023	39808370.609	4170698.922	2641154.125	3687340.972	5411122.107	4340731.383	46148579.941
Succinic acid semialdehyde	琥珀酸半醛	FA	脂肪酰类	FFA	游离脂肪酸	C4H6O3	3	0.7434	rp	692-29-5	1112	HMDB0001259	6114	C00232	35038502.58	24090453.036	26880420.557	22822592.379	31439370.404	23681167.952	40146307.811	26255558.742	30480433.635
L-threo-Sphingosine	L-苏式-鞘氨醇C-18	Alcohol and amines	醇、胺类	Alcohols	醇类	C18H37NO2	3	0.7424	rp	25695-95-8	11130338	-	45278	-	5783531.998	6377996.02	6564954.229	4164848.682	6061687.634	3282398.327	4961716.063	3334901.879	4332932.977
Mintsulfide	薄荷硫醚	Terpenoids	萜类	Sesquiterpenoids	倍半萜	C15H24S	3	0.7422	rp	72445-42-2	14564587	HMDB0038151	-	-	2372923.188	2846557.195	1967771.234	2123032.782	1947704.629	1915538.952	6387574.051	3998088.056	4501079.233
(3aR,4S,5R,6aS)-5-Hydroxy-4-(hydroxymethyl)hexahydro-2H-cyclopenta[b]furan-2-one	（-)-科里内酯二醇	Heterocyclic compounds	杂环化合物	Heterocyclic compounds	杂环化合物	C8H12O4	3	0.742	rp	32233-40-2 | 54423-47-1	2724453	-	63035	-	26063683.902	19806579.236	8859855.209	18184853.498	21134388.675	11752681.783	41390838.125	32833625.346	32069433.756
Methsuximide	甲磺酰亚胺	Alcohol and amines	醇、胺类	Amines	胺类	C12H13NO2	3	0.7411	rp	77-41-8	6476	HMDB0015611	-	-	47054952.259	50075363.527	50132576.246	49752708.246	51514362.205	41926490.088	50319605.372	47018313.702	48517223.391
Enrofloxacin	恩诺沙星	Heterocyclic compounds	杂环化合物	Heterocyclic compounds	杂环化合物	C19H22FN3O3	3	0.7405	rp	93106-60-6	71188	HMDB0029861	-	D02473	6323372.07	6921563.595	7718513.93	6674859.786	5231504.818	4544447.043	5146736.425	5672361.187	5128066.978
Hildecarpin	希尔德卡品	Heterocyclic compounds	杂环化合物	Heterocyclic compounds	杂环化合物	C17H14O7	3	0.7403	rp	99624-64-3	442773	-	-	-	91961632.28	123741781.853	119942446.305	112339785.834	120527821.105	106262211.532	106713281.359	114332392.802	113702281.929
Thiram	福美双	Others	其他	Others	其他	C6H12N2S4	3	0.7391	rp	137-26-8	5455	-	-	-	5618148.988	5024707.25	6471096.4	5364297.993	5357889.033	3818627.743	3826286.339	5657754.134	5234323.764
penitrem D	培尼特 D	Heterocyclic compounds	杂环化合物	Heterocyclic compounds	杂环化合物	C37H45NO4	3	0.7384	rp	78213-64-6	3035208	-	-	C20596	57943539.002	41632999.151	43442684.386	46032082.624	24189400.254	21088695.654	34792478.787	23359610.614	38033065.359
7-Carboxy-7-deazaguanine	7-羧基-7-脱氮鸟嘌呤	Others	其他	Others	其他	C7H6N4O3	3	0.7371	rp	92636-62-9	135566892	-	-	C20248	7149007.327	7419763.224	7554713.095	6083514.329	7403377.981	5870395.73	5895022.974	7963984.021	6356848.237
Stearaldehyde	十八烷醛	FA	脂肪酰类	Others	其他	C18H36O	3	0.7356	rp	638-66-4	12533	HMDB0002384	-	C01838	14774617.341	6141900.26	7787039.08	7511671.563	17863551.819	6598707.806	14278062.412	20537015.862	15845146.481
3'-Deoxyguanosine	3-脱氧鸟苷	Nucleotide and Its metabolites	核苷酸及其代谢物	Nucleotide and Its metabolites	核苷酸及其代谢物	C10H13N5O4	3	0.7355	rp	3608-58-0	135440068	-	4149	-	10591041.92	39111471.579	10207347.602	33513523.054	9620081.163	8224312.966	8939525.962	28497864.036	25710815.599
1-O-Hexadecyl-sn-glycero-3-phosphocholine	PC(O-16:0/0:0)	GP	甘油磷脂类	PC	磷脂酰胆碱	C24H52NO6P	3	0.7354	rp	52691-62-0 | 97288-09-0	162126	-	-	C00157	125329305.42	127984749.603	107064036.175	98206951.219	73141798.076	62865221.413	74991401.434	94114791.094	81101817.928
Malic acid	L-苹果酸	Amino acid and Its metabolites	氨基酸及其代谢物	Amino acid derivatives	氨基酸衍生物	C4H6O5	3	0.7344	rp	97-67-6	222656	HMDB0000156	-	C00149	11446104.182	13251593.69	11916339.681	14055879.723	14584334.241	11593634.463	11498953.324	11045292.636	13112749.355
Oxycodone	羟考酮	Benzene and substituted derivatives	苯及其衍生物	Benzene and substituted derivatives	苯及其衍生物	C18H21NO4	3	0.7335	rp	76-42-6	5284603	HMDB0014640	-	C08018	884388.002	607881.408	774858.042	505012.379	605945.375	374546.995	449230.635	892467.627	340400.552
N-[2-(5-hydroxy-1H-indol-3-yl)ethyl]hexadecanamide	棕榈酰5-羟色胺	Tryptamines,Cholines,Pigments	色胺、胆碱、色素	Tryptamines	色胺	C26H42N2O2	3	0.7328	rp	212707-51-2	10787968	-	62949	-	9178297.244	7881496.341	10340868.799	9138122.001	5991779.123	8280179.498	4914490.376	8180033.73	4398241.64
1-(4-Hydroxy-2,6,6-trimethyl-1-cyclohexen-1-yl)-2-buten-1-one	1-(4-Hydroxy-2,6,6-trimethyl-1-cyclohexen-1-yl)-2-buten-1-one	Aldehyde,Ketones,Esters	醛、酮、酯类	Ketones	酮类	C13H20O2	3	0.7319	rp	35734-61-3	6420999	HMDB0041636	-	-	3083022.22	2567619.932	2512210.498	994710.342	1314947.406	1069764.156	2489129.67	3576569.155	3056124.868
Jervine	热尔维内	Heterocyclic compounds	杂环化合物	Heterocyclic compounds	杂环化合物	C27H39NO3	3	0.7315	rp	469-59-0	10098	-	-	-	42559152.265	53143713.789	48924227.983	58395159.765	37177653.408	37423601.11	42846803.7	41161273.101	40385949.526
2-methyl Benzamideoxime	2-甲基苯甲酰胺肟	Others	其他	Others	其他	C8H10N2O	3	0.7313	rp	40312-14-9	3098087	-	45424	-	4823923.652	24498111.421	6897493.356	5181428.824	2661892.48	3862993.535	3283304.208	25132698.415	3673446.529
Verruculotoxin	疣毒素	Heterocyclic compounds	杂环化合物	Heterocyclic compounds	杂环化合物	C15H20N2O	3	0.7309	rp	56092-63-8	162146	-	-	-	19436305.358	21421883.542	18306402.549	19621510.683	21403616.752	15528446.377	21827207.778	21939743.895	16309738.017
3-Formylsalicylic acid	3-甲酰水杨酸；2-羟基异苯二醛酸	Benzene and substituted derivatives	苯及其衍生物	Benzene and substituted derivatives	苯及其衍生物	C8H6O4	3	0.7303	rp	610-04-8	69117	-	-	C13277	3919854.536	12970367.011	12192168.66	11134865.403	12105788.329	4057915.888	3865601.384	5028615.175	10669066.128
Tetraethylammonium	四乙基铵	Alcohol and amines	醇、胺类	Amines	胺类	C8H20N+	3	0.7295	rp	66-40-0	5413	-	-	C07512	14944693.835	17056753.372	11881966.352	14914740.361	21725084.058	12904407.545	11519794.687	21085282.184	16163548.426
Isorescinnamine, dihydro-	异戊二胺，二氢-	Alkaloids	生物碱	Alkaloids	生物碱	C35H44N2O9	3	0.7284	rp	6335-49-5	232430	-	85095	-	5291091.379	7634720.947	2558124.47	2456185.812	3275135.261	1333575.348	2308915.391	3164629.374	2627191.634
L-Tyrosine ethyl ester	L-酪氨酸乙酯	Aldehyde,Ketones,Esters	醛、酮、酯类	Esters	酯类	C11H15NO3	3	0.7282	rp	949-67-7 | 23234-44-8	70364	-	-	C01458	21093264.024	9978747.659	8201755.309	9071119.701	12548092.485	8431859.396	26272557.219	22501635.435	26008351.365
Quinoline	喹啉	Heterocyclic compounds	杂环化合物	Heterocyclic compounds	杂环化合物	C9H7N	3	0.728	rp	91-22-5	7047	HMDB0033731	-	C06413	6254184.077	7017672.037	1970140.905	5555973.064	5235090.766	3456967.71	4524391.259	4237187.745	4188847.988
7-oxo-11-Dodecenoic acid	7-氧-11-十二碳烯酸	FA	脂肪酰类	Oxidized lipids	氧化脂质	C12H20O3	3	0.7276	rp	54921-60-7	4374065	-	43202	-	1538832.934	1625124.739	1538430.987	1711787.919	1671345.983	1480408.767	3674938.505	3632947.211	3607809.439
Heptadecanal	十七醛	Aldehyde,Ketones,Esters	醛、酮、酯类	Ketones	酮类	C17H34O	3	0.726	rp	629-90-3	71552	HMDB0031039	-	-	149309141.303	173484838.225	458361320.657	191189091.153	249749106.688	144418818.971	181520825.603	533983563.562	185930261.915
Postin	邮政	Amino acid and Its metabolites	氨基酸及其代谢物	Small Peptide	小肽	C22H40N8O5	3	0.724	rp	103745-46-6	128439	HMDB0005772	-	-	2366823.921	3133572.784	1587041.12	2295395.089	3665075.666	1924630.746	2880980.207	2712902.08	2227275.074
2-Methylbenzoic acid	2-甲基苯甲酸	Benzene and substituted derivatives	苯及其衍生物	Phenolic acids	酚酸类	C8H8O2	3	0.7229	rp	118-90-1	8373	HMDB0002340	-	C07215	16049716.231	18629107.394	17410596.055	20947551.738	16370971.247	14207749.848	10938359.275	15097128.821	16383089.865
Sulforaphene	萝卜硫素	Others	其他	Others	其他	C6H9NOS2	3	0.7219	rp	2404-46-8	6433206	HMDB0031573	-	-	19295693.356	32076038.794	24350062.164	60064254.724	27732559.232	51882531.313	46752868.466	23986249.616	31280266.825
O-Methylpsilocin	O-甲基psilocin	Tryptamines,Cholines,Pigments	色胺、胆碱、色素	Tryptamines	色胺	C13H18N2O	3	0.7216	rp	3965-97-7	12017578	-	96674	-	18594344.855	7782219.069	30538352.742	18750186.821	30738554.106	33892442.126	31164074.55	18842624.026	15324430.387
Kurchessine	库尔切辛	Alcohol and amines	醇、胺类	Polyamines	多胺	C25H44N2	3	0.7215	rp	6869-45-0	442979	-	-	C10813	12967714.334	12063246.977	21596422.869	7100700.489	22072699.122	6903516.302	13938946.324	8282753.754	8114322.385
N-[(3S)-Tetrahydro-2-oxo-3-furanyl]hexadecanamide	N-[(3S)-Tetrahydro-2-oxo-3-furanyl]hexadecanamide	Amino acid and Its metabolites	氨基酸及其代谢物	Amino acid derivatives	氨基酸衍生物	C20H37NO3	3	0.7212	rp	87206-01-7	11609787	-	45449	-	1755253.213	1341367.316	1050056.181	2506608.929	2735099.702	2433595.037	1756425.605	1896955.462	1405099.458
Vitamin K	维生素K	CoEnzyme and vitamins	辅酶和维生素	CoEnzyme and vitamins	辅酶和维生素	C31H46O2	3	0.7205	rp	12001-79-5 | 81818-54-4 | 10485-69-5 | 27696-10-2	5280483	HMDB0015157	-	C02059	5726008.694	2574553.065	5074306.345	8835451.927	2322803.065	725543.829	7951273.403	9441305.896	8593189.062
LPC(O-18:0/0:0)	LPC(O-18:0/0:0)	GP	甘油磷脂类	LPC-O	溶血磷脂酰胆碱	C26H56NO6P	3	0.7203	rp	74430-89-0	3985	HMDB0011149	43411	C00157	164191140.727	174436633.318	758207849.19	176252009.154	846961153.748	432817878.652	382937108.324	654752739.949	486122825.787
Butyl octadecanoate	十八酸丁酯	Aldehyde,Ketones,Esters	醛、酮、酯类	Esters	酯类	C22H44O2	3	0.7195	rp	123-95-5	31278	HMDB0040290	-	-	19696927.693	18868285.134	7602783.249	7743726.046	5089228.588	5718997.293	14633271.164	11898886.566	12005411.823
4-Phenyl-1,2,3-thiadiazole	4-苯基-1,2,3-噻二唑	Benzene and substituted derivatives	苯及其衍生物	Benzene and substituted derivatives	苯及其衍生物	C8H6N2S	3	0.719	rp	25445-77-6	270010	-	96416	-	3341415.224	11690146.672	13192366.136	6688476.799	2467888.188	2121308.945	2649655.888	4176388.97	3520798.96
p-Coumaryl alcohol 4-O-glucoside	4-羟基肉桂醇4-D-葡萄糖苷；对香豆醇4-O-葡萄糖苷	Benzene and substituted derivatives	苯及其衍生物	Benzene and substituted derivatives	苯及其衍生物	C15H20O7	3	0.7175	rp	120442-73-1	5280847	-	-	C05855	30106535.76	23800476.755	21680911.982	38327717.442	25503315.962	21110440.763	27352816.525	26831043.308	27181269.605
Methyl sulfate	硫酸甲酯	Others	其他	Others	其他	CH4O4S	3	0.7155	rp	75-93-4	6412	-	-	C02704	2565498.182	3330280.945	3797429.533	1674559.612	3445532.005	1877787.439	2715915.305	3855575.336	2348902.343
Scymnol	香蒲醇	Others	其他	Others	其他	C27H48O6	3	0.7143	rp	6785-34-8	165531	-	-	-	738616.971	595679.353	589590.476	493692.568	674325.84	373278.834	470527.854	898887.912	547862.289
Sumatriptan	舒马曲坦	Heterocyclic compounds	杂环化合物	Heterocyclic compounds	杂环化合物	C14H21N3O2S	3	0.7137	rp	103628-46-2	5358	HMDB0005037	2612	C07319	8442911.771	11435285.459	7500155.813	8199383.984	16146356.789	23319925.98	8404585.775	6757285.971	9556215.276
3-Amino-2-oxazolidone	3-氨基-2-恶唑烷酮	Aldehyde,Ketones,Esters	醛、酮、酯类	Ketones	酮类	C3H6N2O2	3	0.7128	rp	80-65-9	65725	HMDB0060739	-	-	114231924.926	216333363.368	75929655.718	69362938.502	51327518.004	52113286.968	44105465.591	44896098.72	59784950.322
Dehydrophytosphingosine (not validated, isomer of 1677)	脱氢植物鞘氨醇（未验证，1677 的异构体）	SP	鞘脂类	SPH	鞘氨醇	C18H37NO3	3	0.7126	rp	3687-54-5	14757419	HMDB0038057	-	-	3374732.452	2105658.143	384151.481	1176968.653	516491.499	816768.966	2006844.882	2079589.971	3244635.481
Santene hydrate	Santene 水合物	Terpenoids	萜类	Terpenoids	萜类	C9H16O	3	0.7113	rp	59432-92-7	12315274	HMDB0037001	-	-	5491282.519	7652972.954	5003888.506	7291038.447	7685605.133	5839874.343	9001917.817	8224276.309	8233124.827
d-Carvone	d-香芹酮	Aldehyde,Ketones,Esters	醛、酮、酯类	Ketones	酮类	C10H14O	3	0.7109	rp	2244-16-8	16724	HMDB0004487	-	C11383	14034106.392	8895082.4	4596403.508	2857430.339	4105206.492	3550191.711	2323621.513	5134265.144	2473294.564
2-Hydroxystearic acid	（S)-2-羟基硬脂酸酯	Organic acid and Its derivatives	有机酸及其衍生物	Organic acid and Its derivatives	有机酸及其衍生物	C18H36O3	3	0.7095	rp	26531-80-6	439887	HMDB0062549	-	C03045	58213757.545	59506820.086	46424555.14	27553501.167	18040333.987	33925342.011	47364448.353	20805483.182	31059928.513
Methyl linoleate	亚油酸甲酯	FA	脂肪酰类	Others	其他	C19H34O2	3	0.7091	rp	112-63-0	5284421	HMDB0034381	-	-	1325717.118	2650556.692	969985.164	1235520.444	2650721.856	2469197.76	1822098.74	1868898.202	968825.888
Fomepizole	甲吡唑	Heterocyclic compounds	杂环化合物	Heterocyclic compounds	杂环化合物	C4H6N2	3	0.7089	rp	7554-65-6	3406	HMDB0015344	-	C07837	28532875.421	32986717.896	30998388.914	35417509.059	78408745.278	28898009.034	40294962.465	33022967.596	38085540.553
1,3-Benzenediol, 5-ethenyl-	5-乙烯基苯-1，3-二醇	Benzene and substituted derivatives	苯及其衍生物	Phenolics	苯酚类	C8H8O2	3	0.7069	rp	113231-14-4	12164063	HMDB0125535	-	-	2659128.911	4045889.288	3126385.097	3619925.468	2613126.65	2314226.445	4185901.233	2965401.115	3507726.551
4'-Methoxy-alpha-pyrrolidinopropiophenone	4'-甲氧基-α-吡咯烷基苯丙酮	Aldehyde,Ketones,Esters	醛、酮、酯类	Ketones	酮类	C14H19NO2	3	0.706	rp	478243-09-3	6430836	-	85056	-	40062305.653	52954771.39	93535248.686	113762921.65	51246503.249	19677360.964	41079045.081	36831582.806	38967414.597
Hecogenin	海柯配基	Heterocyclic compounds	杂环化合物	Heterocyclic compounds	杂环化合物	C27H42O4	3	0.7059	rp	467-55-0	91453	-	43920	C08902	93746382.106	94538043.065	142312382.265	114333828.511	103428958.534	30072813.357	70760536.146	85796858.457	76381590.138
Aminosalicylic Acid	4-氨基水杨酸	Benzene and substituted derivatives	苯及其衍生物	Benzene and substituted derivatives	苯及其衍生物	C7H7NO3	3	0.7057	rp	65-49-6	4649	HMDB0014378	-	C02518	18396853.256	4270649.536	7041280.835	2670717.263	2435234.262	1618864.129	5970936.143	3112788.494	8305050.294
3-Amino-2-naphthoic acid	3-氨基-2-萘甲酸	Benzene and substituted derivatives	苯及其衍生物	Benzene and substituted derivatives	苯及其衍生物	C11H9NO2	3	0.7053	rp	5959-52-4	22244	-	34509	-	287116842.358	412601820.889	349084890.889	355750413.099	383158816.919	344714506.406	395787465.773	325688000.488	382547456.504
6-Benzylthioguanine	6-苄基硫鸟嘌呤	Benzene and substituted derivatives	苯及其衍生物	Benzene and substituted derivatives	苯及其衍生物	C12H11N5S	3	0.7045	rp	1874-58-4	74644	-	-	-	51800370.662	50682361.572	54637034.116	44128708.423	79601686.353	45480142.597	58110576.92	45922254.372	61849186.115
Hesperetin dihydrochalcone	3-(3-羟基-4-甲氧基苯基)-1-(2，4，6-三羟基苯基）丙-1-酮	Aldehyde,Ketones,Esters	醛、酮、酯类	Ketones	酮类	C16H16O6	3	0.7029	rp	35400-60-3	147608	HMDB0128062	-	-	8126720.729	7680822.132	23138522.187	6969205.402	6946561.534	29083852.06	9206205.855	23619425.538	12678880.872
12-Methyltridecanal	12-甲基十三根醛	FA	脂肪酰类	FFA	游离脂肪酸	C14H28O	3	0.7013	rp	75853-49-5	3018619	HMDB0032432	-	-	23114723.463	18626128.047	13975349.388	15923279.642	25337499.742	13702193.998	37119753.737	27889136.422	34637008.426
Celestolide	芹菜内酯	Benzene and substituted derivatives	苯及其衍生物	Benzene and substituted derivatives	苯及其衍生物	C17H24O	3	0.699	rp	13171-00-1	61585	HMDB0031867	-	-	1764026.309	1028575.854	605875.372	613515.893	332598.304	492573.947	1248451.497	1262093.904	1054523.773
1-Stearoyl-2-arachidonoylglycerol	1-硬脂酰-2-花生四烯酰甘油	GL	甘油脂类	DG	甘油二酯	C41H72O5	3	0.6989	rp	65914-84-3	14345637	-	4421	C00641	3141880.628	2991490.305	3514689.493	4185536.37	5610879.199	3285475.955	8621106.611	2234973.219	7236058.355
3',4'-(Methylenedioxy)acetophenone	3'，4'-(亚甲二氧基）苯乙酮	Aldehyde,Ketones,Esters	醛、酮、酯类	Ketones	酮类	C9H8O3	3	0.6987	rp	3162-29-6	76622	-	263512	-	5246808.66	8661673.176	13057596.897	4317318.93	61172821.465	6130542.977	13341385.887	6224253.897	5975250.464
Famoxadone	法莫沙酮	Benzene and substituted derivatives	苯及其衍生物	Benzene and substituted derivatives	苯及其衍生物	C22H18N2O4	3	0.6981	rp	131807-57-3	213032	-	72392	-	7045931.182	7927207.877	1862823.235	4338501.571	4127218.883	2809081.733	4754149.666	3507487.105	4733253.113
ganoderol A	灵芝酚A	Alcohol and amines	醇、胺类	Alcohols	醇类	C30H46O2	3	0.6975	rp	104700-97-2	13934284	HMDB0035728	-	-	35266577.394	35995305.132	31066784.93	34098382.444	34847396.929	28462793.737	26141190.802	30098270.501	32504184.041
Methylene blue	亚甲蓝	Heterocyclic compounds	杂环化合物	Heterocyclic compounds	杂环化合物	C16H18ClN3S	3	0.6974	rp	61-73-4 | 12262-49-6 | 105504-42-5 | 1341-90-8 | 152071-32-4 | 6476-03-5 | 97130-83-1	6099	-	-	C00220	2246453.85	1465571.473	815039.188	1758476.834	499328.947	1093598.517	807303.865	829436.434	866940.45
Nandrolone decanoate	癸酸诺龙	Hormones and hormone related compounds	激素及激素相关物质	Hormones and hormone related compounds	激素及激素相关物质	C28H44O3	3	0.6955	rp	360-70-3	9677	HMDB0015694	-	C08154	71095274.022	42418735.446	61104906.609	71111847.067	19568540.281	66224369.795	80796424.842	71578420.129	85802118.082
Pinane Thromboxane A2	蒎烷血栓素A2	Organic acid and Its derivatives	有机酸及其衍生物	Organic acid and Its derivatives	有机酸及其衍生物	C24H40O3	3	0.6954	rp	71111-01-8	3417932	-	45633	-	866944.023	923022.51	1028455.196	442601.531	930295.86	316106.348	498334.397	636806.153	551238.02
2-Aminoethylarsonic acid	2-氨基乙基胂酸	Organic acid and Its derivatives	有机酸及其衍生物	Organic acid and Its derivatives	有机酸及其衍生物	C2H8AsNO3	3	0.6952	rp	121769-90-2	129501	-	-	C07279	27075348.266	34840372.821	33735875.879	35835171.008	20358259.207	36106386.767	36147678.98	32505653.695	33467981.46
Emindole Sb	艾明多锑	Heterocyclic compounds	杂环化合物	Indole and Its derivatives	吲哚及其衍生物	C28H39NO	3	0.6942	rp	112900-04-6	9887568	-	-	C20527	6492970.552	10658999.723	5665818.032	5068758.268	4655211.586	6886174.743	5914827.65	5654289.83	6631631.182
Methyl linolenate	亚麻酸甲酯	FA	脂肪酰类	Others	其他	C19H32O2	3	0.6942	rp	301-00-8	5319706	-	-	-	19382817.96	24336509.161	18961234.274	14753850.937	17563218.556	16973108.842	31083418.084	27749393.628	31292451.712
Bardoxolone methyl	甲基巴多索隆	Organic acid and Its derivatives	有机酸及其衍生物	Organic acid and Its derivatives	有机酸及其衍生物	C32H43NO4	3	0.694	rp	218600-53-4	400769	-	-	-	12660492.081	11615462.61	11034440.392	3857981.903	9547714.037	8466029.787	14553008.264	19251557.116	12389738.026
Thio-THIP	硫代-THIP	Others	其他	Others	其他	C6H8N2OS	3	0.6934	rp	97164-95-9	656720	-	-	-	38823513.302	18923196.999	30035788.487	24348680.785	15423561.162	26790566.423	13947783.254	18911177.486	13674454.116
4-Hydroxyacetophenone	4-羟基苯乙酮	Aldehyde,Ketones,Esters	醛、酮、酯类	Ketones	酮类	C8H8O2	3	0.6931	rp	99-93-4	7469	-	-	-	6912177.289	12727541.999	6844232.941	2990666.832	5761049.823	6644437.853	4256697.16	7353393.049	5625051.296
Geranyl acetate	3,7-二甲基-2E,6-辛二烯乙酸酯	Aldehyde,Ketones,Esters	醛、酮、酯类	Esters	酯类	C12H20O2	3	0.6926	rp	105-87-3	1549026	HMDB0035157	-	C09861	4967964.239	6463306.569	6388745.156	6797814.352	7131579.911	7396584.712	14932635.188	13067660.512	12643462.403
Acetaminosalol	乙酰氨基酚	Heterocyclic compounds	杂环化合物	Heterocyclic compounds	杂环化合物	C15H13NO4	3	0.6921	rp	118-57-0	1984	-	43489	-	22121274.245	34905084.158	29150798.42	28601493.842	29796444.572	24918348.013	27636159.468	23846102.224	26600558.033
Phenethyl rutinoside	苯乙基芸香苷	Benzene and substituted derivatives	苯及其衍生物	Benzene and substituted derivatives	苯及其衍生物	C20H30O10	3	0.6912	rp	88510-08-1	14312558	HMDB0032622	-	-	466396.455	492590.885	769287.626	315422.565	1744360.978	232045.121	806466.27	689996.706	399418.067
Nb-Stearoyltryptamine	Nb-硬脂酰色胺	Tryptamines,Cholines,Pigments	色胺、胆碱、色素	Tryptamines	色胺	C28H46N2O	3	0.6902	rp	21469-14-7	11796710	HMDB0040816	-	-	16766553.981	18836468.434	14369966.79	7304223.855	69538138.053	4343994.333	8819780.293	15308695.978	9348641.064
1,2-Diphenylhydrazine	1,2-二苯肼	Benzene and substituted derivatives	苯及其衍生物	Benzene and substituted derivatives	苯及其衍生物	C12H12N2	3	0.6902	rp	122-66-7 | 38622-18-3	31222	-	85156	-	13223999.454	15163454.333	27212593.973	16147113.47	12416306.591	10012082.26	19245006.056	24455728.232	23869790.31
2-Methylpropanal O-methyloxime	2-甲基丙醛 O-甲基肟	Others	其他	Others	其他	C5H11NO	3	0.6898	rp	72705-01-2	9548566	-	-	C03982	65929088.543	52118043.143	37313547.866	21363524.75	23073684.878	19450180.816	22899389.344	24442261.175	23174446.806
1,4-Dithiane-2,5-diol	1,4-二噻烷-2,5-二醇	Alcohol and amines	醇、胺类	Alcohols	醇类	C4H8O2S2	3	0.6894	rp	40018-26-6	98330	HMDB0033670	-	-	943199.234	233499.094	691250.581	386101.986	652875.485	505097.678	162037.736	480732.3	258952.813
Doxercalciferol	多克钙化醇	Alcohol and amines	醇、胺类	Alcohols	醇类	C28H44O2	3	0.6883	rp	54573-75-0	5281107	-	-	C08211	21555792.631	32541148.262	42041357.112	21051739.72	33905040.602	18811269.333	18353632.956	24264607.641	19515675.071
Pro-Pro-Gly	脯氨酰-脯氨酰-甘氨酸	Amino acid and Its metabolites	氨基酸及其代谢物	Small Peptide	小肽	C12H19N3O4	3	0.6876	rp	16875-10-8	152199	-	16287	-	18451351.326	20928997.84	19409642.258	21125773.186	16588006.035	13366036.375	54302953.445	17658318.507	22813589.58
N-acetylsphingosine	C-2神经酰胺	SP	鞘脂类	SPH	鞘氨醇	C20H39NO3	3	0.6868	rp	3102-57-6 | 195194-58-2	5497136	-	411	-	6796205.242	4452985.423	6317128.435	5352012.104	6564046.983	3673835.946	3563711.676	5573947.283	4422672.919
Fexofenadine	非索非那定	Heterocyclic compounds	杂环化合物	Heterocyclic compounds	杂环化合物	C32H39NO4	3	0.6856	rp	83799-24-0 | 138452-21-8	3348	HMDB0005030	2766	C06999	189748151.486	177176326.878	165228540.272	167306795.311	153383970.205	142210672.327	185472237.991	160729078.883	176063972.903
Kojic acid	曲酸	Organic acid and Its derivatives	有机酸及其衍生物	Organic acid and Its derivatives	有机酸及其衍生物	C6H6O4	3	0.6853	rp	501-30-4	3840	HMDB0032923	-	C14516	30054563.78	28048716.298	28331315.524	27505419.959	33859859.038	30588061.772	30224319.671	32384615.082	23400799.981
Leu-Leu-Glu	亮氨酸-亮氨酸-谷氨酸	Amino acid and Its metabolites	氨基酸及其代谢物	Small Peptide	小肽	C17H31N3O6	3	0.6851	rp	20274-83-3	484684	-	17724	-	859540.152	1285169.888	614397.766	717099.246	481734.302	1048158.734	1360663.587	737050.549	572996.983
2-Isopropyl-5-methylfuran	2-异丙基-5-甲基呋喃	Heterocyclic compounds	杂环化合物	Heterocyclic compounds	杂环化合物	C8H12O	3	0.6849	rp	10504-05-9	10678230	HMDB0033238	-	-	402048614.188	195065628.355	122776107.418	599765012.347	134200409.372	90196802.545	100100531.863	210921036.781	146162827.329
Hydroquinone	对苯二酚	Benzene and substituted derivatives	苯及其衍生物	Phenolics	苯酚类	C6H6O2	3	0.6849	rp	123-31-9	785	HMDB0002434	6681	C00530	18931434.248	23413943.056	16342188.845	15381926.352	18087905.83	15039430.314	15699746.217	14215291.944	15290706.58
Imiquimod	咪喹莫特	Heterocyclic compounds	杂环化合物	Heterocyclic compounds	杂环化合物	C14H16N4	3	0.6843	rp	99011-02-6	57469	HMDB0014862	-	-	10671172.754	8968995.23	1024946.981	10061112.589	5351648.412	4572795.815	4556530.623	6987404.51	4202340.525
Mechlorethamine	氯乙胺	Alcohol and amines	醇、胺类	Amines	胺类	C5H11Cl2N	3	0.6838	rp	51-75-2	4033	HMDB0015025	-	C07115	6504266.817	11955891.079	31706437.225	10992111.616	12103307.523	21820712.793	8464964.57	10148891.344	11069759.573
15(R)-17-Phenyl trinor prostaglandin F2alpha isopropyl ester	15(R)-17-苯基三甲基前列腺素F2α异丙酯	Hormones and hormone related compounds	激素及激素相关物质	Hormones and hormone related compounds	激素及激素相关物质	C26H38O5	3	0.6838	rp	130273-87-9	10477809	-	45718	-	N/A	N/A	7489541.132	28832312.711	N/A	20279915.445	18423388.93	N/A	N/A
3,4-Methylenedioxycinnamaldehyde	2-丙醛，3-(1,3-苯并二恶唑-5-基）	Benzene and substituted derivatives	苯及其衍生物	Benzene and substituted derivatives	苯及其衍生物	C10H8O3	3	0.6836	rp	14756-00-4 | 58095-77-5	5374493	-	263513	-	16876770.024	10044319.917	16224426.121	10069639.059	11785659.709	5269053.489	7926028.152	10951086.049	8827359.191
3-(2-Methylpropyl)-3a,4,5,6-tetrahydro-2-benzofuran-1(3h)-one	3-(2-甲基丙基)-3a,4,5,6-四氢-2-苯并呋喃-1(3h)-one	Heterocyclic compounds	杂环化合物	Heterocyclic compounds	杂环化合物	C12H18O2	3	0.6832	rp	66211-45-8	111213	HMDB0034450	-	-	2419853.806	2240116.704	1985921.049	2489521.368	2444806.842	1678888.601	5735245.668	4687936.59	5207232.71
5-(4-chlorophenyl)-1-(4-methoxyphenyl)-3-(trifluoromethyl)-1H-pyrazole	5-(4-氯苯基)-1-(4-甲氧基苯基)-3-(三氟甲基)-1H-吡唑	Heterocyclic compounds	杂环化合物	Heterocyclic compounds	杂环化合物	C17H12ClF3N2O	3	0.6824	rp	188817-13-2	4306515	-	63054	-	58298808.027	83346332.175	78857127.69	70268585.358	74355267.928	76337276.438	69027097.556	84588994.047	90173994.413
N-octanoylsphingosine 1-phosphate	C-8神经酰胺-1-磷酸	Organic acid and Its derivatives	有机酸及其衍生物	Phosphoric acids	磷酸类化合物	C26H52NO6P	3	0.6823	rp	158983-53-0	10864091	-	63016	-	7968408.037	9511005.198	6473808.933	6082984.003	3535055.068	5734449.604	4785910.815	7688641.694	4139377.49
Artemisyl propionate	丙酸青蒿酯	Aldehyde,Ketones,Esters	醛、酮、酯类	Esters	酯类	C13H22O2	3	0.6816	rp	79507-84-9	101415797	HMDB0041554	-	-	37554931.317	6127313.807	9310189.419	5520337.972	4228672.658	5552092.145	9736025.057	6378966.151	9874549.678
Isatin	靛红	Heterocyclic compounds	杂环化合物	Indole and Its derivatives	吲哚及其衍生物	C8H5NO2	3	0.6803	rp	91-56-5	7054	HMDB0061933	-	C11129	50363193.594	41726711.424	45426830.492	38019064.482	45945959.349	35193233.369	41003948.228	35677616.564	35579371.674
Tenofovir	替诺福韦	Heterocyclic compounds	杂环化合物	Heterocyclic compounds	杂环化合物	C9H14N5O4P	3	0.6802	rp	147127-20-6	464205	HMDB0014445	-	-	3910227.468	4335581.157	3156665.245	4416136.919	2495074.364	2538489.014	3172503.683	2968980.585	3065091.321
trans-Sulindac	反式舒林酸	Benzene and substituted derivatives	苯及其衍生物	Benzene and substituted derivatives	苯及其衍生物	C20H17FO3S	3	0.6799	rp	38194-50-2 | 53933-60-1 | 49627-22-7 | 32004-68-5	1548885	HMDB0014743	-	-	4543886.841	5309029.377	5685902.52	5704854.824	4867614.419	5661686.494	5410025.057	4524489.167	5297952.58
Hexadecasphinganine	鸟嘌呤六水合物	SP	鞘脂类	SPH	鞘氨醇	C16H35NO2	3	0.6798	rp	28457-97-8	656816	-	-	-	136980965.504	163588024.648	133081777.924	113537986.127	100682410.897	128956036.048	96117675.502	159286640.958	164041296.852
Terbufos	特布福斯	Others	其他	Insecticide	杀虫剂	C9H21O2PS3	3	0.6772	rp	13071-79-9	25670	-	72471	C18693	2027380.144	3615181.97	2517522.197	6573373.396	2174627.137	1777056.953	2516129.679	2657979.489	2911912.46
Cythioate	硫代硫酸盐	Organic acid and Its derivatives	有机酸及其衍生物	Organic acid and Its derivatives	有机酸及其衍生物	C8H12NO5PS2	3	0.6762	rp	115-93-5	8293	-	-	-	52746030.777	58878468.492	73760389.816	46581425.529	78172050.156	44635524.956	65366955.922	77958004.418	74122729.989
N-Stearoyl Taurine	N-硬脂酰牛磺酸	FA	脂肪酰类	FFA	游离脂肪酸	C20H41NO4S	3	0.676	rp	63155-80-6	168274	HMDB0240595	-	-	1382341.501	1586953.495	1385549.946	1600648.292	1252468.893	2252449.444	1889213.11	1691366.209	1275694.05
Thiocysteine	硫代半胱氨酸	Amino acid and Its metabolites	氨基酸及其代谢物	Amino acid derivatives	氨基酸衍生物	C3H7NO2S2	3	0.6753	rp	5652-32-4	165331	HMDB0003585	-	C01962	1208314.619	1849414.571	2017803.395	3709350.036	1799787.653	1210211.008	963449.917	2566455.377	929071.521
Protopanaxadiol	原人参二醇	Terpenoids	萜类	Triterpene	三萜	C30H52O3	3	0.6751	rp	7755-01-3 | 30636-90-9	9920281	HMDB0035777	53767	-	19926310.818	22836693.955	14207071.718	18603333.468	7482258.108	14963703.067	15917043.798	17535344.504	10152855.185
Tiamulin	泰木林	Terpenoids	萜类	Ditepenoids	二萜	C28H47NO4S	3	0.6743	rp	55297-95-5	656958	-	-	-	551004119.41	510086736.947	503636265.438	398056531.353	228835933.017	320737127.428	255486407.12	405001429.511	395678806.75
Moxonidine	莫索尼定	Heterocyclic compounds	杂环化合物	Heterocyclic compounds	杂环化合物	C9H12ClN5O	3	0.6714	rp	75438-57-2	4810	HMDB0041938	-	C07451	7858650.448	11033007.478	19981651.931	12104412.548	12099075.315	9063197.316	11609462.321	41513433.566	9296992.801
Butyl linoleate	9,12-十八碳二烯酸丁酯	Aldehyde,Ketones,Esters	醛、酮、酯类	Esters	酯类	C22H40O2	3	0.6713	rp	2634-45-9	6436910	-	265060	-	10263897.306	5410737.94	3942936.517	657375.941	3084516.925	495018.891	4523471.694	4033098.779	5925103.134
Clozapine	氯氮平	Benzene and substituted derivatives	苯及其衍生物	Benzene and substituted derivatives	苯及其衍生物	C18H19ClN4	3	0.6709	rp	5786-21-0	135398737	-	-	C06924	4804682.191	5261865.505	5142749.81	5986965.585	5792489.608	3584860.219	5010911.318	6049725.387	5363260.29
Behenic acid	山嵛酸	FA	脂肪酰类	FFA	游离脂肪酸	C22H44O2	3	0.6708	rp	112-85-6	8215	HMDB0000944	260	C08281	4997319.209	10580348.386	6005246.269	13569863.829	16274422.159	12237337.925	26809844.583	13152684.543	21002708.39
Bromobenzene	溴苯	Benzene and substituted derivatives	苯及其衍生物	Benzene and substituted derivatives	苯及其衍生物	C6H5Br	3	0.6706	rp	108-86-1	7961	-	-	-	57238738.024	51840991.442	37487788.164	57630458.951	52119446.946	33218099.923	40934737.318	47336371.134	94162756.291
xi-5-Dodecanolide	xi-5-十二内酯	Aldehyde,Ketones,Esters	醛、酮、酯类	Esters	酯类	C12H22O2	3	0.6702	rp	3051-22-7	12844	HMDB0037742	-	-	1047899.751	418067.812	595442.238	3863686.487	302082.641	191630.415	4401681.894	5030922.703	4456050.336
4-Aminopyridine	安皮拉	Heterocyclic compounds	杂环化合物	Heterocyclic compounds	杂环化合物	C5H6N2	3	0.6689	rp	504-24-5 | 916979-36-7	1727	-	43478	-	215612953.337	157449778.319	168652053.351	136470100.771	247877931.873	185267515.009	132373451.491	132883799.328	139236323.235
5alpha-Androstane-3beta,17beta-diol	5α-雄甾烷-3β,17β-二醇	Hormones and hormone related compounds	激素及激素相关物质	Hormones and hormone related compounds	激素及激素相关物质	C19H32O2	3	0.6675	rp	571-20-0	242332	HMDB0000493	5479	C12525	1146268.333	1423765.412	1578747.597	1237618.199	1566364.305	1346616.048	2914465.312	2285453.445	2647967.968
Isopropyl hexadecanoate	十六酸异丙酯	Heterocyclic compounds	杂环化合物	Heterocyclic compounds	杂环化合物	C19H38O2	3	0.667	rp	142-91-6	8907	HMDB0035474	-	-	3146229193.761	2595249776.904	2588048582.56	2838435704.607	2591169222.386	1870689241.289	2566890832.199	2659692932.301	2406342491.956
Crotyl alcohol	巴豆醇	Alcohol and amines	醇、胺类	Alcohols	醇类	C4H8O	3	0.6651	rp	504-61-0 | 6117-91-5	637922	HMDB0033858	-	-	1469371.705	1475400.145	1796006.161	949925.384	1021788.605	974905.201	1285891.714	1386308.322	437288.064
2,6-Dihydroxyanthraquinone	2,6-二羟基蒽醌	Benzene and substituted derivatives	苯及其衍生物	Benzene and substituted derivatives	苯及其衍生物	C14H8O4	3	0.665	rp	84-60-6	6776	-	-	-	5139643.328	6889425.163	6214695.654	29783627.572	10374245.268	4428965.326	6391306.637	5031782.54	4763162.452
Hexyl decanoate	癸酸己酯	Aldehyde,Ketones,Esters	醛、酮、酯类	Esters	酯类	C16H32O2	3	0.664	rp	10448-26-7	82635	HMDB0032324	-	-	6546985983.402	6912169389.987	5945139262.73	7784713318.305	8192318189.097	5179985085.962	8681965425.446	6297311361.551	7327021797.032
Farnesylacetone	金合欢基乙酰	Aldehyde,Ketones,Esters	醛、酮、酯类	Ketones	酮类	C18H30O	3	0.6637	rp	1117-52-8 | 762-29-8	1711945	-	265036	-	13887001.614	16488440.487	15841579.056	14007106.168	12699205.485	9986457.567	29533039.692	30441572.439	31175149.141
Dichlofenthion	敌草硫磷	Benzene and substituted derivatives	苯及其衍生物	Benzene and substituted derivatives	苯及其衍生物	C10H13Cl2O3PS	3	0.6635	rp	97-17-6	7328	-	-	C18398	8866216.854	18375571.136	7442918.993	9024833.885	7916985.355	9637489.1	8250713.856	8302437.556	7940681.944
Mephentermine	苯丁胺	Alcohol and amines	醇、胺类	Amines	胺类	C11H17N	3	0.6631	rp	100-92-5	3677	HMDB0015452	-	C07889	11845361.85	12343848.087	14884029.558	13676539.434	22130615.034	14172237.12	25181788.722	21881274.156	29590112.365
LPC(O-18:1)	LPC(O-18:1)	GP	甘油磷脂类	LPC-O	溶血磷脂酰胆碱	C26H54NO6P	3	0.663	rp	87907-66-2	24779510	-	-	C00157	35962260.109	34979291.827	22973264.901	21177741.088	18442482.861	14743934.005	15433916.718	21224325.734	19442998.08
Digeranyl	二香兰基	Others	其他	Hydrocarbon derivatives	烃衍生物	C20H34	3	0.6628	rp	35162-77-7	10378654	HMDB0035152	-	-	88573108.835	25181651.746	55021896.569	92346677.796	29998962.551	116143267.918	49130278.065	19188887.167	51219568.965
Aziprotryne	阿兹普林	Heterocyclic compounds	杂环化合物	Heterocyclic compounds	杂环化合物	C7H11N7S	3	0.6624	rp	4658-28-0	3032472	-	-	C19099	1472173.534	1596763.277	1195848.954	901978.781	1158647.684	796810.443	284668.615	1705306.678	393568.515
Cycloheximide	放线菌酮	Alcohol and amines	醇、胺类	Amines	胺类	C15H23NO4	3	0.6611	rp	66-81-9 | 1154-57-0	6197	-	44124	C06685	38867200.163	38597375.505	35764165.999	31147782.295	35649026.536	33223560.181	35587135.693	32681185.269	35365259.967
Fraxidin	弗拉西丁	Heterocyclic compounds	杂环化合物	Heterocyclic compounds	杂环化合物	C11H10O5	3	0.6608	rp	525-21-3	3083616	HMDB0132247	-	C17479	24746668.157	28755151.579	32854972.6	26253365.724	180880995.779	29867643.246	30716964.753	35421389.888	31735224.409
3-Hydroxy-2-methylpyridine	3-羟基-2-甲基吡啶	Heterocyclic compounds	杂环化合物	Heterocyclic compounds	杂环化合物	C6H7NO	3	0.6605	rp	1121-25-1 | 55780-69-3	70719	-	103463	-	6870438.238	8677844.524	8300083.917	8372472.564	7099501.624	6557202.382	25185328.413	6071408.854	6845045.631
Polyoxyethylene 40 monostearate	聚氧乙烯 40 单硬脂酸酯	GL	甘油脂类	MG	单甘油酯	C20H40O3	3	0.6595	rp	9004-99-3	24762	HMDB0032477	-	C01885	38290187.813	32679511.571	34911558.43	21470061.209	44606360.257	25165265.971	20638170.798	27135664.891	23357880.026
Schleicheol 2	施莱切尔 2	Steroids	甾体	Steroid	甾体	C30H52O2	3	0.6594	rp	256445-68-8 | 256445-66-6	75048827	HMDB0036253	-	-	76826941.43	65034892.912	46876761.506	36045912.113	36943108.365	34724842.587	33271222.454	43495239.08	35637060.071
Phyllanthin	叶黄素	Lignans and Coumarins	木脂素和香豆素	Lignans	木脂素	C24H34O6	3	0.6593	rp	10351-88-9	358901	-	-	-	2385986.132	2952368.004	2853411.789	2957607.659	2875304.0	495171.3	1741876.442	1503527.106	1223906.015
Propylene glycol stearate	丙二醇硬脂酸酯	FA	脂肪酰类	Others	其他	C21H42O3	3	0.6591	rp	1323-39-3	14878	HMDB0029764	-	-	22314503.898	18582320.002	13757215.251	23350129.372	24437891.773	10277833.143	17383536.108	14175566.75	21253862.042
4-Dodecylphenol	4-十二烷基苯酚	Benzene and substituted derivatives	苯及其衍生物	Phenolics	苯酚类	C18H30O	3	0.6583	rp	104-43-8	66030	-	-	-	155056097.782	167711442.064	30331424.238	105668597.673	107879601.88	80611430.526	105904793.152	100762843.774	110165358.232
Acivicin	阿西维星	Others	其他	Others	其他	C5H7ClN2O3	3	0.658	rp	42228-92-2 | 76898-56-1	294641	-	-	-	9736812.953	13104650.016	11427250.138	10914892.511	9828695.075	10401822.894	11108221.264	9573191.828	9390758.595
Celecoxib	塞来昔布	Others	其他	Medicine	药物	C17H14F3N3O2S	3	0.6579	rp	169590-42-5	2662	HMDB0005014	-	C07589	216132.433	522928.706	560526.646	733580.172	419309.536	372964.709	524535.17	843803.793	562941.195
Alantolactone	土木香内酯	Others	其他	Hydrocarbon derivatives	烃衍生物	C15H20O2	3	0.6567	rp	546-43-0	72724	HMDB0035906	53412	C09289	7685003.735	6001481.789	8569689.084	9832154.031	25452210.09	7198097.678	57714952.22	63047005.739	13436517.51
Nilutamide	尼鲁米特	Alcohol and amines	醇、胺类	Amines	胺类	C12H10F3N3O4	3	0.6565	rp	63612-50-0	4493	HMDB0014803	-	C08164	13323500.137	15330947.305	14993159.035	16049713.145	14832246.237	15019314.462	2257942.947	14349469.397	14355771.13
Carnitine C17:0	肉碱 C17:0	FA	脂肪酰类	CAR	酰基肉碱	C24H47NO4	3	0.6562	rp	106182-29-0	53477803	HMDB0006210	-	-	105326598.678	107727968.583	127583742.137	102569679.591	106457724.942	79232488.847	57213089.829	72007234.335	73405458.507
3-Pentadecylphenol	3-十五烷基苯酚	Benzene and substituted derivatives	苯及其衍生物	Phenolics	苯酚类	C21H36O	3	0.6559	rp	501-24-6	68146	HMDB0033872	-	-	5175181.554	5767121.86	5500072.388	4095867.214	3996814.914	2706499.105	5193797.269	4641791.181	4630814.974
Atrinositol	D-肌醇-1,2,6-三磷酸	Organic acid and Its derivatives	有机酸及其衍生物	Organic acid and Its derivatives	有机酸及其衍生物	C6H15O15P3	3	0.6547	rp	28841-62-5	65762	-	45088	-	12880144.503	13177712.353	11487840.614	11167709.844	11365303.15	9052243.047	9442205.721	12849240.202	10720538.068
1,2,3,4,5-Benzenepentol	苯-1,2,3,4,5-戊醇	Benzene and substituted derivatives	苯及其衍生物	Phenolics	苯酚类	C6H6O5	3	0.6544	rp	4270-96-6	316180	HMDB0137818	-	-	24659600.438	128938551.973	74865031.707	28445123.601	93315678.384	24908834.173	35719982.538	180203137.042	82104024.5
2,5-Dimethyl-1,4-dithiane-2,5-diol	2,5-二甲基-1,4-二噻烷-2,5-二醇	Alcohol and amines	醇、胺类	Alcohols	醇类	C6H12O2S2	3	0.6537	rp	55704-78-4	62105	HMDB0033556	-	-	464668674.955	167796067.506	306444505.842	174574861.55	278297387.625	169242322.447	154333480.385	214913158.094	207402679.251
Styrene	苯乙烯	Benzene and substituted derivatives	苯及其衍生物	Benzene and substituted derivatives	苯及其衍生物	C8H8	3	0.6535	rp	100-42-5	7501	HMDB0034240	-	C19506	24689501.606	18482174.734	17034847.5	26077047.935	18587834.33	16710683.111	16962871.246	23157897.73	21696912.276
3,4-Diethylthiophene	3，4-二乙基噻吩	Heterocyclic compounds	杂环化合物	Heterocyclic compounds	杂环化合物	C8H12S	3	0.6529	rp	35686-14-7	520753	HMDB0040236	-	-	54209413.192	12419205.933	45686303.34	10720390.896	13545620.086	10037840.85	9698150.929	2776835.799	48946648.505
Bis(2-methylpropanoyloxy)-9,10-epoxy-p-mentha-1,3,5-triene	双（2-甲基丙酰氧基）-9,10-epoxy-p-mentha-1,3,5-triene	Benzene and substituted derivatives	苯及其衍生物	Phenolics	苯酚类	C18H24O5	3	0.6529	rp	22518-06-5	11472669	HMDB0032698	-	-	5664852.418	4870186.135	1884737.738	1986061.21	2130526.75	967245.903	1892377.486	2671228.399	2638568.438
Azaperone	阿扎哌隆	Heterocyclic compounds	杂环化合物	Heterocyclic compounds	杂环化合物	C19H22FN3O	3	0.6528	rp	1649-18-9	15443	-	3933	C73189	7092685.068	12062643.404	6918698.43	4724616.586	3878741.102	5363682.827	4450390.989	3970082.133	4548787.466
Flumazenil	氟马西尼	Heterocyclic compounds	杂环化合物	Heterocyclic compounds	杂环化合物	C15H14FN3O3	3	0.6525	rp	78755-81-4	3373	HMDB0015336	-	C07825	130573.003	1717162.022	167403.686	1997035.851	593684.852	814218.255	808428.37	489480.15	547928.68
Geranyllinalool	（E，E)-香叶基芳樟醇	Alcohol and amines	醇、胺类	Alcohols	醇类	C20H34O	3	0.6499	rp	1113-21-9 | 68931-30-6	5365872	-	-	C20681	1587038693.622	1625722637.548	1112267150.782	1433744032.015	1509616239.864	1115644702.049	1446058331.321	1323059843.336	1269893386.538
1,2-Epoxydodecane	1,2-环氧十二烷	Heterocyclic compounds	杂环化合物	Heterocyclic compounds	杂环化合物	C12H24O	3	0.6496	rp	2855-19-8	17858	-	-	-	66637340.395	41814447.939	43768864.654	69370579.407	67838653.54	60070060.963	67647851.954	65504200.558	68222778.806
Coumarin	香豆素	Heterocyclic compounds	杂环化合物	Heterocyclic compounds	杂环化合物	C9H6O2	3	0.6493	rp	91-64-5	323	HMDB0001218	3525	C05851	10690395.149	13605188.771	25404393.917	31546838.168	34755068.503	22727208.139	23087116.797	21133929.107	21662517.128
Cytidine 3'-monophosphate	胞苷-2'，3'-单磷酸	Organic acid and Its derivatives	有机酸及其衍生物	Organic acid and Its derivatives	有机酸及其衍生物	C9H14N3O8P	3	0.6484	rp	84-52-6	66535	HMDB0240312	-	C05822	5445078.376	4169052.828	3957083.001	4544494.931	2159875.757	3235756.856	2480273.764	4144233.927	2681661.776
2-Tetradecanone	2-十四烷酮	Aldehyde,Ketones,Esters	醛、酮、酯类	Ketones	酮类	C14H28O	3	0.6484	rp	2345-27-9	75364	HMDB0030924	-	-	334265931.392	236222183.851	139042787.439	308123774.87	340222694.895	296472491.554	203267846.681	445254062.167	245122591.974
5-Chloro-2-hydroxy-p-benzoquinone	5-氯-2-羟基-对苯醌	Benzene and substituted derivatives	苯及其衍生物	Benzene and substituted derivatives	苯及其衍生物	C6H3ClO3	3	0.6483	rp	149312-95-8 | 89284-69-5	19427629	-	-	C21105	1151614.958	2544600.732	2643252.798	1976250.378	1391794.832	2055899.381	1005063.115	1960903.847	1400741.307
5Z,8Z,11Z,14Z-Eicosatetraenoic acid, oxiranylmethyl ester	5Z,8Z,11Z,14Z-二十碳四烯酸环氧乙烷基甲酯	CoEnzyme and vitamins	辅酶和维生素	CoEnzyme and vitamins	辅酶和维生素	C23H36O3	3	0.6476	rp	439146-24-4	11164295	-	-	-	4355944.948	6064101.54	5952994.908	5136692.653	5779818.652	5595800.21	5372098.749	4097550.941	4794019.705
2-Amino-4-oxo-4,7-dihydro-3H-pyrrolo[2,3-D]pyrimidine-5-carbonitrile	7-氰基-7-卡巴鸟嘌呤; 7-氰基-7-脱氮鸟嘌呤	Heterocyclic compounds	杂环化合物	Heterocyclic compounds	杂环化合物	C7H5N5O	3	0.6471	rp	69205-79-4	135446206	-	-	-	349768597.506	394033995.058	491865097.711	321579027.068	387882196.755	321271429.573	298729413.631	364815649.715	313364632.249
Methyl 5,9,12-octadecatrienoate	5,9,12-十八碳三烯酸甲酯	FA	脂肪酰类	Others	其他	C19H32O2	3	0.647	rp	38406-57-4	35027731	-	45141	-	17118473.785	16778478.443	14651109.367	14813918.111	16661398.525	13791788.541	16180730.196	17569806.032	17733550.057
1-Phenyl-1,3-eicosanedione	1-苯基-1,3-二十烷二酮	Aldehyde,Ketones,Esters	醛、酮、酯类	Ketones	酮类	C26H42O2	3	0.6469	rp	58446-52-9	94050	HMDB0032925	-	-	54527177.144	64549196.922	52358794.859	35178923.292	72618050.467	49394402.518	50521920.892	42652493.67	43322533.149
p-Coumaroylagmatine	对香豆酰胍丁胺	Alcohol and amines	醇、胺类	Amines	胺类	C14H20N4O2	3	0.6464	rp	7295-86-5	5280691	HMDB0033460	-	C04498	70016937.904	78108550.18	19610038.187	54943642.964	58647380.238	38909043.545	49057616.704	49498936.925	49598737.411
11-Hydroxy-9-tridecenoic acid	11-羟基-9-十三碳烯酸	FA	脂肪酰类	Oxidized lipids	氧化脂质	C13H24O3	3	0.6461	rp	105798-56-9	5318367	HMDB0035881	-	-	11405242.028	10394731.537	9754656.851	9490185.621	10681546.032	8467998.634	19280748.781	17106626.11	15972757.781
Solanidine	茄次碱	Alkaloids	生物碱	Alkaloids	生物碱	C27H43NO	3	0.6458	rp	80-78-4	65727	HMDB0003236	3517	C06543	618889.081	N/A	11387103.02	1295163.159	N/A	N/A	1187831.815	1537765.979	1068039.188
Glu-Val-Phe	谷氨酸-缬氨酸-苯丙氨酸	Amino acid and Its metabolites	氨基酸及其代谢物	Small Peptide	小肽	C19H27N3O6	3	0.6445	rp	31461-61-7	193678	-	-	-	1254678.873	1888893.64	765734.56	1424137.044	1279823.235	2544969.762	821123.935	1602522.477	1620780.753
Epoxiconazole	氟环唑	Heterocyclic compounds	杂环化合物	Heterocyclic compounds	杂环化合物	C17H13ClFN3O	3	0.643	rp	133855-98-8	107901	-	-	C11229	2455835.685	2769242.871	2276739.653	2206799.228	891790.675	2351025.25	1485854.944	2979166.651	1978484.367
Altretamine	奥曲他明	Alcohol and amines	醇、胺类	Amines	胺类	C9H18N6	3	0.6426	rp	645-05-6	2123	HMDB0014631	-	-	7695727.902	10359091.645	6389462.312	11156324.63	9806368.603	57478147.045	13672089.284	15933693.76	16622155.842
Docosyl acetate	乙酸二十二烷基酯	FA	脂肪酰类	Others	其他	C24H48O2	3	0.642	rp	822-26-4	69969	-	46404	-	464123.161	N/A	2476973.839	1491746.973	N/A	N/A	1054864.612	1602104.117	1352898.515
Clotrimazole	克霉唑	Benzene and substituted derivatives	苯及其衍生物	Benzene and substituted derivatives	苯及其衍生物	C22H17ClN2	3	0.6414	rp	23593-75-1	2812	HMDB0001922	1897	C06922	577248.924	862372.554	482439.774	727374.433	439798.315	563234.211	623187.22	933902.736	919261.544
Zearalenone	费斯	Aldehyde,Ketones,Esters	醛、酮、酯类	Ketones	酮类	C18H22O5	3	0.6412	rp	17924-92-4 | 36455-70-6	5281576	-	40980	C09981	6070353.821	2472869.251	1940114.373	5042137.426	4170948.172	2520011.158	3534218.444	3810470.675	3038566.74
Epoxycholesterol	环氧胆固醇	Hormones and hormone related compounds	激素及激素相关物质	Hormones and hormone related compounds	激素及激素相关物质	C27H46O2	3	0.6411	rp	1250-95-9	227037	-	3894	-	59328705.589	59711324.125	65881461.87	84589395.752	80309687.153	70225271.817	77702885.108	50365925.952	69011332.634
2-Chloro-1,4-naphthoquinone	2-氯-1,4-萘醌	Benzene and substituted derivatives	苯及其衍生物	Benzene and substituted derivatives	苯及其衍生物	C10H5ClO2	3	0.6403	rp	1010-60-2 | 96843-34-4	13891	-	-	C03753	4873148.516	10662897.224	4953976.679	4805715.307	4881147.721	4970297.558	3156647.933	3817949.412	5269534.284
Dexamethasone	地塞米松	Aldehyde,Ketones,Esters	醛、酮、酯类	Ketones	酮类	C22H29FO5	3	0.6402	rp	23495-06-9	5743	-	-	C15643	264964.716	437894.085	239265.504	55492.376	N/A	79260.766	N/A	173151.063	95257.175
Trichloroethanol glucuronide	三氯乙醇葡糖苷酸	Organic acid and Its derivatives	有机酸及其衍生物	Organic acid and Its derivatives	有机酸及其衍生物	C8H11Cl3O7	3	0.6393	rp	97-25-6	3036914	HMDB0042049	-	C14869	4769220.844	4417095.537	4194794.945	3849077.176	5099656.113	3212354.928	3569946.185	4189943.856	3696515.991
3-Methyl-4-pentenoic acid	3-甲基-4-戊烯酸	Organic acid and Its derivatives	有机酸及其衍生物	Organic acid and Its derivatives	有机酸及其衍生物	C6H10O2	3	0.6386	rp	1879-03-4	3456032	-	4637	-	145339.541	184223.945	214653.996	287647.895	18819470.856	136817.412	76795.359	185986.101	319921.903
Fluconazole	氟康唑	Benzene and substituted derivatives	苯及其衍生物	Benzene and substituted derivatives	苯及其衍生物	C13H12F2N6O	3	0.637	rp	86386-73-4	3365	HMDB0014342	-	-	5848138.694	7146696.044	6402534.105	5796527.276	6852440.325	4783941.512	6361409.303	5454304.535	5179313.076
Usambarensine	乌桑巴伦辛	Alkaloids	生物碱	Alkaloids	生物碱	C29H28N4	3	0.6364	rp	36150-14-8	5281413	-	-	C09249	6189118.53	9696946.159	7978733.686	6720884.716	7617857.792	8268405.201	7213368.815	7301699.814	8195323.752
Einecs 234-275-5	艾尼克斯 234-275-5	Heterocyclic compounds	杂环化合物	Heterocyclic compounds	杂环化合物	C45H72O12	3	0.6346	rp	11050-94-5	5281900	-	-	-	5837115.589	3338137.782	1271612.958	442867.403	916786.668	942386.601	N/A	2248215.258	N/A
3-(4-Morpholin-4-ylthieno[3,2-d]pyrimidin-2-yl)phenol	3-(4-吗啉-4-基噻吩并[3,2-d]嘧啶-2-基)苯酚	Heterocyclic compounds	杂环化合物	Heterocyclic compounds	杂环化合物	C16H15N3O2S	3	0.6342	rp	371943-05-4	9901372	-	-	-	89982158.526	120169577.061	107800223.407	14260432.042	107700917.516	10024909.005	102370253.262	95605656.416	105453392.984
Trifluoromethanesulfonic acid	三氟甲磺酸	Organic acid and Its derivatives	有机酸及其衍生物	Organic acid and Its derivatives	有机酸及其衍生物	CHF3O3S	3	0.6338	rp	1493-13-6	62406	-	-	-	1388640.291	2359369.509	1236983.342	2038486.408	1891283.804	1099608.123	2085233.838	3146091.626	4371936.893
Prosper	繁荣	Heterocyclic compounds	杂环化合物	Heterocyclic compounds	杂环化合物	C17H19N3O6	3	0.6335	rp	136191-64-5	9604652	HMDB0040546	-	C18486	252635.415	410984.319	258400.837	242445.923	178040.784	598724.131	304960.943	107476.568	189777.958
2,3-Dimethyl-2-cyclohexen-1-one	2,3-Dimethyl-2-cyclohexen-1-one	Aldehyde,Ketones,Esters	醛、酮、酯类	Ketones	酮类	C8H12O	3	0.6321	rp	1122-20-9	10887898	HMDB0031414	-	-	220046880.828	180378815.474	85213515.75	163082831.395	152383693.137	90001227.429	102488714.368	221820051.679	104272886.213
Mesalazine	5-氨基水杨酸	Organic acid and Its derivatives	有机酸及其衍生物	Organic acid and Its derivatives	有机酸及其衍生物	C7H7NO3	3	0.6316	rp	89-57-6	4075	HMDB0014389	-	-	5257708.857	3434590.752	5182750.514	4990326.935	5540459.646	4532585.243	5955677.846	5454620.381	4723036.413
Pantoprazole	泮托拉唑	Heterocyclic compounds	杂环化合物	Heterocyclic compounds	杂环化合物	C16H15F2N3O4S	3	0.6312	rp	102625-70-7	4679	HMDB0005017	1697	-	1998980.175	2348473.145	1561189.997	1308904.525	1883669.556	1182776.153	2223696.925	2360951.093	1347105.364
5,8-Epoxy-5,8-dihydro-3-hydroxy-8'-apo-b,y-carotenal	5,8-Epoxy-5,8-dihydro-3-hydroxy-8'-apo-b,y-carotenal	Others	其他	Carotenoids	类胡萝卜素	C30H40O3	3	0.6302	rp	54899-35-3	131752520	HMDB0039024	-	-	29969359.377	44230569.934	30152409.496	24504053.346	36331217.717	14332334.626	25810331.041	18620142.584	12515331.39
9,11-methane-epoxy Prostaglandin F1alpha	9,11-甲烷-环氧前列腺素 F1alpha	Hormones and hormone related compounds	激素及激素相关物质	Hormones and hormone related compounds	激素及激素相关物质	C21H36O4	3	0.6299	rp	72517-81-8	53394560	-	45093	-	1728648.687	1701719.014	1135029.451	890143.369	2121500.651	794495.586	1258656.678	1725289.633	1012022.556
2-Phosphoglycolic Acid	磷酸乙醇酸	Organic acid and Its derivatives	有机酸及其衍生物	Organic acid and Its derivatives	有机酸及其衍生物	C2H5O6P	3	0.629	rp	13147-57-4	529	HMDB0000816	-	C00988	10112487.168	88362850.695	799780.189	28166678.872	24984836.912	9161044.362	13822587.477	17514808.421	42029438.705
Isopropyl unoprostone	异丙基乌诺前列酮	FA	脂肪酰类	Others	其他	C25H44O5	3	0.6288	rp	120373-24-2	5282175	-	45687	-	4180151.073	4626347.325	4953793.536	3113114.988	3222765.415	2883562.766	3882610.704	3657393.693	6088425.691
Desmethylclomipramine	去甲氯米帕明	Heterocyclic compounds	杂环化合物	Heterocyclic compounds	杂环化合物	C18H21ClN2	3	0.6277	rp	303-48-0	622606	HMDB0060947	-	-	61828123.021	72407432.308	34076065.571	31251735.651	33676773.417	34660710.994	37976683.232	67573637.866	28916280.195
(5-amino-1H-1,2,4-triazol-3-yl)methanol	（3-氨基-1H-1,2,4-三唑-5-基）甲醇	Heterocyclic compounds	杂环化合物	Heterocyclic compounds	杂环化合物	C3H6N4O	3	0.6274	rp	27277-03-8	222697	-	96367	-	3730240.611	2866464.287	2565624.929	3419805.02	2908701.763	4413104.993	2327991.63	4941789.647	2739335.01
(6E,10E,12E,14E,16E,18E,22Z,26E)-2,6,10,14,19,23,27,31-octamethyldotriaconta-2,6,10,12,14,16,18,22,26,30-decaene	六氢番茄红素	Terpenoids	萜类	Tetraterpenes	四萜	C40H62	3	0.6236	rp	27664-65-9	5320546	HMDB0002871	-	-	1056336.108	549378.3	2202448.806	2420192.589	3294273.807	888353.69	2198595.466	2035067.532	2869880.027
3-Methyl-l-tyrosine	3-甲基-L-酪氨酸	Amino acid and Its metabolites	氨基酸及其代谢物	Amino acid derivatives	氨基酸衍生物	C10H13NO3	3	0.623	rp	17028-03-4 | 2370-57-2	159657	-	-	C20800	5312295.439	5940064.892	8625643.282	8711125.6	8092680.292	4266404.373	5359179.337	6107700.089	5775590.926
Coptisine	黄连碱	Alkaloids	生物碱	Alkaloids	生物碱	C19H14NO4+	3	0.6221	rp	3486-66-6	72322	-	-	C16938	8932989.683	4707870.583	5341528.733	4811558.642	4501393.146	2843876.06	3889758.731	7496314.866	4975895.998
4-Fluoroaniline	4-氟苯胺	Benzene and substituted derivatives	苯及其衍生物	Benzene and substituted derivatives	苯及其衍生物	C6H6FN	3	0.6215	rp	371-40-4	9731	-	-	-	2942360.008	2076355.08	2118496.824	2154776.02	1641757.877	1890464.486	2385460.619	3486390.636	7183351.887
Butyl dodecanoate	十二酸丁酯	Aldehyde,Ketones,Esters	醛、酮、酯类	Esters	酯类	C16H32O2	3	0.6183	rp	106-18-3	61015	HMDB0032065	-	-	11631321.506	30190873.193	7897624.007	13237223.477	12437002.144	5536003.679	8466401.824	11041431.846	15282339.398
2-Hydroxy-7-hydroxymethylchromene-2-carboxylate	2-羟基-7-羟甲基苯并吡喃-2-羧酸酯	Organic acid and Its derivatives	有机酸及其衍生物	Organic acid and Its derivatives	有机酸及其衍生物	C11H10O5	3	0.6169	rp	156605-24-2	656880	-	-	C14106	38742159.399	42138214.195	41067380.173	43459716.074	36461038.508	31224886.467	43880596.121	38120192.643	34268909.058
3-hexanoyl-NBD Cholesterol	3-己酰基-NBD胆固醇	Hormones and hormone related compounds	激素及激素相关物质	Hormones and hormone related compounds	激素及激素相关物质	C39H58N4O5	3	0.6164	rp	201731-19-3	57370056	-	64806	-	35765832.312	12589796.691	11880384.103	7957514.155	7967488.476	7128728.721	20427056.448	9005838.216	7592200.723
Ronidazole	罗硝唑	Heterocyclic compounds	杂环化合物	Heterocyclic compounds	杂环化合物	C6H8N4O4	3	0.6161	rp	7681-76-7	5094	-	43485	-	6534488.416	14085137.226	7935671.225	5879377.867	17049887.891	6284263.874	5188313.678	6539734.476	10748066.439
Pterin-6-carboxylic acid	赫赫斯	Heterocyclic compounds	杂环化合物	Pteridines and derivatives	蝶啶及其衍生物	C7H5N5O3	3	0.6153	rp	948-60-7 | 1501-50-4	135403803	HMDB0033136	-	-	7149281.645	8954182.549	7638187.741	8225873.251	9881087.038	8870520.892	7851687.38	6632112.517	6887110.048
Psilocin	赛洛辛	Heterocyclic compounds	杂环化合物	Heterocyclic compounds	杂环化合物	C12H16N2O	3	0.6148	rp	520-53-6	4980	HMDB0042000	-	C08312	1271185.259	3404373.28	2733393.158	2847297.422	2881054.493	2791164.473	1864046.085	1307634.521	373148.769
Beauvericin	白僵菌素	Benzene and substituted derivatives	苯及其衍生物	Benzene and substituted derivatives	苯及其衍生物	C45H57N3O9	3	0.6107	rp	26048-05-5	3007984	-	69114	-	1833811.582	4696679.167	2173752.075	2506707.785	3413285.094	3463579.278	2781164.459	3083957.1	3121715.308
Fenoldopam	非诺多泮	Others	其他	Medicine	药物	C16H16ClNO3	3	0.6103	rp	67227-56-9	3341	HMDB0014938	4024	C07693	3020854.429	6925270.482	4283321.083	6152124.377	6272478.333	6832537.021	5829608.738	5383953.322	3280750.016
Pentadecanoic acid	十五烷酸	FA	脂肪酰类	FFA	游离脂肪酸	C15H30O2	3	0.61	rp	1002-84-2	13849	HMDB0000826	5789	C16537	12795432.959	14493353.485	11359271.881	11195998.388	10637372.201	9656649.386	14647841.457	11246935.316	10781516.035
4-Methylpent-2-enal	4-甲基戊-2-烯醛	Alcohol and amines	醇、胺类	Alcohols	醇类	C6H10O	3	0.6099	rp	5362-56-1	5354998	HMDB0031196	-	-	2952499.968	23415084.364	2223865.68	2195844.385	2850584.249	2296357.586	2152381.492	4338367.246	2347507.947
Erysolin	石竹素	Others	其他	Others	其他	C6H11NO2S2	3	0.6097	rp	504-84-7	3080557	-	43501	-	5858383.303	15448894.408	6954264.958	5689400.673	9238287.023	4145499.962	8718395.066	5631121.864	4223262.846
Dihydroretrofractamide B	二氢反曲酰胺B	Alcohol and amines	醇、胺类	Amines	胺类	C22H31NO3	3	0.6083	rp	75022-26-3	10893678	HMDB0032718	-	-	1063389.91	1432266.749	1640045.416	1122904.288	2130232.409	1618055.66	1789382.089	2143767.525	1873494.42
2'-O-Methyladenosine	2'-O-甲基腺苷	Nucleotide and Its metabolites	核苷酸及其代谢物	Nucleotide and Its metabolites	核苷酸及其代谢物	C11H15N5O4	3	0.6081	rp	2140-79-6	102213	HMDB0004326	58235	-	4610871.679	6709189.592	1276024.192	3870248.988	4892858.669	9430212.343	4215198.799	13471665.094	3260017.324
Fluprostenol Lactone Diol	氟前列烯醇内酯二醇	Benzene and substituted derivatives	苯及其衍生物	Benzene and substituted derivatives	苯及其衍生物	C18H19F3O5	3	0.6078	rp	53872-60-9	71307583	-	63038	-	19490007.336	15872259.498	4448611.323	12398816.884	11185319.62	9073922.801	12100323.502	11324440.662	11827042.086
Carnosol	鼠尾草酚	Terpenoids	萜类	Ditepenoids	二萜	C20H26O4	3	0.6057	rp	5957-80-2	442009	HMDB0002121	-	C09069	12720020.098	14930390.171	4181665.651	11072386.809	10865976.892	7015789.215	9415319.279	9143262.401	9081546.961
Ranitidine	雷尼替丁	Heterocyclic compounds	杂环化合物	Heterocyclic compounds	杂环化合物	C13H22N4O3S	3	0.6053	rp	82530-72-1	3001055	HMDB0001930	-	-	9844889.03	1958621.58	N/A	853936.562	2923211.023	2013615.981	2431845.355	3003304.516	1229824.797
Octafluorocyclobutane	八氟环丁烷	Others	其他	Others	其他	C4F8	3	0.6045	rp	115-25-3	8263	HMDB0031292	-	-	156397606.33	171291785.865	159456027.808	143780727.68	140906047.552	118995066.776	126879471.341	141649109.985	126429001.233
(E)-N-(2-(((3-(4-Chlorophenyl)allyl)(methyl)amino)methyl)phenyl)-4-methoxybenzenesulfonamide	(E)-N-(2-(((3-(4-氯苯基)烯丙基)(甲基)氨基)甲基)苯基)-4-甲氧基苯磺酰胺	Benzene and substituted derivatives	苯及其衍生物	Benzene and substituted derivatives	苯及其衍生物	C24H25ClN2O3S	3	0.6045	rp	176708-42-2	5353702	-	96556	-	2194946.021	1937572.41	2154661.448	1724937.115	2454719.432	843517.453	1886824.089	2105052.466	1977007.762
Prosapogenin A	皂苷元A	Steroids	甾体	Steroidal saponins	甾体皂苷	C39H62O12	3	0.6031	rp	19057-67-1	11061578	HMDB0029312	-	-	2363005.903	2316732.356	1644470.353	2458184.248	1889867.115	1082452.479	585668.15	1872971.985	673471.074
Huperzine b	石杉碱乙	Heterocyclic compounds	杂环化合物	Heterocyclic compounds	杂环化合物	C16H20N2O	3	0.6003	rp	103548-82-9	5462442	-	-	C09866	4828449.875	2704111.831	2728633.868	2839776.115	1419430.971	2106887.282	16157908.571	12859941.375	11087188.326
Naltrindole	纳曲吲哚	Heterocyclic compounds	杂环化合物	Indole and Its derivatives	吲哚及其衍生物	C26H26N2O3	3	0.6	rp	111555-53-4	5497186	-	-	C18128	65888558.501	54036100.437	48752979.488	52412578.047	59330558.663	36459040.402	49864821.499	56243606.452	56777466.857
Acetylphosphate	乙酰磷酸	Organic acid and Its derivatives	有机酸及其衍生物	Organic acid and Its derivatives	有机酸及其衍生物	C2H5O5P	3	0.5966	rp	590-54-5	186	HMDB0001494	6278	C00227	22798966.888	36983510.633	57254136.571	15444491.419	8220402.31	22057454.595	23231854.032	11098848.952	15405640.388
Neotigogenin acetate	醋酸新烟碱	Others	其他	Others	其他	C29H46O4	3	0.5952	rp	4948-43-0	313012	-	43696	-	17727412.74	17678989.168	27017640.306	19597811.642	21846504.834	3751411.644	9900931.212	13132190.542	10354039.656
Oxymorphone	羟吗啡酮	Benzene and substituted derivatives	苯及其衍生物	Benzene and substituted derivatives	苯及其衍生物	C17H19NO4	3	0.594	rp	76-41-5	5284604	HMDB0015323	-	C08019	22176362.02	48441472.323	33310089.282	37319349.392	22786460.965	19245791.016	21668219.104	27964872.693	20984646.466
Nornicotine	降烟碱	Alkaloids	生物碱	Alkaloids	生物碱	C9H12N2	3	0.5934	rp	494-97-3	412	HMDB0001126	1534	C06524	4894922.447	5777730.589	4369351.713	3565336.96	3925839.961	4173992.707	3058006.071	2836433.093	2887568.325
Butanal, 3-methyl-, oxime	丁醛，3-甲基，肟	Aldehyde,Ketones,Esters	醛、酮、酯类	Aldehydes	醛类	C5H11NO	3	0.592	rp	626-90-4	96469	-	-	-	19737083.377	16496208.031	15939225.736	12089124.275	10229395.973	11815170.498	1951449.356	11556589.44	7526818.054
(E)-3-Decenol	(E)-3-癸烯醇	Others	其他	Others	其他	C10H20O	3	0.5911	rp	10339-60-3 | 69093-74-9	5352493	HMDB0013810	-	-	1997975433.565	2216190598.245	2115688571.511	1906804356.537	2224070202.431	1750055982.301	1930205433.412	2092204469.605	1962369516.622
(R)-2-hydroxypalmitic acid	2-羟基十六烷酸	Organic acid and Its derivatives	有机酸及其衍生物	Organic acid and Its derivatives	有机酸及其衍生物	C16H32O3	3	0.5909	rp	16452-51-0	11065598	HMDB0031057	-	-	69909125.517	70402413.615	75595122.34	59795138.989	86563308.155	54465064.492	77266742.323	93799743.641	81423083.387
Resiquimod	雷西莫特	Others	其他	Medicine	药物	C17H22N4O2	3	0.5903	rp	144875-48-9	159603	-	-	-	254221.664	387722.979	280479.398	175255.083	260431.814	177887.399	720267.25	584309.213	723814.497
Dihydrocapsaicin	二氢辣椒碱	Heterocyclic compounds	杂环化合物	Heterocyclic compounds	杂环化合物	C18H29NO3	3	0.5898	rp	19408-84-5	107982	HMDB0038457	-	C16952	5213726.783	1097147.938	1427431.002	870449.658	2082770.666	1183617.569	1572173.111	2176456.333	2029209.023
Tetramethylsilane	Tetramethylsilane	Others	其他	Hydrocarbon derivatives	烃衍生物	C4H12Si	3	0.5897	rp	75-76-3	6396	HMDB0094690	-	-	2267464.71	7834434.334	3449741.238	2774986.405	3782193.478	2651581.864	5178544.165	3357512.368	3114516.163
Prazosin	哌唑嗪	Heterocyclic compounds	杂环化合物	Heterocyclic compounds	杂环化合物	C19H21N5O4	3	0.5891	rp	19216-56-9	4893	HMDB0014600	-	C07368	625154.091	480655.984	657962.997	420121.962	326060.643	385265.299	983132.368	319959.963	948757.13
Mangiferdesmethylursanone	芒果去甲熊果酮	Aldehyde,Ketones,Esters	醛、酮、酯类	Ketones	酮类	C29H48O2	3	0.5876	rp	259144-62-2	131751901	HMDB0036018	-	-	11268609.037	5819811.49	6090172.434	4805704.043	3971538.91	2931585.504	2176936.913	4972893.755	1954757.535
Goshonoside F6	五香皂苷F6	Benzene and substituted derivatives	苯及其衍生物	Benzene and substituted derivatives	苯及其衍生物	C31H52O12	3	0.5865	rp	138614-60-5	131752396	HMDB0038542	-	-	4419235.615	4024212.587	4127541.29	4649320.138	3656691.268	1612160.552	3423366.125	3095059.603	3221184.09
Esculentic acid(Phytolacca)	商陆酸	Organic acid and Its derivatives	有机酸及其衍生物	Organic acid and Its derivatives	有机酸及其衍生物	C30H46O6	3	0.5857	rp	56283-68-2	101297621	HMDB0034639	-	-	893117.657	932481.04	781796.112	791050.173	640398.698	989329.172	1025972.557	582385.58	941031.27
1-Aminocyclopropane-1-carboxylic acid	1-氨基环丙烷-1-羧酸	Organic acid and Its derivatives	有机酸及其衍生物	Organic acid and Its derivatives	有机酸及其衍生物	C4H7NO2	3	0.5851	rp	22059-21-8	535	HMDB0036458	-	C01234	2375679.263	1161846.351	1979247.566	1148839.67	1957054.86	1618569.972	1728261.551	590915.234	2347865.706
2,8-Quinolinediol	2,8-喹啉二醇	Heterocyclic compounds	杂环化合物	Heterocyclic compounds	杂环化合物	C9H7NO2	3	0.5843	rp	15450-76-7	97250	HMDB0240311	-	C06342	11384212.31	20165752.753	19720559.105	13687874.713	18796453.34	16600210.422	14439032.976	13951136.087	14502114.662
Fosfocreatinine	磷肌酐	Heterocyclic compounds	杂环化合物	Heterocyclic compounds	杂环化合物	C4H8N3O4P	3	0.5839	rp	5786-71-0	135504827	HMDB0041624	-	-	3087960.735	4924785.67	20089169.919	5826094.772	4658743.787	11214039.904	4194663.004	3311592.375	3789378.188
Potassium acetate	醋酸钾	Organic acid and Its derivatives	有机酸及其衍生物	Organic acid and Its derivatives	有机酸及其衍生物	C2H3KO2	3	0.5832	rp	127-08-2	517044	-	-	-	3769642.126	3521376.071	6640245.465	4837793.483	6462466.068	3477352.905	3437385.337	4267830.099	4604375.411
3-Dehydrosphinganine	3-脱氢鞘氨酮	SP	鞘脂类	SPH	鞘氨醇	C18H37NO2	3	0.5797	rp	16105-69-4	439853	HMDB0001480	3428	C02934	52980671.787	18196518.709	27555879.971	24673793.339	40963729.781	27367072.901	40918112.667	51865441.425	26804312.515
Sodium 4-aminosalicylate	4-氨基水杨酸钠	Benzene and substituted derivatives	苯及其衍生物	Benzene and substituted derivatives	苯及其衍生物	C7H6NNaO3	3	0.5786	rp	133-10-8 | 8031-28-5	2724368	-	-	C08055	4735401.608	7055879.032	9305646.162	4543862.201	5827306.469	7518198.473	7961964.189	4405092.558	4568838.64
2,6-Naphthalenediol	2,6-二羟基萘	Benzene and substituted derivatives	苯及其衍生物	Benzene and substituted derivatives	苯及其衍生物	C10H8O2	3	0.5785	rp	581-43-1	93552	-	265035	-	15184207.96	19177667.825	17336649.207	18516479.516	16687298.463	20074653.553	16221210.519	15803769.204	16022001.702
Isofraxidin	异氟草醚	Heterocyclic compounds	杂环化合物	Heterocyclic compounds	杂环化合物	C11H10O5	3	0.576	rp	486-21-5	5318565	HMDB0253642	-	C17480	18899576.341	31865263.625	25069384.736	42789260.467	87135040.115	26971657.415	28891665.592	19454118.14	14471283.365
Vaccinoside	牛痘苷	Terpenoids	萜类	Terpenoids	萜类	C25H28O13	3	0.5738	rp	36138-58-6	56776351	HMDB0034733	-	-	18067998.961	21506289.33	14898959.219	18940342.95	23208837.932	26902082.354	16919893.51	15542357.177	18374406.053
Isopentyl mercaptan	异戊硫醇	Others	其他	Others	其他	C5H12S	3	0.5657	rp	541-31-1	10925	HMDB0033902	-	-	12951549.247	4146590.915	4700135.325	3344009.125	8157032.551	5179585.022	17455274.628	9929091.016	4020666.204
Mepivacaine	甲哌卡因	Alcohol and amines	醇、胺类	Amines	胺类	C15H22N2O	3	0.565	rp	96-88-8	4062	HMDB0015096	-	C07528	8246323.284	9106119.516	7109078.921	9027911.401	7288973.407	5935449.391	11481965.6	11631715.358	15218474.294
Acacetin	金合欢素	Flavonoids	黄酮	Flavonoid	黄酮	C16H12O5	3	0.5599	rp	480-44-4	5280442	HMDB0132457	-	C01470	5187769.35	5019045.497	5311598.038	3933974.633	3935358.639	4774607.799	4546289.209	4363843.593	4261208.349
6-hydroxy-3-succinylpyridine	6-羟基-3-琥珀酰吡啶	Heterocyclic compounds	杂环化合物	Heterocyclic compounds	杂环化合物	C9H9NO4	3	0.5588	rp	15873-27-5	579061	-	-	C19631	25226879.052	29418059.183	26939420.942	24447556.385	28615352.789	22594955.268	22577533.422	26605016.088	24970968.283
Proclavaminic acid	前克拉文酸	Organic acid and Its derivatives	有机酸及其衍生物	Organic acid and Its derivatives	有机酸及其衍生物	C8H14N2O4	3	0.5579	rp	112240-59-2	194953	-	-	C06658	4733868.982	3631848.676	4192361.735	2858690.92	3675136.931	3322931.067	3407899.254	3663041.919	3459971.309
Chlorthalidone	氯噻酮	Aldehyde,Ketones,Esters	醛、酮、酯类	Ketones	酮类	C14H11ClN2O4S	3	0.5543	rp	77-36-1	2732	HMDB0014455	-	-	80918329.97	80915321.887	101346035.349	64582123.557	101790771.361	85504732.886	99915960.584	98444812.934	102954100.751
D-erythro-3-methylmalic acid	D-赤型-3-甲基苹果酸	Organic acid and Its derivatives	有机酸及其衍生物	Organic acid and Its derivatives	有机酸及其衍生物	C5H8O5	3	0.5507	rp	152204-30-3	440892	-	-	C06032	10077913.849	3139447.445	8294507.057	2496728.586	2956372.066	2765402.109	3322545.724	2472182.46	4160319.085
Leu-Trp-Met	L-亮氨酸-L-色氨酸-L-蛋氨酸	Amino acid and Its metabolites	氨基酸及其代谢物	Small Peptide	小肽	C22H32N4O4S1	3	0.5507	rp	55023-99-9	14619840	-	18159	-	23291524.169	15701206.36	15371956.394	13286459.66	19608489.776	14772395.369	16707777.903	14746472.129	18061217.798
Levonordefrin	左旋去甲肾上腺素	Benzene and substituted derivatives	苯及其衍生物	Benzene and substituted derivatives	苯及其衍生物	C9H13NO3	3	0.5494	rp	829-74-3	164739	HMDB0015652	-	C11768	37469087.444	21598091.251	20439546.198	46046714.039	33338481.855	34631584.292	16564727.803	94168411.527	18864886.765
Chloramphenicol	氯霉素	Benzene and substituted derivatives	苯及其衍生物	Benzene and substituted derivatives	苯及其衍生物	C11H12Cl2N2O5	3	0.5482	rp	56-75-7	5959	HMDB0014589	-	C00918	3796454.3	6317874.207	5422386.693	4054575.708	3815687.811	2393214.066	4424963.893	5300994.185	2766333.807
1-Acetylisatin	1-乙酰化锡	Heterocyclic compounds	杂环化合物	Indole and Its derivatives	吲哚及其衍生物	C10H7NO3	3	0.5473	rp	574-17-4	11321	-	-	C02172	27007373.823	50386515.517	24194964.644	28259439.479	41091832.97	17651005.933	26497541.765	23187676.344	26608542.89
Felodipine	非洛地平	Heterocyclic compounds	杂环化合物	Heterocyclic compounds	杂环化合物	C18H19Cl2NO4	3	0.5439	rp	72509-76-3	3333	HMDB0015158	-	-	993679.79	990678.446	723877.822	1009323.607	839363.074	875170.006	453929.794	844530.493	1042445.73
Pheniramine	苯那敏	Heterocyclic compounds	杂环化合物	Heterocyclic compounds	杂环化合物	C16H20N2	3	0.5381	rp	86-21-5	4761	HMDB0015557	-	-	522418.477	1736981.219	1105930.863	N/A	1410798.523	627652.551	1575672.805	321047.957	786540.589
1,3-Benzothiazole-2-sulfonamide	1,3-苯并噻唑-2-磺酰胺	Alcohol and amines	醇、胺类	Amines	胺类	C7H6N2O2S2	3	0.538	rp	433-17-0	67944	-	-	-	5231387.91	14222145.741	22381849.905	5512609.696	12486702.894	7586595.157	6745130.069	16516076.163	6258633.901
(±)-2-Pentanethiol	2-戊硫醇	Others	其他	Others	其他	C5H12S	3	0.5379	rp	110503-18-9	62424	HMDB0041010	-	-	2435653.892	2577528.421	4239644.79	4305664.99	2348993.907	2652947.293	3807004.732	5409614.968	2885384.572
5'-Deoxyinosine	5'-脱氧肌苷	Nucleotide and Its metabolites	核苷酸及其代谢物	Nucleotide and Its metabolites	核苷酸及其代谢物	C10H12N4O4	3	0.5358	rp	69655-07-8	136168433	-	-	C21102	9822574.276	10126730.168	11337510.393	10246933.466	2485508.772	10623692.941	10061490.883	20877110.488	12505766.519
2,4-Diaminobutyric acid	2,4-二氨基丁酸	Organic acid and Its derivatives	有机酸及其衍生物	Organic acid and Its derivatives	有机酸及其衍生物	C4H10N2O2	3	0.5296	rp	305-62-4	470	HMDB0002362	-	-	4616430.816	6687916.831	1313913.734	3944579.117	5069059.123	2516280.659	3563315.28	3366928.322	3645200.137
Lestaurtinib	来曲替尼	Heterocyclic compounds	杂环化合物	Heterocyclic compounds	杂环化合物	C26H21N3O4	3	0.5259	rp	111358-88-4	126565	-	-	-	974656.132	1971683.371	663789.241	673906.627	1235921.543	893786.697	359228.577	463368.249	764236.532
15-Keto Travoprost	15-酮曲伏前列素	Hormones and hormone related compounds	激素及激素相关物质	Hormones and hormone related compounds	激素及激素相关物质	C26H33F3O6	3	0.5241	rp	404830-45-1	10207075	-	45704	-	1935926.129	1961379.971	2158112.598	1654027.06	1701247.504	1907048.542	1802989.186	1735309.396	1556856.785
N-Nitroso-pyrrolidine	N-亚硝基吡咯烷	Heterocyclic compounds	杂环化合物	Heterocyclic compounds	杂环化合物	C4H8N2O	3	0.5216	rp	930-55-2	13591	HMDB0031642	-	C19285	23674965.71	28112296.465	25758394.312	10330573.707	33503228.632	37024261.331	12129728.458	33892373.08	11333803.393
Nereistoxin	沙蚕毒素	Heterocyclic compounds	杂环化合物	Heterocyclic compounds	杂环化合物	C5H11NS2	3	0.52	rp	1631-58-9	15402	-	-	-	52071933.534	126243283.062	61864167.764	130997668.205	88983317.741	75860415.169	52790586.272	71074336.004	135895009.601
1,7-Bis(4-hydroxyphenyl)-3-heptanone	槭苷元 G	Phenolic acids	酚酸类	Phenolic acids	酚酸类	C19H22O3	3	0.5169	rp	130233-83-9	14608480	HMDB0138216	-	-	4547921.505	6997380.47	6620161.029	5509360.477	6448927.574	6487719.981	5843305.867	5486320.582	6114571.194
4-acetylbenzo[d]oxazol-2(3H)-one	4-乙酰苯并[d]恶唑-2(3H)-one	Benzene and substituted derivatives	苯及其衍生物	Benzene and substituted derivatives	苯及其衍生物	C9H7NO3	3	0.5137	rp	70735-79-4	9989779	HMDB0040612	-	-	24935188.426	13637659.758	6665947.348	10474522.933	9074198.738	8622928.372	12663579.867	12352680.253	6824640.174
Lisdexamfetamine	地塞米非他明	Alcohol and amines	醇、胺类	Polyamines	多胺	C15H25N3O	3	0.5133	rp	608137-32-2	11597698	HMDB0015385	-	-	181771135.888	202020092.191	178933396.823	170611058.997	180591480.047	152409309.408	281507601.328	290963103.474	353314283.579
Muscarine	毒蕈碱	Others	其他	Others	其他	C9H20NO2+	3	0.5121	rp	300-54-9	9308	HMDB0029936	64739	C07473	4238835.822	4119465.519	2274873.775	1411202.204	3649848.768	1376199.739	3968808.83	3859165.937	5370942.091
Juglone	胡桃	Benzene and substituted derivatives	苯及其衍生物	Benzene and substituted derivatives	苯及其衍生物	C10H6O3	3	0.5071	rp	481-39-0	3806	HMDB0030773	-	C03840	103219169.017	98553271.562	104796695.959	33549313.194	26936142.566	17686452.372	93785840.439	82231869.268	82335391.934
Methylnoradrenaline	甲基去甲肾上腺素	Benzene and substituted derivatives	苯及其衍生物	Benzene and substituted derivatives	苯及其衍生物	C9H13NO3	3	0.5059	rp	6539-57-7	3917	HMDB0002832	1217	C17925	37391456.135	45728486.153	35855840.125	41770812.965	69265987.67	45338529.423	46265057.597	38499471.479	32001737.343
4-(2-Thienyl)-6-(trifluoromethyl)pyrimidin-2-ol	4-(2-噻吩基)-6-(三氟甲基)嘧啶-2-醇	Heterocyclic compounds	杂环化合物	Heterocyclic compounds	杂环化合物	C9H5F3N2OS	4	0.9678	rp	67804-95-9	756548	-	-	-	2595415569.905	2884056306.157	2791418599.776	2531217393.067	2728034515.587	2451032742.521	2592666060.587	2757509756.847	2666158138.858
Menadiol diphosphate	甲二醇二磷酸	Benzene and substituted derivatives	苯及其衍生物	Benzene and substituted derivatives	苯及其衍生物	C11H12O8P2	4	0.9557	rp	84-98-0	8556	HMDB0032721	-	-	31977879.587	35020319.529	35760811.79	29540246.835	31379582.086	24220724.947	26919084.606	33589795.11	29508687.017
2,3-Dichloro-6-fluorophenylacetic acid	2,3-二氯-6-氟苯乙酸	Benzene and substituted derivatives	苯及其衍生物	Benzene and substituted derivatives	苯及其衍生物	C8H5Cl2FO2	4	0.9378	rp	886497-57-0	3511391	-	-	-	388115392.77	415321062.096	401496119.134	386754832.716	410786772.248	364143371.706	382286964.707	404117577.787	420170709.026
Novaluron	诺瓦隆	Benzene and substituted derivatives	苯及其衍生物	Phenolics	苯酚类	C17H9ClF8N2O4	4	0.9211	rp	116714-46-6	93541	-	-	C18875	28376640.121	33738971.434	39323715.243	22702134.665	35334696.394	30164276.218	31231430.998	31248310.913	30667797.579
2,1,3-Benzothiadiazole-4-carbaldehyde	2,1,3-苯并噻二唑-4-甲醛	Benzene and substituted derivatives	苯及其衍生物	Benzene and substituted derivatives	苯及其衍生物	C7H4N2OS	4	0.9111	rp	5170-68-3	2776283	-	-	-	9027271.069	9463314.913	9611174.787	7543942.195	8181869.162	10828954.347	10840212.749	10047613.041	6482352.065
Polidocanol	聚多卡醇	Alcohol and amines	醇、胺类	Alcohols	醇类	C30H62O10	4	0.9105	rp	3055-99-0 | 9043-30-5	656641	-	-	-	8197647.149	2335695.691	649012.75	11254592.544	1384073.754	1152696.038	8779244.046	12317420.909	10491233.342
Didecyl hydrogen phosphate	磷酸氢二癸酯	Organic acid and Its derivatives	有机酸及其衍生物	Phosphoric acids	磷酸类化合物	C20H43O4P	4	0.8944	rp	7795-87-1	82260	-	-	-	27496392.228	29695949.382	29960572.982	24498619.908	28772590.09	25740796.403	22803774.847	24964230.922	23353423.808
Digitoxigenin 3-[glucosyl-(1->6)-glucosyl-(1->4)-2,6-dideoxyribohexoside]	地高辛配基3-[葡萄糖基-(1->6)-葡萄糖基-(1->4)-2，6-二脱氧核糖己苷]	Steroids	甾体	Steroid	甾体	C41H64O17	4	0.7677	rp	220710-06-5	75072220	HMDB0034321	-	-	41350088.142	35153099.023	26425143.549	39711116.547	2004438.215	10960437.659	20193241.506	24397527.083	22930278.998
2-(1-Piperidinyl)-1,3-Thiazol-4-Amine	2-(1-哌啶基)-1,3-噻唑-4-胺	Alcohol and amines	醇、胺类	Amines	胺类	C8H13N3S	4	0.7489	rp	754954-64-8	17490804	-	-	-	200211.685	474759.285	428548.539	173936.602	377412.539	319737.775	1688768.306	1928359.726	1215710.707
Tirapazamine	Tirapazamine	Others	其他	Medicine	药物	C7H6N4O2	4	0.7453	rp	27314-97-2	135413511	-	-	-	8977807.772	9098113.995	9982384.1	7837014.79	7443390.953	4516131.174	8742253.984	5990337.92	6598626.935
4,5-Phenanthrenedicarboxylic acid	菲-4，5-二羧酸	Benzene and substituted derivatives	苯及其衍生物	Benzene and substituted derivatives	苯及其衍生物	C16H10O4	4	0.7443	rp	5462-82-8	95075	-	-	C18252	20644637.09	16728509.979	17401808.427	16423169.326	16578885.515	24028010.116	23925574.428	27240761.435	17733162.866
Melleolide H	蜜乐内酯 H	Terpenoids	萜类	Sesquiterpenoids	倍半萜	C24H30O7	4	0.7412	rp	117240-47-8	14166122	HMDB0038788	-	-	13179419.039	8891401.745	7301648.996	5689051.867	11440012.54	6922414.353	8239749.694	8243608.299	2925573.714
Dihydro-2-methoxy-2-methyl-3(2H)-thiophenone	二氢-2-甲氧基-2-甲基-3（2H)-苯硫酮	Aldehyde,Ketones,Esters	醛、酮、酯类	Ketones	酮类	C6H10O2S	4	0.7407	rp	129314-86-9	526189	HMDB0040237	-	-	1001676.381	1772433.719	2124057.031	1310978.682	2226172.547	1185125.698	1900375.996	1801427.98	2126470.302
Deisopropylatrazine	去异丙基莠去津	Heterocyclic compounds	杂环化合物	Heterocyclic compounds	杂环化合物	C5H8ClN5	4	0.7391	rp	1007-28-9	13878	-	-	C06556	770305.969	469183.39	712374.429	652291.782	658125.425	345807.23	1262627.589	1066838.819	1126597.352
trans, trans-3,5-Octadien-2-one	3,5-(英、英）	Alcohol and amines	醇、胺类	Alcohols	醇类	C8H12O	4	0.7386	rp	30086-02-3	5352876	HMDB0032446	-	-	1167851.445	437324.428	424339.197	485340.173	590054.917	364796.246	1384009.245	1210901.288	1465845.824
2-Benzylamino-5-bromopyrimidine	2-苄氨基-5-溴嘧啶	Benzene and substituted derivatives	苯及其衍生物	Benzene and substituted derivatives	苯及其衍生物	C11H10BrN3	4	0.7382	rp	38373-55-6	5139142	-	-	-	23732706.408	42372587.346	36954187.228	31143446.908	67443627.198	33963962.74	30760654.781	27661955.563	30178622.73
m-Chlorobenzoic acid	3-氯苯甲酸	Benzene and substituted derivatives	苯及其衍生物	Benzene and substituted derivatives	苯及其衍生物	C7H5ClO2	4	0.7381	rp	535-80-8	447	HMDB0001544	6311	-	15409433.285	15251391.292	14719322.502	14718465.911	14349276.195	10905456.63	12781262.529	11801799.158	13117411.009
Triethylene glycol	三甘醇	Alcohol and amines	醇、胺类	Alcohols	醇类	C6H14O4	4	0.7371	rp	112-27-6 | 119438-10-7 | 103734-98-1 | 122784-99-0 | 137800-98-7 | 145112-98-7	8172	-	-	-	1925871.818	1698807.297	1826160.784	1650219.143	720375.514	984549.605	8761503.468	5932297.205	6896507.989
(+)-Cucurbic acid	南瓜酸	Hormones and hormone related compounds	激素及激素相关物质	Hormones and hormone related compounds	激素及激素相关物质	C12H20O3	4	0.7349	rp	58240-50-9 | 131488-83-0	5281159	HMDB0029388	-	C08482	967675.19	730893.18	708738.092	629375.574	1045964.782	627220.558	906906.55	861359.767	1091848.388
4-Hydroxybut-2-ynal	4-羟基-2-丁醛; 4-羟基丁-2-醛	Aldehyde,Ketones,Esters	醛、酮、酯类	Aldehydes	醛类	C4H4O2	4	0.7334	rp	50560-69-5	439778	-	-	C02648	3709959.771	3177478.629	4831949.447	890220.267	5834627.779	5074120.318	5617034.643	4786320.567	5562579.615
5-Fluoropyrimidine-2-carbonitrile	5-氟嘧啶-2-甲腈	Heterocyclic compounds	杂环化合物	Heterocyclic compounds	杂环化合物	C5H2FN3	4	0.7331	rp	38275-55-7	44181867	-	-	-	7849969.647	9821030.138	7359605.683	8470233.566	9699518.861	4783883.457	6317651.605	5338544.93	5681606.151
Dihydro-beta-ionol	二氢-β-紫罗兰醇	Alcohol and amines	醇、胺类	Alcohols	醇类	C13H24O	4	0.7325	rp	3293-47-8	579336	HMDB0036172	-	-	3144340.58	3246113.956	371901.211	1927905.535	1817137.82	834480.122	1630786.217	649301.474	1693941.83
Erucin	芥菜素	Others	其他	Others	其他	C6H11NS2	4	0.7322	rp	4430-36-8	78160	HMDB0033764	-	-	5202717.15	981106.46	3409367.982	3265091.382	2894083.868	2647565.388	3129983.818	596212.085	5107262.037
3-Hydroxycoumarin	3-羟基香豆素	Benzene and substituted derivatives	苯及其衍生物	Benzene and substituted derivatives	苯及其衍生物	C9H6O3	4	0.7312	rp	939-19-5	13650	HMDB0002149	6512	-	6020607.902	4590952.337	4803995.369	5138000.593	5408738.881	9176262.751	4733699.515	69827426.013	6497158.935
4-Heptyloxyphenol	4-庚氧基苯酚；对正庚氧基苯酚	Benzene and substituted derivatives	苯及其衍生物	Phenolics	苯酚类	C13H20O2	4	0.7298	rp	13037-86-0 | 13087-86-0	25641	-	-	-	1183960.927	985129.273	521284.749	587894.1	974084.731	761133.178	1414377.796	1163972.947	1706533.182
Sulcotrione	磺草酮	Aldehyde,Ketones,Esters	醛、酮、酯类	Ketones	酮类	C14H13ClO5S	4	0.7297	rp	99105-77-8 | 123174-48-1 | 114680-61-4	91760	-	-	C77376	593000754.996	664917859.904	642974045.013	566378794.33	626732651.753	560804720.441	584290073.269	635944617.25	609384837.481
2,3',5-Trichlorobiphenyl	2,3',5-三氯联苯	Benzene and substituted derivatives	苯及其衍生物	Benzene and substituted derivatives	苯及其衍生物	C12H7Cl3	4	0.7296	rp	38444-81-4	38033	-	-	-	4956809.512	8428258.787	5326468.644	8271343.679	4213451.284	4036242.18	7019461.696	5044559.211	6758916.11
2-Amino-3-chloro-5-nitrobenzotrifluoride	2-氨基-3-氯-5-硝基苯并三氟	Benzene and substituted derivatives	苯及其衍生物	Benzene and substituted derivatives	苯及其衍生物	C7H4ClF3N2O2	4	0.7292	rp	400-67-9	13784427	-	-	-	3048391.581	4230020.876	3084953.876	3292820.226	4595361.235	2316796.722	3013228.993	3433283.462	4859170.713
5-Oxo-2-(trichloromethyl)tetrahydrofuran-3-carboxylic acid	5-氧代-2-(三氯甲基)四氢呋喃-3-羧酸	Organic acid and Its derivatives	有机酸及其衍生物	Organic acid and Its derivatives	有机酸及其衍生物	C6H5Cl3O4	4	0.7291	rp	1464842	343852	-	-	-	35676996.587	30388828.935	41724722.841	9920918.452	2380177.927	12322331.286	27527745.422	32628243.406	11012573.622
(1-Methylpiperidin-4-yl)methanamine	(1-甲基哌啶-4-基)甲胺	Alcohol and amines	醇、胺类	Amines	胺类	C7H16N2	4	0.7287	rp	7149-42-0	81574	-	-	-	29875062.434	47096763.011	46651197.029	39860829.058	35227951.58	33800281.319	39419709.218	36167481.403	44137900.822
N-acetyl-S-(3-oxo-3-carboxy-n-propyl)cysteine	N-乙酰基-S-(3-氧代-3-羧基-正丙基）半胱氨酸	Amino acid and Its metabolites	氨基酸及其代谢物	Amino acid derivatives	氨基酸衍生物	C9H13NO6S	4	0.7281	rp	622368-00-7	20849151	HMDB0002194	6537	-	11965866.701	11469435.203	10842547.898	8860667.285	8652090.485	14829089.889	8558049.133	13292181.01	7296142.316
1,2,5-Oxadiazole-3,4-dicarboxylic acid	1,2,5-恶二唑-3,4-二羧酸	Organic acid and Its derivatives	有机酸及其衍生物	Organic acid and Its derivatives	有机酸及其衍生物	C4H2N2O5	4	0.7273	rp	48113-77-5	1419097	-	-	-	49400299.813	30446230.744	33741346.485	39535180.796	4906082.315	11511769.978	27680403.487	24693977.407	27965977.776
Octahydro-2H-1-benzopyran-2-one	Octahydro-2H-1-benzopyran-2-one	Benzene and substituted derivatives	苯及其衍生物	Benzene and substituted derivatives	苯及其衍生物	C9H14O2	4	0.7268	rp	4430-31-3	20487	HMDB0037276	-	-	2008239.929	1240814.512	1662609.395	1359731.329	1068381.541	1027350.303	5362619.205	4519669.649	4979009.146
Chloroform	氯仿	Others	其他	Hydrocarbon derivatives	烃衍生物	CHCl3	4	0.7266	rp	67-66-3	6212	HMDB0029596	-	C13827	192590596.472	247724358.433	157770979.522	159350946.446	212854358.071	192134933.238	143848499.008	205541667.214	193710358.082
2-Hydroxybenzo[e]isoindole-1,3-dione	2-羟基苯并[e]isoindole-1,3-dione	Heterocyclic compounds	杂环化合物	Indole and Its derivatives	吲哚及其衍生物	C12H7NO3	4	0.7252	rp	916791-86-1	7567878	-	-	-	900172.568	1907935.64	1295020.995	2070118.668	2084235.153	2862182.619	1187331.633	2203408.55	2194278.901
2-Hydroxy-6-Aminopurine	2-羟基-6-氨基嘌呤	Nucleotide and Its metabolites	核苷酸及其代谢物	Nucleotide and Its metabolites	核苷酸及其代谢物	C5H5N5O	4	0.725	rp	3373-53-3	76900	HMDB0000403	5392	-	18371019.888	20841171.306	23214960.267	23973598.552	18303481.375	14749492.676	19332168.153	20663929.328	15403774.218
(3Z,6Z,9Z)-dodecatrienol	（3Z，6Z，9Z)-3，6，9-十二碳三烯-1-醇；（Z，Z，Z)-3，6，9-十二碳三烯-1-醇	Alcohol and amines	醇、胺类	Alcohols	醇类	C12H20O	4	0.7247	rp	81345-02-0	5281129	-	-	C08375	782338.617	610891.854	1006047.871	774165.223	781315.204	576598.021	1974215.236	1808061.704	1755069.22
2-Hydroxydecanedioic acid	2-羟基癸二酸	Organic acid and Its derivatives	有机酸及其衍生物	Organic acid and Its derivatives	有机酸及其衍生物	C10H18O5	4	0.7242	rp	103963-71-9	128458	HMDB0000424	5413	-	2569290.735	2514646.968	2808026.585	1450290.63	4009265.316	3669650.591	3094368.86	4112363.431	4119591.323
(2S,3R)-tert-Butyl 2-amino-3-(tert-butoxy)butanoate	(2S,3R)-2-氨基-3-(叔丁氧基)丁酸叔丁酯	Amino acid and Its metabolites	氨基酸及其代谢物	Amino acid derivatives	氨基酸衍生物	C12H25NO3	4	0.723	rp	5854-78-4	7018832	-	-	-	1649995.861	1901277.09	1684882.945	1711740.608	1730260.167	1795058.4	3004957.175	3232483.6	2970661.395
5-(4-Chlorophenyl)-2-furaldehyde	5-(4-氯苯基)-2-糠醛	Benzene and substituted derivatives	苯及其衍生物	Benzene and substituted derivatives	苯及其衍生物	C11H7ClO2	4	0.7222	rp	34035-03-5	676184	-	-	-	452070.234	1545672.95	2016216.85	735084.946	1477613.021	367684.624	1283146.294	398869.169	677281.6
Lythidathion	立硫磷	Heterocyclic compounds	杂环化合物	Heterocyclic compounds	杂环化合物	C7H13N2O4PS3	4	0.7193	rp	2669-32-1	17580	-	-	C19004	12970786.27	15826615.336	14191804.189	15573196.569	13992449.627	11086734.61	13539476.176	15254739.731	14407563.772
4-Hydroxystyrene	4-羟基苯乙烯	Benzene and substituted derivatives	苯及其衍生物	Benzene and substituted derivatives	苯及其衍生物	C8H8O	4	0.7188	rp	2628-17-3	62453	HMDB0004072	7012	C05627	948564.412	1154571.529	3097150.201	841835.51	1195491.878	1626538.284	1278674.963	445882.211	1434506.858
Monomenthyl succinate	琥珀酸单薄荷酯	Terpenoids	萜类	Terpenoids	萜类	C14H24O4	4	0.7173	rp	188709-97-9	10199004	HMDB0036143	-	-	5498386.607	9856924.677	3690679.143	5633047.265	4052517.841	5033489.578	4600098.237	4315380.29	5079146.599
1-Phenyl-1,2,3,4-tetrahydroisoquinoline	1-苯基-1,2,3,4-四氢异喹啉	Heterocyclic compounds	杂环化合物	Heterocyclic compounds	杂环化合物	C15H15N	4	0.7168	rp	22990-19-8	100137	-	-	-	5894683.738	7467636.718	7240280.171	7022533.214	7132514.364	4913287.868	6684986.48	6203253.468	5969582.925
6-Fluoroindole	6-氟吲哚	Heterocyclic compounds	杂环化合物	Indole and Its derivatives	吲哚及其衍生物	C8H6FN	4	0.7155	rp	399-51-9	351278	-	-	-	1436735.481	678185.279	487927.17	792818.447	1201909.274	761505.614	1586699.296	1471787.206	1283176.133
Pentaethylene glycol	五甘醇	Alcohol and amines	醇、胺类	Alcohols	醇类	C10H22O6	4	0.7116	rp	4792-15-8 | 113894-92-1	62551	-	-	-	659421.417	330253.38	246896.86	427140.408	N/A	296522.175	4625246.087	4477702.673	3186247.324
2-(4-Chlorophenyl)-5-methyl-5-(3-methylbutyl)-1,2,4-triazolidine-3-thione	2-(4-氯苯基)-5-甲基-5-(3-甲基丁基)-1,2,4-三唑烷-3-硫酮	Benzene and substituted derivatives	苯及其衍生物	Benzene and substituted derivatives	苯及其衍生物	C14H20ClN3S	4	0.7112	rp	6071-56-3	2884423	-	-	-	2973954.027	6735440.023	4382188.639	3480343.058	5648063.599	3244210.526	6988248.579	7474436.19	5104625.696
Cyclopentanethiol	环戊硫醇	Others	其他	Others	其他	C5H10S	4	0.7093	rp	1679-07-8	15510	HMDB0039771	-	-	16773418.917	10981803.674	8663820.208	20767045.384	10816421.703	9934105.41	8616176.326	14862474.338	13333278.834
3-Chlorobenzamide	间氯苯甲酰胺；3-氯苯甲酰胺	Benzene and substituted derivatives	苯及其衍生物	Benzene and substituted derivatives	苯及其衍生物	C7H6ClNO	4	0.7029	rp	618-48-4	69254	-	-	-	3873012.052	6049873.499	5569598.876	3703647.486	4724357.632	6083449.416	3692678.487	6470095.415	4195949.832
2,6-diamino-4-(4-methoxyphenyl)-4H-thiopyran-3,5-dicarbonitrile	2,6-二氨基-4-(4-甲氧基苯基)-4H-噻喃-3,5-二甲腈	Benzene and substituted derivatives	苯及其衍生物	Phenolics	苯酚类	C14H12N4OS	4	0.7014	rp	102423-74-5	683758	-	-	-	26735436.157	6563933.0	6274217.132	2777693.735	635665.49	1247604.41	8700827.912	6703256.77	8798629.826
Acetyl sulfide	乙醯硫化物	Aldehyde,Ketones,Esters	醛、酮、酯类	Ketones	酮类	C4H6O2S	4	0.6996	rp	3232-39-1	76708	-	-	-	170254.296	380045.786	165184.59	555656.979	1097570.502	559348.023	378699.495	449164.542	635029.898
1,3-Diisopropylbenzene	1,3-二异丙苯	Benzene and substituted derivatives	苯及其衍生物	Benzene and substituted derivatives	苯及其衍生物	C12H18	4	0.6996	rp	99-62-7	7450	HMDB0013806	-	-	1091358.93	1188894.694	1181984.055	657080.184	1366605.751	1223947.438	3395737.046	3167787.127	2430614.353
Hexaethylene glycol	六甘醇	Alcohol and amines	醇、胺类	Alcohols	醇类	C12H26O7	4	0.6994	rp	2615-15-8	17472	HMDB0061822	-	-	1982203.729	1538070.738	1559199.74	1140148.517	1456658.038	1433662.718	3752486.361	3840765.368	3689352.077
2-Butanone, (2,4-dinitrophenyl)hydrazone	2-丁酮，(2,4-二硝基苯基)腙	Benzene and substituted derivatives	苯及其衍生物	Benzene and substituted derivatives	苯及其衍生物	C10H12N4O4	4	0.6993	rp	958-60-1	9562263	-	-	-	1156813.644	1121621.706	1362210.37	1329069.882	946455.487	490796.072	1024655.652	433685.507	861599.858
L-Cladinose	L-克拉定糖	Carbohydrates and Its metabolites	碳水化合物及其代谢物	Sugars	糖类	C8H16O4	4	0.6991	rp	3758-45-0	5460588	-	-	C11917	747246.519	1882753.393	1349192.815	1076183.164	629397.351	1496998.913	438710.78	1318298.477	1010729.393
Haloperidol Glucuronide	氟哌啶醇葡糖苷酸	Hormones and hormone related compounds	激素及激素相关物质	Hormones and hormone related compounds	激素及激素相关物质	C27H31ClFNO8	4	0.6975	rp	100442-88-4	71317190	HMDB0060904	-	-	10241696.435	13535475.389	11544740.619	12715850.379	13204086.344	14466717.72	12936251.01	9099180.327	12349319.447
N,N-Bis(3-aminopropyl)methylamine	N,N-双(3-氨基丙基)甲胺	Alcohol and amines	醇、胺类	Amines	胺类	C7H19N3	4	0.6969	rp	105-83-9	7777	-	-	-	2984811.066	4733669.968	6421667.06	2584120.107	2470310.99	1619775.297	6485031.173	5681121.102	6688679.307
Methylcyclopentane	甲基环戊烷	Others	其他	Hydrocarbon derivatives	烃衍生物	C6H12	4	0.6968	rp	96-37-7	7296	HMDB0031542	-	-	1224653.716	989421.558	904793.699	222083.858	558279.973	144413.252	583522.15	513316.17	330286.436
2(1H)-Pyrimidinethione, 3,4-dihydro-1-(p-tolyl)-4,4,6-trimethyl-	2(1H)-嘧啶硫酮, 3,4-dihydro-1-(p-tolyl)-4,4,6-trimethyl-	Benzene and substituted derivatives	苯及其衍生物	Benzene and substituted derivatives	苯及其衍生物	C14H18N2S	4	0.6951	rp	19017-40-4	704292	-	-	-	2920796.076	4664672.023	2114446.129	5283499.456	2337690.328	3276478.286	5069070.802	2891130.199	5717269.021
1-(2-Methoxyethoxy)-2-methyl-2-propanol	1-(2-甲氧基乙氧基)-2-甲基-2-丙醇	Alcohol and amines	醇、胺类	Alcohols	醇类	C7H16O3	4	0.6943	rp	211321-90-3	3485713	-	-	-	1676232.636	2081959.118	1752031.983	1350731.459	1337198.242	1312015.019	680885.933	881982.199	818848.938
N-(1H-indol-5-yl)benzamide	N-(1H-吲哚-5-基)苯甲酰胺	Alcohol and amines	醇、胺类	Amines	胺类	C15H12N2O	4	0.6933	rp	6019-39-2	2814138	-	-	-	694868.069	1026140.049	572969.861	1061551.865	1328211.487	1119832.362	781949.555	539999.628	796179.754
Nitrobenzene	硝基苯	Benzene and substituted derivatives	苯及其衍生物	Benzene and substituted derivatives	苯及其衍生物	C6H5NO2	4	0.6928	rp	98-95-3	7416	HMDB0041950	-	C06813	3633584.685	2639778.137	1285499.599	N/A	411123.189	N/A	N/A	N/A	489558.933
7-ketolithocholic acid	7-酮基石胆酸	Bile acids	胆汁酸	Bile acids	胆汁酸	C24H38O4	4	0.6907	rp	4651-67-6	444262	-	-	-	N/A	N/A	597600.38	4978884.4	N/A	7996311.709	1300357.209	N/A	N/A
2-(2-Chloro-6-fluorophenyl)acetohydrazide	2-(2-氯-6-氟苯基)乙酰肼	Benzene and substituted derivatives	苯及其衍生物	Benzene and substituted derivatives	苯及其衍生物	C8H8ClFN2O	4	0.6868	rp	669740-15-2	3754853	-	-	-	5183575.323	5286623.77	5726810.019	6251627.105	5054954.594	5991908.477	5693289.545	5385079.903	4892062.644
N-(2-Oxotetrahydrofuran-3-YL)octanamide	N-(2-氧代四氢呋喃-3-YL)辛酰胺	Amino acid and Its metabolites	氨基酸及其代谢物	Amino acid derivatives	氨基酸衍生物	C12H21NO3	4	0.6834	rp	147852-84-4	6914579	-	45309	C21199	818096.589	251432.794	346549.428	340360.498	384597.551	238645.523	924412.14	1014196.935	1082147.778
2-(2-(2-Hydroxypropoxy)propoxy)-1-propanol	2-(2-(2-羟基丙氧基)丙氧基)-1-丙醇	Alcohol and amines	醇、胺类	Alcohols	醇类	C9H20O4	4	0.6826	rp	24800-44-0 | 45096-22-8	32611	-	-	-	2018380.164	3380290.538	2505410.853	4816862.798	2856833.789	2606373.53	3978916.213	5125971.392	5648579.622
HOMOARBUTIN	高熊果苷	Benzene and substituted derivatives	苯及其衍生物	Phenolics	苯酚类	C13H18O7	4	0.6775	rp	25712-94-1	5318079	-	-	-	6907147.901	4993086.117	5305104.809	7603582.2	6959518.584	1309750.358	6812117.348	5162096.383	3852859.01
Anagrelide hydrochloride	Anagrelide HCl	Others	其他	Medicine	药物	C10H8Cl3N3O	4	0.6753	rp	58579-51-4	135413494	-	-	-	10932914.808	11643413.164	76709285.992	8114023.889	69537450.881	51242833.519	6390800.756	8301998.094	5598049.678
Diethylphosphate	磷酸二乙酯	Aldehyde,Ketones,Esters	醛、酮、酯类	Esters	酯类	C4H10O4P-	4	0.6735	rp	48042-47-3	5166299	-	-	-	6186445.819	23710422.309	21154937.709	9151715.388	5851099.805	5331897.814	4178639.649	19421518.452	3471240.752
(3-Nitroamino)alanine	(3-硝基氨基)丙氨酸	Organic acid and Its derivatives	有机酸及其衍生物	Organic acid and Its derivatives	有机酸及其衍生物	C3H7N3O4	4	0.6727	rp	58130-89-5	55288987	HMDB0029398	-	-	8928960.073	7817330.744	5072853.502	5418466.787	7875895.329	9229356.584	7171119.377	10433140.089	5353884.909
2-Mercaptonicotinonitrile	2-巯基烟腈	Heterocyclic compounds	杂环化合物	Heterocyclic compounds	杂环化合物	C6H4N2S	4	0.6635	rp	52505-45-0	4386419	-	-	-	1882843.465	1750739.462	2251674.44	2334849.747	2238876.72	1365623.036	2197652.04	1380764.1	1834136.1
4-Chloro-5-fluorobenzene-1,2-diamine	4-氯-5-氟苯-1,2-二胺	Benzene and substituted derivatives	苯及其衍生物	Benzene and substituted derivatives	苯及其衍生物	C6H6ClFN2	4	0.657	rp	139512-70-2	735773	-	-	-	229464.138	447546.549	294464.681	217547.432	558161.66	255430.406	440145.114	454523.296	271654.176
Cyclizine dihydrochloride	Cyclizine 2HCl	Others	其他	Medicine	药物	C18H24Cl2N2	4	0.6566	rp	5897-18-7	67533	-	-	-	194687.02	546097.594	250977.161	126353.356	416065.725	819546.117	381733.751	349945.324	487553.558
Ethyl (3-chlorobenzoyl)acetate	(3-氯苯甲酰基)乙酸乙酯	Aldehyde,Ketones,Esters	醛、酮、酯类	Esters	酯类	C11H11ClO3	4	0.6557	rp	33167-21-4	2757831	-	-	-	950358.652	1631193.633	670312.003	361855.638	683064.732	508752.911	1038464.75	144598.338	429124.65
Thymidine	胸腺嘧啶脱氧核苷	Nucleotide and Its metabolites	核苷酸及其代谢物	Nucleotide and Its metabolites	核苷酸及其代谢物	C10H14N2O5	4	0.6528	rp	50-89-5	5789	HMDB0000273	3375	C00214	1481852.955	5468990.584	3003906.528	7210317.704	7276201.136	10099008.049	6660788.53	2390413.881	1984976.9
4-(4-Bromophenyl)-2-thiazoleacetonitrile	4-(4-溴苯基)-2-噻唑乙腈	Heterocyclic compounds	杂环化合物	Heterocyclic compounds	杂环化合物	C11H7BrN2S	4	0.6521	rp	94833-31-5	2790620	-	-	-	5942730.092	6961344.206	6336658.73	7013218.839	5766635.493	4602009.836	2662454.295	5240932.814	5710704.715
5-amino-1-(4-chlorophenyl)-1H-pyrazole-4-carbonitrile	5-氨基-1-(4-氯苯基)-1H-吡唑-4-甲腈	Heterocyclic compounds	杂环化合物	Heterocyclic compounds	杂环化合物	C10H7ClN4	4	0.6431	rp	51516-67-7	639097	-	-	-	11608183.82	15799102.329	11148686.83	12997822.215	15871112.36	12342835.475	12987114.246	14028864.605	12664343.326
Imidazoleacetic acid	咪唑乙酸	Benzene and substituted derivatives	苯及其衍生物	Benzene and substituted derivatives	苯及其衍生物	C5H6N2O2	4	0.6359	rp	645-65-8	96215	HMDB0002024	6445	C02835	6732800.795	11439962.976	5788110.112	8081691.77	4121468.525	3982670.701	5274394.524	5932381.519	4857383.873
4-Guanidinobutyric acid	4-胍基丁酸	Organic acid and Its derivatives	有机酸及其衍生物	Organic acid and Its derivatives	有机酸及其衍生物	C5H11N3O2	4	0.6333	rp	463-00-3	500	HMDB0003464	6938	C01035	2161112.042	2376171.015	2469192.513	1969986.556	2398301.338	1283196.233	1431634.466	2132303.002	2299904.859
4,5,6-Triaminopyrimidine	4,5,6-三氨基嘧啶	Heterocyclic compounds	杂环化合物	Heterocyclic compounds	杂环化合物	C4H7N5	4	0.6324	rp	118-70-7	67049	-	-	-	5493711.212	10081346.597	1365927.318	4250856.917	9241159.217	6982077.298	5670122.434	9127059.367	7628947.595
Phenethylamine	2-苯乙胺	Alcohol and amines	醇、胺类	Amines	胺类	C8H11N	4	0.6322	rp	64-04-0	1001	HMDB0012275	-	C05332	14351370.166	15948041.764	15570391.047	16881958.794	17320696.131	11508072.353	11967316.659	14965447.959	14976237.089
2-Thiopheneacetic acid	噻吩-2-基乙酸酯; 2-噻吩乙酸; 2-噻吩基乙酸	Organic acid and Its derivatives	有机酸及其衍生物	Organic acid and Its derivatives	有机酸及其衍生物	C6H6O2S	4	0.6322	rp	1918-77-0 | 69492-74-6	15970	HMDB0029718	-	C02595	4091617.634	6273331.802	6972818.63	4799494.389	4637222.054	3927581.669	4322420.142	3734856.778	4178601.599
Dipyridamole	双嘧达莫	Heterocyclic compounds	杂环化合物	Heterocyclic compounds	杂环化合物	C24H40N8O4	4	0.6308	rp	58-32-2	3108	HMDB0015110	-	-	N/A	N/A	N/A	815025.567	3058779.639	5804291.177	2083693.216	633271.575	1231507.097
Gossypetin 8-glucuronide 3-sulfate	Gossypetin 8-glucuronide 3-硫酸盐	Flavonoids	黄酮	Flavonoid	黄酮	C21H18O17S	4	0.6299	rp	81074-98-8	73829986	HMDB0037752	-	-	19484388.053	23035319.224	23593189.012	20493907.974	21018902.352	17922673.505	12693711.95	22048157.445	19519685.949
S-Pentylisothiourea	S-戊基异硫脲	Others	其他	Others	其他	C6H14N2S	4	0.6283	rp	20267-74-7	88445	-	-	-	6620509.797	9238465.979	7507885.862	7262527.436	7777909.906	5368050.764	5937766.139	5768184.686	6798244.58
1-octadecanoyl-2-(7Z,10Z,13Z,16Z-docosatetraenoyl)-sn-glycero-3-phosphocholine	PC（18：0/22：4（7Z，10Z，13Z，16Z））	GP	甘油磷脂类	PC	磷脂酰胆碱	C48H88NO8P	4	0.6264	rp	137254-39-8	24778868	HMDB0008054	-	C00157	N/A	2041135.008	2156547.39	12969181.066	12812102.252	10963234.311	11209669.008	3123752.418	12451785.001
5-Tert-pentyl-4,5,6,7-tetrahydro-1H-indazole-3-carbohydrazide	5-叔戊基-4,5,6,7-四氢-1H-吲唑-3-碳酰肼	Heterocyclic compounds	杂环化合物	Heterocyclic compounds	杂环化合物	C13H22N4O	4	0.6222	rp	305337-88-6	2874138	-	-	-	852436.472	577827.818	924005.336	1503219.807	1039184.274	834423.396	1970384.583	1922519.052	2321783.763
Pyrazinecarboxamide, N-(piperidinomethyl)-	吡嗪甲酰胺，N-(哌啶基甲基)-	Alcohol and amines	醇、胺类	Amines	胺类	C11H16N4O	4	0.6199	rp	1020-20-8	120526	-	-	-	N/A	287325.145	247571.187	80536.475	182756.672	N/A	278840.651	87438.035	67720.83
Florfenicol	Florfenicol	Others	其他	Medicine	药物	C12H14Cl2FNO4S	4	0.6141	rp	73231-34-2 | 76639-94-6	114811	-	-	-	28048463.76	22209432.38	21699527.098	16804907.602	21399908.451	16309734.217	26443214.413	21309180.374	17011732.236
2-Amino-3-(3-oxoprop-1-en-1-yl)but-2-enedioic acid	2-氨基-3-羧基粘康酸酯半醛	Organic acid and Its derivatives	有机酸及其衍生物	Organic acid and Its derivatives	有机酸及其衍生物	C7H7NO5	4	0.6123	rp	16597-19-6	5280673	HMDB0001330	6165	C04409	1223200.444	1208155.931	961336.035	700483.784	978574.074	1103706.35	1007744.001	1047697.461	288438.091
3-Chloro-1H-pyrazol-4-amine	3-氯-1H-吡唑-4-胺	Alcohol and amines	醇、胺类	Amines	胺类	C3H4ClN3	4	0.6101	rp	103286-54-0	114020	-	-	-	74032725.171	64481761.803	10820041.681	10811664.155	15688004.009	8224096.246	10978796.681	9999656.107	13002630.031
Leu-Asn	-	Amino acid and Its metabolites	氨基酸及其代谢物	Small Peptide	小肽	C10H19N3O4	1b	0.6936	rp	14608-81-2	7016078	-	65311	-	26862597.697	24757333.155	19737488.805	24349897.999	23872690.818	30251885.454	19587124.476	25837937.023	29345793.167
alpha-CEHC	-	Benzene and substituted derivatives	苯及其衍生物	Benzene and substituted derivatives	苯及其衍生物	C16H22O4	1b	0.5222	rp	4072-32-6	9943542	HMDB0001518	44825	-	9796920.341	5389023.278	6794034.751	8255819.111	6094647.002	6681122.949	9283882.927	5140617.569	7789049.077
Enantio-PAF C-16	-	GP	甘油磷脂类	PC	磷脂酰胆碱	C26H54NO7P	2	0.9389	rp	117985-57-6	2499	-	43413	C00157	16862428.529	20957305.066	10989312.872	9815812.812	11675379.05	6976592.85	8053198.391	14130790.149	9148947.427
(2S)-2-azaniumyl-3-phenylpropanoate	-	Aldehyde,Ketones,Esters	醛、酮、酯类	Esters	酯类	C9H11NO2	3	0.922	rp	136019-12-0	6925665	-	-	-	336507.463	780458.984	615319.64	1024101.815	826322.578	2298809.976	1016611.942	1120615.874	1487039.157
methyl {3-oxo-2-[(2Z)-pent-2-en-1-yl]cyclopentyl}acetate	-	FA	脂肪酰类	Others	其他	C13H20O3	3	0.8716	rp	39924-52-2 | 1211-29-6 | 20073-13-6	5319693	HMDB0036583	-	-	3193334.113	2752587.137	2905223.71	3785865.106	1933784.746	2515460.997	4607159.587	3133279.257	5147411.679
13E-Docosenamide	-	FA	脂肪酰类	Others	其他	C22H43NO	3	0.7885	rp	3061-72-1	5365369	-	85041	-	147092448.03	132114604.945	71044152.507	41617697.961	5893909.199	23817132.003	7936203.563	6383708.634	6067878.993
(8R,9R,10R,13S,14R,17R)-13-ethyl-17-ethynyl-17-hydroxy-1,2,6,7,8,9,10,11,12,14,15,16-dodecahydrocyclopenta[a]phenanthren-3-one	-	Hormones and hormone related compounds	激素及激素相关物质	Hormones and hormone related compounds	激素及激素相关物质	C21H28O2	3	0.7882	rp	6533-00-2	12598310	HMDB0014511	-	-	2264325.991	401635.733	2525828.516	1579393.69	2187983.156	1920082.554	2075898.742	2166210.519	2035552.392
(2-Hydroxy-2-oxo-1,2lambda5-oxaphospholan-5-yl)methyl (Z)-octadec-9-enoate	-	FA	脂肪酰类	FFA	游离脂肪酸	C22H41O5P	3	0.7244	rp	779333-58-3	10112619	-	44869	-	1027782.009	202396.337	404115.804	206789.76	274688.84	268598.829	197476.967	79465.402	233101.379
Tetracosanoic acid	-	FA	脂肪酰类	FFA	游离脂肪酸	C24H48O2	3	0.6903	rp	557-59-5	11197	HMDB0002003	6427	C08320	2499943.863	781197.612	380505.676	3089646.196	2221746.639	1277561.399	2636942.658	1108551.246	2269507.701
12-PAHSA	-	FA	脂肪酰类	FFA	游离脂肪酸	C34H66O4	3	0.6575	rp	1997286-65-3	86290202	HMDB0112113	-	-	1325938.912	282461.144	N/A	N/A	51739.297	35192.594	428790.97	100662.33	64522.206
12-[(Cyclohexylcarbamoyl)amino]dodecanoic acid	-	FA	脂肪酰类	Others	其他	C19H36N2O3	3	0.6215	rp	479413-68-8	22978774	-	44975	-	371713.786	2014754.132	2208198.412	N/A	N/A	N/A	N/A	578894.505	N/A
(2R)-2-[(2R,3R,4S)-3,4-bis(2-hydroxyethoxy)oxolan-2-yl]-2-hydroxyethyl dodecanoate	-	FA	脂肪酰类	Others	其他	C22H42O8	3	0.6143	rp	9005-67-8	22833389	HMDB0037183	-	-	63179121.564	62416054.566	57267389.733	53661843.878	54880682.413	47454206.502	46889566.845	49490071.993	49043050.104
Selfotel	-	Organic acid and Its derivatives	有机酸及其衍生物	Phosphoric acids	磷酸类化合物	C7H14NO5P	3	0.6071	rp	110347-85-8 | 113229-62-2	68736	-	-	-	2176921.543	N/A	N/A	1685725.966	1597999.95	760415.767	1584756.609	3249372.493	891899.179
10,11-Dihydroxy-9-(hydroxymethyl)-2,2,6a,6b,9,12a-hexamethyl-1,3,4,5,6,6a,7,8,8a,10,11,12,13,14b-tetradecahydropicene-4a-carboxylic acid	-	Terpenoids	萜类	Triterpene	三萜	C30H48O5	3	0.5785	rp	465-00-9	5320146	HMDB0034502	-	-	776935.354	2698280.381	1060365.031	2016496.295	2260850.66	4106569.138	2656297.715	2521445.069	2746594.459
3,4-Dimethyl-5-propyl-2-furanpentadecanoic acid	-	Organic acid and Its derivatives	有机酸及其衍生物	Organic acid and Its derivatives	有机酸及其衍生物	C24H42O3	3	0.5387	rp	180346-59-2	131819621	HMDB0112080	-	-	143833082.135	37521331.73	144590869.1	138958458.186	143875734.33	127558317.236	130746848.016	136884265.562	130946603.506
Ethyl docosahexaenoate	-	FA	脂肪酰类	Others	其他	C24H36O2	3	0.5196	rp	81926-94-5	9831416	-	-	-	523308.012	538576.875	474228.875	430268.35	636145.982	361569.159	478665.043	722589.016	650094.425
2-Chloro-5-fluoro-4-(pyrrolidin-1-yl)pyrimidine	-	Heterocyclic compounds	杂环化合物	Heterocyclic compounds	杂环化合物	C8H9ClFN3	4	0.9359	rp	923119-59-9	16762742	-	-	-	4160424.661	4222350.449	6589941.0	5460939.441	5353691.039	3597250.062	5359779.641	4040539.555	4548143.631
Sodium pantothenate	-	Others	其他	Medicine	药物	C9H16NNaO5	4	0.713	rp	867-81-2	23679004	-	-	-	22439516.532	19382031.301	20260262.594	21264684.774	21865537.319	26598637.225	18554094.412	23242267.152	24677774.512
Antimony trioxide	-	Others	其他	Others	其他	Sb2O3	4	0.6025	rp	1309-64-4	-	-	-	C19192	342012307.328	566531880.881	380486548.389	307564636.843	544323290.646	275676924.756	483285468.452	327800219.33	358039131.398
Phosphocholine	磷酸胆碱	Organic acid and Its derivatives	有机酸及其衍生物	Phosphoric acids	磷酸类化合物	C5H15NO4P+	1a	0.9246	rp	-	1014	HMDB0001565	6326	C00588	63181225.588	468018594.536	70956562.697	440420588.766	70776150.747	66684796.863	120721349.989	121176312.995	67317584.831
Glutathione Reducedform	谷胱甘肽还原型	Amino acid and Its metabolites	氨基酸及其代谢物	Small Peptide	小肽	C10H17N3O6S	1a	0.8807	rp	-	-	-	-	C00051	91771355.856	111237589.622	106559246.829	102878924.857	113260517.557	106131340.101	120717848.359	116782812.457	111025435.312
Tetraethylene glycol	Tetraethylene glycol	Alcohol and amines	醇、胺类	Alcohols	醇类	C8H18O5	1a	0.8038	rp	-	8200	HMDB0094708	-	-	13961882.679	6362934.209	5384693.965	8832159.486	4109071.932	3319771.459	17225514.146	16377268.692	23885996.224
Pyrazin-2-carboxylic acid	吡嗪-2-羧酸	Organic acid and Its derivatives	有机酸及其衍生物	Organic acid and Its derivatives	有机酸及其衍生物	C5H4N2O2	1b	0.8761	rp	-	1047	HMDB0059734	-	C19915	359044162.992	292781683.1	214194340.925	372074812.132	274207645.562	216742975.684	356722595.007	245942680.205	190001925.665
N,N-Dimethylformamide	N,N-二甲基甲酰胺	Alcohol and amines	醇、胺类	Amines	胺类	C3H7NO	1b	0.8142	rp	-	6228	HMDB0001888	-	C03134	7445936.174	8614695.959	6001972.243	5485974.62	9551501.162	8449145.557	8935458.425	6444453.52	6819456.691
7-Nitroindazole	7-硝基吲哚	Heterocyclic compounds	杂环化合物	Heterocyclic compounds	杂环化合物	C7H5N3O2	1b	0.7709	rp	-	1893	HMDB0247275	-	-	3375731.205	1835600.907	3389177.25	3130840.033	3525241.043	4252442.21	5070344.443	6964755.643	1853460.147
Palmitic acid	棕榈酸	FA	脂肪酰类	FFA	游离脂肪酸	C16H32O2	1b	0.7597	rp	-	985	HMDB0000220	187	C00249	2110909.092	3237968.737	5374443.515	1458539.511	6134247.859	1008387.208	1945060.956	3698073.037	1621203.572
Pentadecylamine	1-氨基十五烷	Alcohol and amines	醇、胺类	Amines	胺类	C15H33N	1b	0.7558	rp	-	17386	HMDB0243828	-	-	2358116.783	2233956.841	2137429.796	746690.659	2735049.008	1719092.87	1154663.986	2080382.515	2239837.709
4-Oxoniocarbonylbenzoate	4-氧代羰基苯甲酸酯	Organic acid and Its derivatives	有机酸及其衍生物	Organic acid and Its derivatives	有机酸及其衍生物	C8H6O4	1b	0.7519	rp	-	22416364	HMDB0002428	-	-	60561020.256	60607835.473	57360441.181	295058112.574	70787792.756	87904714.382	90866046.49	83998130.141	73408465.695
TRIETHYL PHOSPHATE	磷酸三乙酯	Organic acid and Its derivatives	有机酸及其衍生物	Phosphoric acids	磷酸类化合物	C6H15O4P	1b	0.7411	rp	-	6535	HMDB0259191	-	-	87142138.148	83501653.602	68157091.0	64425848.421	80954050.259	52229061.688	55321206.468	66561951.284	68829760.192
D-Kynurenine	犬尿氨酸	Amino acid and Its metabolites	氨基酸及其代谢物	Amino acid derivatives	氨基酸衍生物	C10H12N2O3	1b	0.739	rp	-	846	HMDB0250769	-	C01718	8225157.782	12488604.531	11846038.681	10539380.524	11668186.593	11585225.263	10567057.759	9885213.495	10731927.78
Aconitic acid	乌头酸	Organic acid and Its derivatives	有机酸及其衍生物	Organic acid and Its derivatives	有机酸及其衍生物	C6H6O6	1b	0.7377	rp	-	309	HMDB0247961	-	-	192683690.645	182698176.214	184012050.55	305811479.816	196087203.919	221296420.662	236024329.018	202479403.65	211374901.784
3-Pyridine aldoxime	3-吡啶醛肟	Heterocyclic compounds	杂环化合物	Pyridine and pyridine derivatives	吡啶及其衍生物	C6H6N2O	1b	0.7289	rp	-	5371219	-	-	-	2163530.753	1218701.898	1445055.156	1679541.039	1655944.002	2501372.411	984281.787	2568101.185	1868472.732
Tropine	伪莨菪醇	Benzene and substituted derivatives	苯及其衍生物	Benzene and substituted derivatives	苯及其衍生物	C8H15NO	1b	0.7268	rp	-	8424	HMDB0259297	-	C02066	5271959.127	2695136.823	2210337.387	2356967.269	3281214.361	2104664.545	5876731.652	5676000.394	5399118.001
Phe-Arg-Asp	苯丙氨酸-天冬氨酸	Amino acid and Its metabolites	氨基酸及其代谢物	Small Peptide	小肽	C19H28N6O6	1b	0.7216	rp	-	25033303	-	19320	-	7505064.926	9040313.646	9129413.73	6709283.488	9304738.533	8004895.127	7615415.418	7283659.943	7533251.853
N-Acetylhistidine	N-乙酰-L-组氨酸	Amino acid and Its metabolites	氨基酸及其代谢物	Amino acid derivatives	氨基酸衍生物	C8H11N3O3	1b	0.7196	rp	-	75619	HMDB0032055	-	C02997	330486058.508	361946899.679	320564135.082	357222241.782	349091319.231	294394558.88	324594039.881	300993390.277	309812754.383
2-Aminoadenosine	2-氨基腺苷	Nucleotide and Its metabolites	核苷酸及其代谢物	Nucleotide and Its metabolites	核苷酸及其代谢物	C10H14N6O4	1b	0.7064	rp	-	72200	-	-	C00939	75754483.894	48952444.027	44869697.776	84438389.091	44507379.064	81970333.524	48592298.657	36520546.38	82136720.814
2-Phenylglycine	DL-苯甘氨酸	Amino acid and Its metabolites	氨基酸及其代谢物	Amino acid derivatives	氨基酸衍生物	C8H9NO2	1b	0.7028	rp	-	3866	-	-	-	9664647.423	8308285.262	8036544.314	6358494.123	6283444.177	6562463.671	7319422.23	6524055.326	8129198.605
Val-Gln	缬氨酸-谷氨酰胺	Amino acid and Its metabolites	氨基酸及其代谢物	Small Peptide	小肽	C10H19N3O4	1b	0.6991	rp	-	5253209	-	23738	-	689416093.003	833138111.82	721558554.553	741395647.844	744073040.787	583469545.376	634323955.813	641527970.964	625255870.617
Ureidosuccinic acid	N-氨基甲酰基-L-天冬氨酸	Amino acid and Its metabolites	氨基酸及其代谢物	Amino acid derivatives	氨基酸衍生物	C5H8N2O5	1b	0.691	rp	-	93072	HMDB0000828	5791	C00438	92710758.678	99742131.934	72069140.513	74328980.022	55833353.195	41781639.063	91396897.275	90774390.333	92361950.53
2-Quinoxalinecarboxylic acid	2-喹喔啉羧酸	Organic acid and Its derivatives	有机酸及其衍生物	Organic acid and Its derivatives	有机酸及其衍生物	C9H6N2O2	1b	0.6401	rp	-	96695	HMDB0245313	-	C18624	312879583.36	280002182.949	288256942.856	288338960.972	251718499.711	191777664.013	244211943.731	255572665.51	257953718.061
9,10-Dihydroxystearic acid	9,10-二羟基硬脂酸	FA	脂肪酰类	FFA	游离脂肪酸	C18H36O4	1b	0.6304	rp	-	89377	HMDB0302281	-	C19622	45857839.43	51830861.037	23444330.801	29707178.087	51061010.942	15954256.039	97777232.352	90786027.395	111221982.834
Tyrphostin 23	Tyrphostin 23	Benzene and substituted derivatives	苯及其衍生物	Phenolics	苯酚类	C10H6N2O2	1b	0.6196	rp	-	2052	HMDB0259354	-	-	8538326.538	4235686.439	3046372.499	3194139.406	3288018.815	3675699.07	16458692.57	15905156.992	6960376.053
4-Chloroaniline	4-氯苯胺	Benzene and substituted derivatives	苯及其衍生物	Benzene and substituted derivatives	苯及其衍生物	C6H6ClN	1b	0.606	rp	-	7812	HMDB0246391	-	C14450	24541528.557	25586505.625	25334010.158	24884375.442	25292680.097	23495448.382	21786791.105	29053192.948	34724709.639
BW-A868C	BW-A868C	Benzene and substituted derivatives	苯及其衍生物	Benzene and substituted derivatives	苯及其衍生物	C25H37N3O5	1b	0.6049	rp	-	122021	HMDB0249489	-	-	224927225.747	87873247.716	48484881.653	31279673.181	17531444.276	18432648.394	17969564.788	27737469.536	18550395.934
2H-Pyran-2-one, tetrahydro-4-hydroxy-4-methyl-, (R)-	DL-甲羟戊酸内酯	Aldehyde,Ketones,Esters	醛、酮、酯类	Esters	酯类	C6H10O3	1b	0.6026	rp	-	10428	HMDB0244840	-	-	18301062.548	20156698.856	22607628.027	18631467.041	20882837.202	16305165.599	17253168.516	19038079.284	17999321.517
1-Oleoyl-2-myristoyl-sn-glycero-3-phosphocholine	1-油酰基-2-肉豆蔻酰基-sn-甘油-3-磷酸胆碱	GP	甘油磷脂类	PC	磷脂酰胆碱	C40H78NO8P	2	0.9779	rp	-	24778931	HMDB0008097	-	C00157	90919761.866	109660386.391	161675300.353	40958723.337	46464563.379	32566554.224	35530276.153	53637004.243	48893064.634
1-Stearoyl-2-docosahexanoyl-sn-glycero-3-phosphocholine	1-二十二碳六烯酰基-2-硬脂酰基-sn-甘油-3-磷酸胆碱	GP	甘油磷脂类	PC	磷脂酰胆碱	C48H84NO8P	2	0.9746	rp	-	52923691	HMDB0008727	-	C00157	46908103.5	82915119.778	36658914.279	34987925.862	42007092.174	27756638.629	35786470.896	34542323.334	27615640.206
(R)-3-hydroxybutyrylcarnitine	(R)-3-羟基丁酰肉碱	FA	脂肪酰类	CAR	酰基肉碱	C11H21NO5	2	0.9533	rp	-	90659885	HMDB0062735	-	-	21350927.225	44778381.353	33410011.621	32539928.485	30708141.17	33451925.594	31381341.697	27904408.75	27534224.818
1-(1Z-hexadecenyl)-sn-glycero-3-phosphocholine	1-(1Z-Hexadecenyl)-sn-glycero-3-phosphocholine	GP	甘油磷脂类	PC	磷脂酰胆碱	C24H50NO6P	2	0.9495	rp	-	10917802	HMDB0010407	-	C00157	51865018.969	46217560.061	40543286.752	35521147.274	33484570.131	18192968.998	28924118.161	32066375.003	32630451.239
Histidinol	组胺醇	Amino acid and Its metabolites	氨基酸及其代谢物	Small Peptide	小肽	C6H11N3O	2	0.9454	rp	-	776	HMDB0253185	-	-	475820980.581	371979619.694	111045757.465	137850879.636	455895586.71	232880684.837	98670813.324	216738609.886	95027294.752
Butenoyl-PAF	丁烯酰基PAF	GP	甘油磷脂类	PC	磷脂酰胆碱	C28H56NO7P	2	0.9439	rp	-	45138381	-	62941	C00157	18956192.628	17820549.034	11070910.597	14251976.009	7727142.713	8479982.433	8545136.345	10702816.069	3502319.28
Ile-Gly-Val	L-异亮氨酸-L-甘氨酸-L-缬氨酸	Amino acid and Its metabolites	氨基酸及其代谢物	Small Peptide	小肽	C13H25N3O4	2	0.9439	rp	-	46850047	-	17219	-	7777631.444	8747506.926	8743540.855	7581264.478	10225568.215	7249937.374	7426771.151	7639299.061	7492037.225
1-(1Z-octadecenyl)-2-(4Z,7Z,10Z,13Z,16Z,19Z-docosahexaenoyl)-sn-glycero-3-phosphocholine	1-(1Z-十八碳烯基)-2-(4Z，7Z，10Z，13Z，16Z，19Z-二十二碳六烯酰基)-sn-甘油-3-磷酸胆碱	GP	甘油磷脂类	PC	磷脂酰胆碱	C48H84NO7P	2	0.939	rp	-	42607430	HMDB0011262	-	C00157	2582908.912	3342987.877	3719701.729	7488882.668	12772251.549	9778396.248	5642142.636	4341965.533	7673557.575
1-Stearoyl-2-myristoyl-sn-glycero-3-phosphocholine	1-Stearoyl-2-myristoyl-sn-glycero-3-phosphocholine	GP	甘油磷脂类	PC	磷脂酰胆碱	C40H80NO8P	2	0.9334	rp	-	3082163	HMDB0008031	-	C00157	51216630.697	39058245.813	54700450.887	48582159.823	51626460.299	34953299.259	29963736.471	47791446.554	36007936.931
Palmitoylcarnitine	棕榈酰肉碱	FA	脂肪酰类	CAR	酰基肉碱	C23H45NO4	2	0.9326	rp	-	461	HMDB0240783	-	-	37142633.515	32661184.283	10854005.052	4086663.402	16687754.896	6476430.529	9406218.843	10100774.828	11495371.173
Arachidonoyl PAF C-16	花生四烯酸PAF C-16	GP	甘油磷脂类	PC	磷脂酰胆碱	C44H82NO7P	2	0.9324	rp	-	14389476	-	43414	C00157	N/A	110054307.738	291717422.893	48935292.649	44691418.058	50344431.352	N/A	78853765.707	48562964.569
1-(1Z-octadecenyl)-2-(9Z-octadecenoyl)-sn-glycero-3-phosphocholine	1-(1Z-十八碳烯基)-2-(9Z-十八烯酰基)-sn-甘油-3-磷酸胆碱	GP	甘油磷脂类	PC-P	磷脂酰胆碱	C44H86NO7P	2	0.9262	rp	-	42607428	HMDB0011243	-	C00157	8365084.655	11157813.5	27140614.159	27935309.532	30868887.476	28801706.894	31681529.633	52442647.275	27897096.862
Tetradecylamine	十四胺	Alcohol and amines	醇、胺类	Amines	胺类	C14H31N	2	0.9238	rp	-	16217	HMDB0258887	-	-	2687836.798	10998272.006	12147721.599	7349372.787	11579702.828	7633787.736	3456819.465	9590393.319	15569486.422
Carnitine C18:1-OH	肉碱 C18:1-OH	FA	脂肪酰类	CAR	酰基肉碱	C25H47NO5	2	0.9237	rp	-	53481699	HMDB0013154	-	-	28591102.608	19963839.916	23012412.818	11317330.924	24002405.102	20760324.458	13352081.975	18592690.88	16888515.778
1-Palmitoyl-2-myristoyl-sn-glycero-3-phosphocholine	1-棕榈酰基-2-肉豆蔻酰基-sn-甘油-3-磷酸胆碱	GP	甘油磷脂类	PC	磷脂酰胆碱	C38H76NO8P	2	0.9229	rp	-	24778679	HMDB0007965	-	C00157	230123508.418	214849136.482	171073258.573	517656705.402	195024541.46	110631779.326	484395547.868	592486525.012	124676999.952
1-Oleoyl-2-palmitoyl-sn-glycero-3-phosphocholine	1-油酰基-2-棕榈酰基-sn-甘油-3-磷酸胆碱	GP	甘油磷脂类	PC	磷脂酰胆碱	C42H82NO8P	2	0.9221	rp	-	24778933	HMDB0008100	-	C00157	4876857.221	9315739.994	8264933.125	3269207.524	1491001.074	1018961.475	2028591.383	1499162.818	800579.134
1,2-Distearoyl-sn-glycero-3-phosphocholine	PC(18:0/18:0)	GP	甘油磷脂类	PC	磷脂酰胆碱	C44H88NO8P	2	0.9187	rp	-	94190	HMDB0008036	-	C00157	1302118.448	1190927.499	2168523.812	3308636.414	7685290.056	3828871.727	20638471.501	2359513.79	11157219.582
1,5-Dihydro-5-methyl-1-beta-D-ribofuranosyl-1,2,5,6,8-pentaazaacenaphthylen-3-amine	1,5-Dihydro-5-methyl-1-beta-D-ribofuranosyl-1,2,5,6,8-pentaazaacenaphthylen-3-amine	Heterocyclic compounds	杂环化合物	Heterocyclic compounds	杂环化合物	C13H16N6O4	2	0.9177	rp	-	59755665	-	-	-	24047841.461	35229520.016	5883126.83	17823390.409	20409547.96	15077533.415	18716096.321	17215040.474	16636856.791
4-Chloro-L-phenylalanine	对氯苯丙氨酸	Amino acid and Its metabolites	氨基酸及其代谢物	Amino acids	氨基酸	C9H10ClNO2	2	0.9166	rp	-	736190	HMDB0244605	-	-	816425445.645	968552479.903	892244160.595	851683863.882	922834409.93	733646038.381	811569678.374	814411799.283	811125485.563
Cetrimonium	西替溴铵	Others	其他	Others	其他	C19H42N+	2	0.9143	rp	-	2681	-	43833	-	2428704.037	3677250.464	1750552.214	602131.345	1060908.638	858438.259	1529872.833	2549303.813	2833967.384
4-(Aminomethyl)benzoic acid	4-(氨基甲基）苯甲酸	Organic acid and Its derivatives	有机酸及其衍生物	Organic acid and Its derivatives	有机酸及其衍生物	C8H9NO2	2	0.913	rp	-	65526	HMDB0246300	-	-	5935976.044	9359288.162	6790391.563	8698262.758	11951009.155	9974514.245	10786146.183	10178045.227	14307274.483
PC(O-16:0/O-2:0)	PC(O-16:0/O-2:0)	GP	甘油磷脂类	LPC	溶血磷脂酰胆碱	C26H56NO6P	2	0.9109	rp	-	-	-	-	C00157	104488125.455	85668894.348	44155633.499	51180048.809	102443842.322	46825066.845	86248490.048	44529984.153	45567450.168
Lys-Lys-Ser	L-赖氨酸-L-赖氨酸-L-丝氨酸	Amino acid and Its metabolites	氨基酸及其代谢物	Small Peptide	小肽	C15H31N5O5	2	0.9106	rp	-	145456721	-	21035	-	589565.076	1385852.518	779698.016	795776.056	786255.279	2603570.082	1472396.436	1155188.953	1257163.282
1-octadecanoyl-2-(4Z,7Z,10Z,13Z,16Z,19Z-docosahexaenoyl)-sn-glycero-3-phosphocholine	1-硬脂酰基-2-十二碳六烯酰基-sn-甘油-3-磷酸胆碱	GP	甘油磷脂类	PC	磷脂酰胆碱	C48H84NO8P	2	0.9099	rp	-	24778876	HMDB0008057	-	C00157	66555683.258	757332425.435	78336586.762	60969065.054	122077730.663	46141173.466	42914681.439	155299035.59	380489867.076
PC(20:4(5Z,8Z,11Z,14Z)/20:4(5Z,8Z,11Z,14Z))	1,2-Diarachidonoyl-sn-glycero-3-phosphocholine	GP	甘油磷脂类	PC	磷脂酰胆碱	C48H80NO8P	2	0.9062	rp	-	24779076	HMDB0008443	-	C00157	54018916.643	33978941.633	34246773.201	27702138.638	29561855.034	22416876.256	23671036.634	25230649.493	19480703.978
1-Palmitoyl-2-docosahexaenoyl-sn-glycero-3-phosphocholine	1-棕榈酰基-2-十二碳六烯酰基-sn-甘油-3-磷酸胆碱	GP	甘油磷脂类	PC	磷脂酰胆碱	C46H80NO8P	2	0.9051	rp	-	6441886	HMDB0007991	-	C00157	364323696.616	99489039.796	250250284.882	27542753.834	53239993.761	38595940.291	381535705.129	194640316.807	53385468.216
Asp-Leu-Leu	L-天冬氨酰-L-亮氨酰-L-亮氨酸	Amino acid and Its metabolites	氨基酸及其代谢物	Small Peptide	小肽	C16H29N3O6	2	0.9018	rp	-	14934265	-	23212	-	934822.748	1744671.326	881581.412	1111901.633	705835.466	2768028.985	1127820.123	340087.983	1167817.432
alpha-Ionone	α-紫罗兰酮	Aldehyde,Ketones,Esters	醛、酮、酯类	Ketones	酮类	C13H20O	2	0.901	rp	-	5282108	HMDB0059883	-	C12286	6161764.301	9393688.306	5268197.647	6775253.497	5644960.977	5576109.271	11141901.131	12361706.116	11066447.084
Carnitine C20:1 Isomer 1	肉碱 C20:1 Isomer 1	FA	脂肪酰类	CAR	酰基肉碱	C27H51NO4	2	0.8957	rp	-	-	-	-	-	6809046.108	7082431.378	4301945.303	2169558.443	3747245.375	3369997.368	2320463.84	3143423.469	3357468.389
N-(2-hydroxyethyl)icosanamide	花生四烯酸乙醇酰胺	Organic acid and Its derivatives	有机酸及其衍生物	Organic acid and Its derivatives	有机酸及其衍生物	C22H45NO2	2	0.8735	rp	-	3787294	HMDB0248559	-	-	61632796.076	47469730.874	41263168.899	21018583.967	26310436.123	21435339.62	33425583.016	42328509.404	37853299.766
Ile-Asp	异亮氨酰-天冬氨酸	Amino acid and Its metabolites	氨基酸及其代谢物	Small Peptide	小肽	C10H18N2O5	2	0.8687	rp	-	14304554	HMDB0028903	23843	-	21373246.093	32902091.654	30573530.637	43652702.538	31849331.546	54618460.225	25260676.559	37569636.539	27853106.33
1,3-Dicyclohexylurea	1,3-二环己基脲	Alcohol and amines	醇、胺类	Polyamines	多胺	C13H24N2O	2	0.8633	rp	-	4277	HMDB0244166	-	-	14754026.46	14068187.41	15904803.519	7025492.289	13467492.654	13071351.805	17139595.642	14077552.34	8285483.008
LPC(0:0/22:5)	LPC(0:0/22:5)	GP	甘油磷脂类	LPC	溶血磷脂酰胆碱	C30H53NO7P	2	0.8539	rp	-	165415626	-	-	C00157	21656306.725	22659327.425	21257781.908	21340146.049	11455340.93	13135382.586	14187917.107	19599229.925	15630393.957
Carnitine C8-OH	肉碱 C8-OH	FA	脂肪酰类	CAR	酰基肉碱	C15H29NO5	2	0.8276	rp	-	86583357	-	-	-	5602543.315	8294425.719	7290627.652	6539850.65	5609895.402	5192696.471	6099733.86	5767664.793	6000658.733
Carnitine C20:1-OH	肉碱 C20:1-OH	FA	脂肪酰类	CAR	酰基肉碱	C27H51NO5	2	0.8108	rp	-	-	-	-	-	10901394.36	13329976.698	9053561.335	4675707.405	4224060.152	2762029.949	1975923.264	5439935.052	2830780.468
Carnitine C13:0	肉碱 C13	FA	脂肪酰类	CAR	酰基肉碱	C20H39NO4	2	0.8012	rp	-	-	-	-	-	113647270.756	114240189.263	128458255.594	81359529.275	97584498.256	90134522.782	116615709.76	91114246.883	122362349.956
PE-NMe2(14:0/20:0)	PE-NMe2(14:0/20:0)	GP	甘油磷脂类	PE	磷脂酰乙醇胺	C41H82NO8P	3	0.9967	rp	-	131820993	HMDB0113883	-	C00350	2025416.076	5036285.242	7425405.275	6481040.286	6244960.352	5924607.76	6693411.434	5570421.543	7582156.901
PC(18:1(9Z)/22:4(7Z,10Z,13Z,16Z))	PC(18:1(9Z)/22:4(7Z,10Z,13Z,16Z))	GP	甘油磷脂类	PC	磷脂酰胆碱	C48H86NO8P	3	0.9953	rp	-	52922705	HMDB0008120	-	C00157	9008639.118	10781033.267	9814936.229	6070973.562	8139836.812	8470375.008	6875698.481	7231869.466	4917594.26
PC(18:0/18:3(6Z,9Z,12Z))	PC（18：0/18：3（6Z，9Z，12Z））	GP	甘油磷脂类	PC	磷脂酰胆碱	C44H82NO8P	3	0.9906	rp	-	52922655	HMDB0008040	-	C00157	98384783.029	296834327.254	118883624.521	103631979.089	451954499.904	93854537.659	113953977.289	111164567.783	94920387.328
PC(16:1(9Z)/22:4(7Z,10Z,13Z,16Z))	PC(16:1(9Z)/22:4(7Z,10Z,13Z,16Z))	GP	甘油磷脂类	PC	磷脂酰胆碱	C46H82NO8P	3	0.9854	rp	-	52922475	HMDB0008021	-	C00157	8910042.03	3561617.237	5496794.191	2815087.535	3420306.871	2985696.291	4671041.313	4637548.682	2112947.409
1-pentadecanoyl-2-(11Z-eicosenoyl)-glycero-3-phosphocholine	PC(15:0/20:1(11Z))	GP	甘油磷脂类	PC	磷脂酰胆碱	C43H84NO8P	3	0.9848	rp	-	52922324	HMDB0007945	-	C00157	9313232.121	184599102.554	27883562.283	7008789.408	N/A	N/A	N/A	21087817.559	N/A
PC(16:0/22:4(7Z,10Z,13Z,16Z))	PC(16:0/22:4(7Z,10Z,13Z,16Z))	GP	甘油磷脂类	PC	磷脂酰胆碱	C46H84NO8P	3	0.9835	rp	-	24778732	HMDB0007988	-	C00157	15002284.964	181296225.75	3022233074.82	1171155260.051	711717105.057	175842536.439	2149074264.685	316210335.367	1018486535.48
PE-NMe2(16:0/22:5(7Z,10Z,13Z,16Z,19Z))	PE-NMe2(16:0/22:5(7Z,10Z,13Z,16Z,19Z))	GP	甘油磷脂类	PE	磷脂酰乙醇胺	C45H80NO8P	3	0.982	rp	-	131821068	HMDB0113958	-	C00350	22882419.25	44902361.961	32235153.502	13366410.253	13953837.302	13588807.047	14697833.913	30645473.663	14049000.548
PE-NMe(20:1(11Z)/14:0)	PE-NMe(20:1(11Z)/14:0)	GP	甘油磷脂类	PE	磷脂酰乙醇胺	C40H78NO8P	3	0.9817	rp	-	131820420	HMDB0113308	-	C00350	7696364.641	7975057.732	7251806.433	5981027.917	5596783.299	4061492.769	4084806.68	5729709.559	2188314.7
PE-NMe(20:0/15:0)	PE-NMe(20:0/15:0)	GP	甘油磷脂类	PE	磷脂酰乙醇胺	C41H82NO8P	3	0.9762	rp	-	131820394	HMDB0113281	-	C00350	3200002.502	2130994.56	1931190.614	1352144.099	3422297.58	2417977.741	6417190.114	3246867.314	4636416.918
[(2R)-2-pentadecanoyloxy-3-phosphonooxypropyl] (Z)-docos-13-enoate	PA(22:1(13Z)/15:0)	GP	甘油磷脂类	PA	磷脂酸	C40H77O8P	3	0.9703	rp	-	131822068	HMDB0115272	-	-	46330745.12	73144387.199	116200244.784	31713746.747	34029363.882	20835240.424	27288449.035	31544135.117	105738323.735
1-Tetradecanoyl-2-docosanoyl-sn-glycero-3-phosphocholine	PC(14:0/22:0)	GP	甘油磷脂类	PC	磷脂酰胆碱	C44H88NO8P	3	0.966	rp	-	24778638	HMDB0007886	-	C00157	13943154.764	11712133.676	9015750.079	6764367.133	8296639.082	6947349.132	6959163.152	7395985.381	6883755.944
PE-NMe2(18:1(11Z)/22:6(4Z,7Z,10Z,13Z,16Z,19Z))	PE-NMe2(18:1(11Z)/22:6(4Z,7Z,10Z,13Z,16Z,19Z))	GP	甘油磷脂类	PE	磷脂酰乙醇胺	C47H80NO8P	3	0.9615	rp	-	131821144	HMDB0114035	-	C00350	1011381.685	5583746.285	4407568.412	2787554.839	2078358.267	3913807.043	3808392.227	4110667.726	1022594.006
1-tetradecanoyl-2-(11Z-eicosenoyl)-glycero-3-phosphocholine	PC(14:0/20:1(11Z))	GP	甘油磷脂类	PC	磷脂酰胆碱	C42H82NO8P	3	0.9598	rp	-	52922226	HMDB0007879	-	C00157	53464604.592	459773726.126	249130152.974	484577290.198	388028872.508	446607358.272	463409222.012	2116012447.739	472750730.917
PE-NMe2(18:3(9Z,12Z,15Z)/20:1(11Z))	PE-NMe2(18:3(9Z,12Z,15Z)/20:1(11Z))	GP	甘油磷脂类	PE	磷脂酰乙醇胺	C45H82NO8P	3	0.9582	rp	-	131821244	HMDB0114136	-	C00350	5491314.317	37237042.548	31468191.861	6914998.748	N/A	N/A	N/A	30547248.92	N/A
1-Octadecanoyl-2-eicosanoyl-glycero-3-phosphoserine	PS(18:0/20:0)	GP	甘油磷脂类	PS	磷脂酰丝氨酸	C44H86NO10P	3	0.9549	rp	-	52926069	HMDB0010164	-	C02737	887053.678	5225355.995	7421733.962	8812134.79	10340492.357	9087934.949	4956517.228	2787648.969	6624589.771
1-Pentadecanoyl-2-octadecanoyl-sn-glycero-3-phosphocholine	PC(15:0/18:0)	GP	甘油磷脂类	PC	磷脂酰胆碱	C41H82NO8P	3	0.9546	rp	-	11787533	HMDB0007937	-	C00157	576498.159	831000.626	1923318.26	5126318.523	4823173.691	34000370.396	48198366.475	5036830.582	30616436.872
PC(16:1(9Z)/20:2(11Z,14Z))	PC(16:1(9Z)/20:2(11Z,14Z))	GP	甘油磷脂类	PC	磷脂酰胆碱	C44H82NO8P	3	0.9534	rp	-	52922461	HMDB0008012	-	C00157	81014658.922	50395635.144	45425473.62	43293418.305	45122494.51	34187482.388	34206910.054	42498089.218	31615682.667
1-Pentadecanoyl-2-hexadecanoyl-sn-glycero-3-phosphocholine	PC(15:0/16:0)	GP	甘油磷脂类	PC	磷脂酰胆碱	C39H78NO8P	3	0.9498	rp	-	24778655	HMDB0007935	-	C00157	5902334.763	3113671.849	7471646.853	2311298.648	6439573.636	5539354.414	3696144.777	5262794.073	2674263.321
PC(18:0/18:4(6Z,9Z,12Z,15Z))	PC（18：0/18：4（6Z，9Z，12Z，15Z））	GP	甘油磷脂类	PC	磷脂酰胆碱	C44H80NO8P	3	0.9494	rp	-	24778833	HMDB0008042	-	C00157	455130339.043	255875107.738	404240812.98	682574124.205	371378492.868	665091542.888	246989578.23	247417926.532	215370050.681
1-pentadecanoyl-2-(9Z,12Z-octadecadienoyl)-sn-glycero-3-phosphocholine	PC(15:0/18:2(9Z,12Z))	GP	甘油磷脂类	PC	磷脂酰胆碱	C41H78NO8P	3	0.9494	rp	-	24778664	HMDB0007940	-	C00157	37430646.741	25767472.983	22156656.051	20690586.825	21163903.044	15958470.641	17173583.57	19442215.546	15356295.342
1-palmitoyl-2-(11Z-eicosenoyl)-sn-glycero-3-phosphocholine	PC(16:0/20:1(11Z))	GP	甘油磷脂类	PC	磷脂酰胆碱	C44H86NO8P	3	0.9463	rp	-	52922418	HMDB0007978	-	C00157	6879259.752	5534569.064	1751613.119	N/A	2405113.174	3045123.042	690771.595	2206276.473	2014174.405
PE-NMe2(18:0/20:5(5Z,8Z,11Z,14Z,17Z))	PE-NMe2(18:0/20:5(5Z,8Z,11Z,14Z,17Z))	GP	甘油磷脂类	PE	磷脂酰乙醇胺	C45H80NO8P	3	0.9437	rp	-	131821110	HMDB0114001	-	C00350	42564125.271	33197906.813	46082659.415	55741420.889	38478818.704	24257646.814	31981538.833	56046445.757	37219169.395
PE-NMe(18:0/15:0)	PE-NMe(18:0/15:0)	GP	甘油磷脂类	PE	磷脂酰乙醇胺	C39H78NO8P	3	0.9399	rp	-	131820201	HMDB0113086	-	C00350	N/A	17374558.672	25143038.443	20848324.217	48941378.74	5710053.126	N/A	29993207.083	7573982.504
PA(22:1(13Z)/19:2(10Z,13Z))	PA(22:1(13Z)/19:2(10Z,13Z))	GP	甘油磷脂类	PA	磷脂酸	C44H81O8P	3	0.9388	rp	-	131822251	HMDB0115591	-	-	91768685.032	64747651.928	151590598.632	88418619.462	95115438.499	74200703.058	91521944.591	47556377.047	75899855.686
[(2R)-1-phosphonooxy-3-[(Z)-tetradec-9-enoyl]oxypropan-2-yl] tetracosanoate	PA(14:1(9Z)/24:0)	GP	甘油磷脂类	PA	磷脂酸	C41H79O8P	3	0.9383	rp	-	131821875	HMDB0114810	-	-	9959518.19	69676938.757	28802764.04	24159163.249	23327137.26	24673284.314	21421658.72	107315410.866	20485455.537
[(2R)-1-pentadecanoyloxy-3-phosphonooxypropan-2-yl] (Z)-tetracos-15-enoate	PA(15:0/24:1(15Z))	GP	甘油磷脂类	PA	磷脂酸	C42H81O8P	3	0.937	rp	-	131821883	HMDB0114832	-	-	8193391.696	3235856.798	4392836.846	3619486.524	4341544.639	2730269.97	2338876.841	3898300.528	1638231.64
1,2-Dipalmitoleoyl-sn-glycero-3-phosphocholine	1,2-二棕榈油酰基-sn-甘油-3-磷酸胆碱	GP	甘油磷脂类	PC	磷脂酰胆碱	C40H76NO8P	3	0.9318	rp	-	24778764	HMDB0008002	-	C00157	14661289.381	7897342.105	6955179.825	5080738.892	5193994.697	3571066.852	1591214.03	5455917.953	3424236.012
[(2R)-3-phosphonooxy-2-tridecanoyloxypropyl] 20-methylhenicosanoate	PA(i-22:0/13:0)	GP	甘油磷脂类	PA	磷脂酸	C38H75O8P	3	0.9305	rp	-	131822548	HMDB0115892	-	-	208359760.792	418881824.475	224285085.361	195979519.363	219883591.155	161754288.678	205426272.676	206732470.709	176285699.435
PC(18:3(9Z,12Z,15Z)/20:1(11Z))	电脑(18:3(9Z,12Z,15Z)/20:1(11Z))	GP	甘油磷脂类	PC	磷脂酰胆碱	C46H84NO8P	3	0.9281	rp	-	52922857	HMDB0008209	-	C00157	77073652.394	62210982.728	52415930.493	41981579.007	108136915.321	44862020.283	31721547.834	39759596.262	34185590.404
1-Hexadecanoyl-2-eicosanoyl-glycero-3-phosphate	PA(16:0/20:0)	GP	甘油磷脂类	PA	磷脂酸	C39H77O8P	3	0.9266	rp	-	52929559	HMDB0114839	-	-	27318339.774	323874959.186	245877940.459	47565483.169	52965536.626	40757575.377	38546429.49	234764260.477	39534394.94
PE-NMe2(16:1(9Z)/22:4(7Z,10Z,13Z,16Z))	PE-NMe2(16:1(9Z)/22:4(7Z,10Z,13Z,16Z))	GP	甘油磷脂类	PE	磷脂酰乙醇胺	C45H80NO8P	3	0.9246	rp	-	131821088	HMDB0113979	-	C00350	36068321.091	64441717.324	38220751.843	23733631.023	83218974.545	20338169.342	21762215.12	20526627.884	20336794.578
1-Pentadecanoyl-2-eicosanoyl-glycero-3-phosphoethanolamine	PE(15:0/20:0)	GP	甘油磷脂类	PE	磷脂酰乙醇胺	C40H80NO8P	3	0.9192	rp	-	446872	HMDB0008899	-	C00350	10603920.842	8015584.025	8316715.18	3961302.76	5145452.577	2731647.783	1940553.55	6116027.066	3256435.401
PC(20:4(5Z,8Z,11Z,14Z)/15:0)	PC(20:4(5Z,8Z,11Z,14Z)/15:0)	GP	甘油磷脂类	PC	磷脂酰胆碱	C43H78NO8P	3	0.9011	rp	-	52923279	HMDB0008428	-	C00157	10092195.492	12330986.911	N/A	1595913.469	1871188.126	N/A	9739717.676	1335628.131	N/A
PE-NMe(14:0/24:0)	PE-NMe(14:0/24:0)	GP	甘油磷脂类	PE	磷脂酰乙醇胺	C44H88NO8P	3	0.8988	rp	-	131820112	HMDB0112997	-	C00350	22764659.297	177772474.737	200469697.072	67578369.28	100124354.488	634877743.049	376121383.366	70855136.03	106305133.068
PC(14:0/22:4(7Z,10Z,13Z,16Z))	PC(14:0/22:4(7Z,10Z,13Z,16Z))	GP	甘油磷脂类	PC	磷脂酰胆碱	C44H80NO8P	3	0.8959	rp	-	52922238	HMDB0007889	-	C00157	56856720.043	42306081.972	41166728.818	34155393.578	25437070.094	25468711.375	22479446.504	19028249.994	25477411.898
3-Nitrophenylhydrazine	3-硝基苯肼	Benzene and substituted derivatives	苯及其衍生物	Benzene and substituted derivatives	苯及其衍生物	C6H7N3O2	3	0.8953	rp	-	3940977	HMDB0245950	-	-	10739200.28	9509298.609	15855800.906	11124352.783	7758860.744	7265208.688	11157267.434	9208142.952	4432550.021
PE-NMe2(18:1(9Z)/20:3(5Z,8Z,11Z))	PE-NMe2(18:1(9Z)/20:3(5Z,8Z,11Z))	GP	甘油磷脂类	PE	磷脂酰乙醇胺	C45H82NO8P	3	0.8942	rp	-	131821159	HMDB0114051	-	C00350	7387198.835	3036298.733	6748407.787	13084769.17	5693905.171	4298968.296	3987083.51	4039510.941	8870876.084
1-Hexadecanoyl-2-pentadecanoyl-sn-glycero-3-phosphocholine	PC(16:0/15:0)	GP	甘油磷脂类	PC	磷脂酰胆碱	C39H78NO8P	3	0.8925	rp	-	24778680	HMDB0007967	-	C00157	9980491.601	44357403.936	70282361.085	60367992.924	8160418.693	7707715.803	3150585.477	67686992.017	4016595.857
Pro-Leu-Glu	脯氨酰-亮氨酰-谷氨酸	Amino acid and Its metabolites	氨基酸及其代谢物	Small Peptide	小肽	C16H27N3O6	3	0.8891	rp	-	53874637	-	22040	-	429649.817	753116.998	737093.87	1038095.562	630412.705	833104.361	592233.181	613220.065	554508.108
PC(18:1(9Z)/20:3(5Z,8Z,11Z))	PC(18:1(9Z)/20:3(5Z,8Z,11Z))	GP	甘油磷脂类	PC	磷脂酰胆碱	C46H84NO8P	3	0.8882	rp	-	24778947	HMDB0008112	-	C00157	41628638.128	34899627.471	49173527.78	95840731.583	160921253.995	22840286.131	289284325.608	107274676.322	32110852.371
1,2-Dipentadecanoyl-sn-glycero-3-phosphocholine	1,2-二十五碳烯基-sn-甘油-3-磷酸胆碱	GP	甘油磷脂类	PC	磷脂酰胆碱	C38H76NO8P	3	0.8879	rp	-	24778654	HMDB0007934	-	C00157	243918234.212	238008511.456	198612163.857	130414730.806	180939596.132	83551672.076	78266883.465	104607257.941	86421621.172
PC(15:0/22:5(4Z,7Z,10Z,13Z,16Z))	PC(15:0/22:5(4Z,7Z,10Z,13Z,16Z))	GP	甘油磷脂类	PC	磷脂酰胆碱	C45H80NO8P	3	0.8815	rp	-	53478653	HMDB0007956	-	C00157	5623852.072	4405970.32	4370466.939	2834231.922	4573882.293	2817493.186	714324.209	2158633.448	2607856.397
[(2R)-1-phosphonooxy-3-tetradecanoyloxypropan-2-yl] (Z)-tetracos-15-enoate	PA(14:0/24:1(15Z))	GP	甘油磷脂类	PA	磷脂酸	C41H79O8P	3	0.8808	rp	-	131821869	HMDB0114794	-	-	2983039.6	284504888.612	539717795.826	47980031.641	266642290.166	231239128.167	42366358.608	87994253.793	208375594.026
1-O-(5'-Uridylyloxyphosphonyl)-2-(acetylamino)-2-deoxy-D-glucopyranose	1-O-(5'-尿嘧啶基氧基膦酰基)-2-(乙酰氨基)-2-脱氧-D-吡喃葡萄糖	Nucleotide and Its metabolites	核苷酸及其代谢物	Nucleotide and Its metabolites	核苷酸及其代谢物	C17H27N3O17P2	3	0.8779	rp	-	439157	-	-	-	5887745.165	7785186.57	7837605.869	4465634.712	13035287.965	10376030.935	10847251.37	9617832.779	7873913.567
Phophatidylethanolamine(15:0/24:1)	PE(15:0/24:1(15Z))	GP	甘油磷脂类	PE	磷脂酰乙醇胺	C44H86NO8P	3	0.8766	rp	-	53479582	HMDB0008915	-	C00350	N/A	83437745.555	143614244.054	214737705.221	175899026.129	131793577.936	109077072.681	160724650.359	140950632.877
o-Xylene	邻二甲苯	Benzene and substituted derivatives	苯及其衍生物	Benzene and substituted derivatives	苯及其衍生物	C8H10	3	0.8742	rp	-	7237	HMDB0059851	-	C07212	19176028.674	21193051.079	5594360.99	15325178.554	18596518.426	10329334.422	14226031.575	14998197.943	15703912.614
PC(P-18:0/20:4(5Z,8Z,11Z,14Z))	1-(1Z-十八碳烯基)-2-(5Z，8Z，11Z，14Z-二十碳四烯酰基)-sn-甘油-3-磷酸胆碱	GP	甘油磷脂类	PC-P	磷脂酰胆碱	C46H84NO7P	3	0.872	rp	-	24779390	HMDB0011253	-	C00157	280679653.318	85315672.47	54922565.371	90438518.935	90618963.528	51695347.233	38261942.589	62125907.348	51278397.625
Clozapine N-oxide	氯氮平-N-氧化物	Heterocyclic compounds	杂环化合物	Heterocyclic compounds	杂环化合物	C18H19ClN4O	3	0.8712	rp	-	135445691	HMDB0060900	-	-	30667536.706	44363329.653	41358276.072	36678897.294	41379754.978	41795638.973	38736617.229	36146893.119	34629437.451
PE-NMe(15:0/22:2(13Z,16Z))	PE-NMe(15:0/22:2(13Z,16Z))	GP	甘油磷脂类	PE	磷脂酰乙醇胺	C43H82NO8P	3	0.8694	rp	-	131820148	HMDB0113033	-	C00350	4928093.444	10461157.895	17408193.222	27506199.059	30588401.0	23267900.689	29848917.343	15093092.294	46304928.044
1-(9Z-octadecenoyl)-2-(11Z-eicosenoyl)-sn-glycero-3-phosphoethanolamine	PE(18:1(9Z)/20:1(11Z))	GP	甘油磷脂类	PE	磷脂酰乙醇胺	C43H82NO8P	3	0.8667	rp	-	9546826	HMDB0009065	-	C00350	842831.418	12366768.464	24517870.354	34263182.758	28581159.488	32538473.733	33097460.164	209129759.101	22213712.45
Spermidic acid	N-羧乙基-氨基丁酸	Organic acid and Its derivatives	有机酸及其衍生物	Organic acid and Its derivatives	有机酸及其衍生物	C7H13NO4	3	0.8638	rp	-	2572	HMDB0002201	6542	-	41880514.814	40071482.562	40825054.07	38990930.469	39629242.036	36942226.089	39569179.612	41717280.285	39517409.828
Pro-Leu-Asp	脯氨酰-亮氨酰-天冬氨酸	Amino acid and Its metabolites	氨基酸及其代谢物	Small Peptide	小肽	C15H25N3O6	3	0.8614	rp	-	145457503	-	22552	-	1112080.238	1788596.06	1321285.549	1450153.335	769788.705	1461813.281	1099216.22	897957.543	985775.511
Pro-Ile-Thr	脯氨酰-异亮氨酰-苏氨酸	Amino acid and Its metabolites	氨基酸及其代谢物	Small Peptide	小肽	C15H27N3O5	3	0.8612	rp	-	25120729	-	22665	-	3717483.441	2509963.827	3784599.479	2336737.137	1652825.784	2449048.31	2652240.902	2462205.108	1969921.558
1-(11Z-eicosenoyl)-2-pentadecanoyl-glycero-3-phosphoethanolamine	PE(20:1(11Z)/15:0)	GP	甘油磷脂类	PE	磷脂酰乙醇胺	C40H78NO8P	3	0.8598	rp	-	52924546	HMDB0009252	-	C00350	148958980.139	166039909.786	126683157.894	46689230.785	112881637.499	60874820.309	43505018.165	87345542.832	63046816.001
PC(18:1(11Z)/18:3(6Z,9Z,12Z))	PC(18:1(11Z)/18:3(6Z,9Z,12Z))	GP	甘油磷脂类	PC	磷脂酰胆碱	C44H80NO8P	3	0.8593	rp	-	53478725	HMDB0008073	-	C00157	94321585.094	9128757.562	41598696.795	10563102.352	5222044.965	34851701.635	4748833.094	5561580.413	8280031.779
Arg-Met-Met	L-精氨酰-L-甲硫氨酰-L-甲硫氨酸	Amino acid and Its metabolites	氨基酸及其代谢物	Small Peptide	小肽	C16H32N6O4S2	3	0.8591	rp	-	145453897	-	20926	-	44123547.303	6320388.11	11079247.648	7693166.339	8910415.738	4677431.239	36077413.689	38050026.61	19663467.167
1-pentadecanoyl-2-(13Z,16Z-docosadienoyl)-glycero-3-phosphoethanolamine	PE(15:0/22:2(13Z,16Z))	GP	甘油磷脂类	PE	磷脂酰乙醇胺	C42H80NO8P	3	0.8554	rp	-	52924174	HMDB0008909	-	C00350	81701934.784	63573459.853	140595768.779	93863633.868	77527817.367	38355072.764	35341228.996	50669983.872	29977314.97
Phophatidylethanolamine(14:0/22:1)	PE(14:0/22:1(13Z))	GP	甘油磷脂类	PE	磷脂酰乙醇胺	C41H80NO8P	3	0.8551	rp	-	53479554	HMDB0008842	-	C00350	4047050.833	34621509.475	12861867.999	17440729.703	16094496.862	12374246.559	11125870.528	2283514.282	10327508.332
Oleoyl Ethanolamide-d4	油酰乙醇酰胺-D4	FA	脂肪酰类	FFA	游离脂肪酸	C20H35D4NO2	3	0.8522	rp	-	312636340	-	96544	-	471018580.72	243203391.234	330104156.77	343146520.898	416608481.095	305106603.4	535436925.434	719534787.844	598636147.066
n,n,n-Trimethylethenaminium	n,n,n-三甲基乙胺	Alcohol and amines	醇、胺类	Amines	胺类	C5H12N+	3	0.8506	rp	-	10043	HMDB0059961	-	-	43231758.284	32107774.877	40422951.819	45743754.514	47101295.955	43230577.189	35030174.616	35945571.439	35053319.029
1-hexadecanoyl-2-(11Z-eicosenoyl)-sn-glycero-3-phosphoethanolamine	PE(16:0/20:1(11Z))	GP	甘油磷脂类	PE	磷脂酰乙醇胺	C41H80NO8P	3	0.8504	rp	-	9547010	HMDB0008933	-	C00350	16370018.551	25448045.488	19110712.491	29471494.941	10361662.441	13818337.454	11248916.64	19218891.544	4967267.752
Asp-Ile-Glu	L-天冬氨酰-L-异亮氨酰-L-谷氨酸	Amino acid and Its metabolites	氨基酸及其代谢物	Small Peptide	小肽	C15H25N3O8	3	0.8502	rp	-	145454464	-	18508	-	12008990.526	16707202.235	15516552.36	13712626.092	15567687.16	14926359.072	12332063.61	12452028.816	13545653.161
PC(16:1(9Z)/22:2(13Z,16Z))	PC(16:1(9Z)/22:2(13Z,16Z))	GP	甘油磷脂类	PC	磷脂酰胆碱	C46H86NO8P	3	0.8438	rp	-	52922473	HMDB0008020	-	C00157	28415711.184	44047842.829	39548960.519	40367241.974	29449869.71	27058285.804	31921945.233	30521065.932	19419485.065
PC(18:1(9Z)/18:3(9Z,12Z,15Z))	PC(18:1(9Z)/18:3(9Z,12Z,15Z))	GP	甘油磷脂类	PC	磷脂酰胆碱	C44H80NO8P	3	0.8438	rp	-	24778941	HMDB0008107	-	C00157	148967114.305	22348212.243	51740500.205	21427546.162	18078346.032	35556724.119	12030060.137	17279137.617	19761204.329
1-Myristoyl-2-palmitoyl-sn-glycero-3-phosphocholine	1-肉豆蔻酰基-2-棕榈酰基-sn-甘油-3-磷酸胆碱	GP	甘油磷脂类	PC	磷脂酰胆碱	C38H76NO8P	3	0.836	rp	-	129657	HMDB0007869	-	C00157	33314256.724	94320066.626	21187934.405	12305206.78	18385919.466	15747004.435	15450615.584	39112864.272	13815699.799
Asp-Ile-Leu	L-天冬氨酰-L-异亮氨酰-L-亮氨酸	Amino acid and Its metabolites	氨基酸及其代谢物	Small Peptide	小肽	C16H29N3O6	3	0.8357	rp	-	145454468	-	17155	-	2099918.848	1864036.743	848565.163	1788609.296	1269706.862	2159499.861	1641789.333	1344567.794	1733205.349
6-Hydroxy-fad	1-(sn-甘油-3-磷酸)-1D-肌醇	Nucleotide and Its metabolites	核苷酸及其代谢物	Nucleotide and Its metabolites	核苷酸及其代谢物	C27H33N9O16P2	3	0.8299	rp	-	4369241	HMDB0011612	-	-	1661974.762	2226120.067	2067528.44	964076.407	2601480.384	1288114.644	1516854.948	1533733.166	2615016.836
PE-NMe(18:1(9Z)/18:0)	PE-NMe(18:1(9Z)/18:0)	GP	甘油磷脂类	PE	磷脂酰乙醇胺	C42H82NO8P	3	0.8293	rp	-	131820257	HMDB0113142	-	C00350	1180096185.775	181345736.593	739761485.702	3275547274.96	1115236854.744	732423385.567	1118345802.847	852677948.604	1039920548.747
PE-NMe(15:0/20:1(11Z))	PE-NMe(15:0/20:1(11Z))	GP	甘油磷脂类	PE	磷脂酰乙醇胺	C41H80NO8P	3	0.8283	rp	-	131820079	HMDB0112963	-	C00350	5945772.553	1722479.076	21691049.463	53535677.925	64979548.045	209481345.215	55866989.476	16667860.379	39673300.914
PE-NMe2(18:3(6Z,9Z,12Z)/20:1(11Z))	PE-NMe2(18:3(6Z,9Z,12Z)/20:1(11Z))	GP	甘油磷脂类	PE	磷脂酰乙醇胺	C45H82NO8P	3	0.8259	rp	-	131821215	HMDB0114107	-	C00350	9157505.864	6368437.598	5037156.829	1527336.315	2862464.692	1049971.58	674625.975	3521619.654	1353096.216
[(2R)-1-pentadecanoyloxy-3-phosphonooxypropan-2-yl] (Z)-docos-13-enoate	PA(15:0/22:1(13Z))	GP	甘油磷脂类	PA	磷脂酸	C40H77O8P	3	0.8247	rp	-	131821879	HMDB0114825	-	-	14056310.201	25880805.268	23230041.348	32570695.471	45936194.106	32536551.235	23087962.505	48158186.488	25048816.584
Pro-Pro-Ile	脯氨酰-脯氨酰-异亮氨酸	Amino acid and Its metabolites	氨基酸及其代谢物	Small Peptide	小肽	C16H27N3O4	3	0.8234	rp	-	23653122	-	19177	-	2181821.992	2018987.144	2045046.136	2288115.034	2259722.901	2105084.237	963182.151	1860927.852	1809134.525
PE-NMe(14:0/20:1(11Z))	PE-NMe(14:0/20:1(11Z))	GP	甘油磷脂类	PE	磷脂酰乙醇胺	C40H78NO8P	3	0.823	rp	-	131820074	HMDB0112958	-	C00350	120386831.847	66421180.213	68222937.686	52251865.735	56131388.751	39328489.576	37864849.019	46275962.419	33038400.339
PE-NMe(18:4(6Z,9Z,12Z,15Z)/24:1(15Z))	PE-NMe(18:4(6Z,9Z,12Z,15Z)/24:1(15Z))	GP	甘油磷脂类	PE	磷脂酰乙醇胺	C48H86NO8P	3	0.8225	rp	-	131820391	HMDB0113278	-	C00350	27259733.242	7700557.542	26718623.098	16493449.024	30728421.816	11055695.33	7941515.945	53113458.415	7579248.017
PE-NMe(15:0/22:5(4Z,7Z,10Z,13Z,16Z))	PE-NMe(15:0/22:5(4Z,7Z,10Z,13Z,16Z))	GP	甘油磷脂类	PE	磷脂酰乙醇胺	C43H76NO8P	3	0.8215	rp	-	131820150	HMDB0113035	-	C00350	N/A	1280562.562	6809383.861	8926804.311	32425793.257	8054837.798	4383932.509	14493536.254	9892490.728
PE-NMe(16:0/18:1(11Z))	PE-NMe(16:0/18:1(11Z))	GP	甘油磷脂类	PE	磷脂酰乙醇胺	C40H78NO8P	3	0.8214	rp	-	131820077	HMDB0112961	-	C00350	N/A	N/A	324243.946	8536256.933	10367401.159	12237124.85	18551279.574	3094131.757	11686191.269
1,2-di-[(11Z)-octadecenoyl]-sn-glycero-3-phosphocholine	PC(18:1(11Z)/18:1(11Z))	GP	甘油磷脂类	PC	磷脂酰胆碱	C44H84NO8P	3	0.8204	rp	-	24778895	HMDB0008070	-	C00157	4954224.623	4106503.545	4313354.237	4330378.499	5140674.957	4664161.124	4049403.325	5422649.565	2917387.581
Thr-Trp-Met	苏氨酸-色氨酸-甲硫氨酸	Amino acid and Its metabolites	氨基酸及其代谢物	Small Peptide	小肽	C20H28N4O5S1	3	0.8198	rp	-	145458226	-	18104	-	N/A	162652.247	154600.975	429352.226	84867.07	55968.599	548236.572	238921.171	802577.041
7',8'-Dihydro-8'-hydroxyreticulataxanthin	7',8'-Dihydro-8'-hydroxyreticulataxanthin	Aldehyde,Ketones,Esters	醛、酮、酯类	Ketones	酮类	C33H46O3	3	0.8191	rp	-	131752545	HMDB0039090	-	-	1100091.344	131888.789	719803.548	1210545.731	N/A	N/A	569506.573	1111589.127	623714.391
[(2R)-2-octadecanoyloxy-3-phosphonooxypropyl] 20-methylhenicosanoate	PA(i-22:0/18:0)	GP	甘油磷脂类	PA	磷脂酸	C43H85O8P	3	0.8173	rp	-	131822553	HMDB0115897	-	-	N/A	N/A	423777.903	3300906.064	4073552.395	1389051.436	N/A	1775524.832	2470911.034
1-hexadecanoyl-2-(13Z,16Z-docosadienoyl)-glycero-3-phosphoethanolamine	PE(16:0/22:2(13Z,16Z))	GP	甘油磷脂类	PE	磷脂酰乙醇胺	C43H82NO8P	3	0.8168	rp	-	52924216	HMDB0008942	-	C00350	N/A	1093273.958	1140635.897	3587109.003	7591073.596	8034191.843	26711232.996	2779955.243	28013874.854
PE-NMe(18:1(9Z)/22:2(13Z,16Z))	PE-NMe(18:1(9Z)/22:2(13Z,16Z))	GP	甘油磷脂类	PE	磷脂酰乙醇胺	C46H86NO8P	3	0.8137	rp	-	131820272	HMDB0113157	-	C00350	12844856.133	81065029.758	105918203.979	40315441.339	118148143.804	102471286.75	62424833.787	66668721.736	153349046.375
1-(9Z-octadecenoyl)-2-eicosanoyl-sn-glycero-3-phosphoethanolamine	PE(18:1(9Z)/20:0)	GP	甘油磷脂类	PE	磷脂酰乙醇胺	C43H84NO8P	3	0.8107	rp	-	9546843	HMDB0009064	-	C00350	N/A	N/A	N/A	20998619.505	113203940.362	138574221.961	67923584.76	N/A	68468842.98
PC(18:1(9Z)/18:3(6Z,9Z,12Z))	PC(18:1(9Z)/18:3(6Z,9Z,12Z))	GP	甘油磷脂类	PC	磷脂酰胆碱	C44H80NO8P	3	0.8075	rp	-	52922685	HMDB0008106	-	C00157	127557710.938	21654026.263	78461866.797	35775402.359	17385239.016	37885386.855	7124965.2	79537136.493	8500748.543
1-Eicosanoyl-2-pentadecanoyl-glycero-3-phosphoethanolamine	PE(20:0/15:0)	GP	甘油磷脂类	PE	磷脂酰乙醇胺	C40H80NO8P	3	0.8055	rp	-	52924526	HMDB0009219	-	C00350	236544801.739	219839510.641	375019821.639	98813144.153	498825174.458	399128609.258	54376699.434	60004230.687	93992092.99
PC(16:1(9Z)/22:5(4Z,7Z,10Z,13Z,16Z))	PC(16:1(9Z)/22:5(4Z,7Z,10Z,13Z,16Z))	GP	甘油磷脂类	PC	磷脂酰胆碱	C46H80NO8P	3	0.8052	rp	-	53478685	HMDB0008022	-	C00157	28893902.575	29351251.552	9044506.023	3843437.551	8751371.554	5294317.974	4929326.101	10247105.462	7897927.876
PE-NMe(15:0/20:0)	PE-NMe(15:0/20:0)	GP	甘油磷脂类	PE	磷脂酰乙醇胺	C41H82NO8P	3	0.8009	rp	-	131820139	HMDB0113024	-	C00350	N/A	2364200.597	4947712.039	68020589.699	108263098.245	23872215.009	220350988.226	9620870.015	30025850.78
Pipericine	(2E，4E)-N-(2-甲基丙基）十八碳-2，4-二烯酰胺	FA	脂肪酰类	Others	其他	C22H41NO	3	0.7951	rp	-	9974234	-	-	-	3539385.811	1775272.066	371448.685	N/A	N/A	319706.788	1238711.376	2167305.841	1805093.858
LPC(15:0/0:0)	1-十五烷酰基-sn-甘油-3-磷酸胆碱	GP	甘油磷脂类	LPC	溶血磷脂酰胆碱	C23H48NO7P	3	0.7939	rp	-	24779458	HMDB0010375	-	C00157	15091009.499	18109557.642	11795160.564	21690337.409	18082151.879	19928634.319	16489144.143	19452908.069	19803435.625
1-Stearoyl-2-docosahexaenoyl-sn-glycerol	1-硬脂酰基-2-十二碳六烯酰基-sn-甘油	GL	甘油脂类	DG	甘油二酯	C43H72O5	3	0.7938	rp	-	9543881	HMDB0007179	-	C00641	850488441.695	3440573899.602	533003883.745	1676427516.252	634410928.359	324603053.169	471699524.21	1277489696.086	1287182650.574
Dioctyl phthalate	邻苯二甲酸二正辛酯	Benzene and substituted derivatives	苯及其衍生物	Benzene and substituted derivatives	苯及其衍生物	C24H38O4	3	0.7938	rp	-	8346	HMDB0251427	-	C14227	15383175.784	38616937.599	19413484.658	5643497.135	30413069.788	7041506.87	19837764.402	37903387.806	23022324.779
1-hexadecanoyl-2-(11Z-octadecenoyl)-sn-glycero-3-phosphocholine	PC(16:0/18:1(11Z))	GP	甘油磷脂类	PC	磷脂酰胆碱	C42H82NO8P	3	0.7919	rp	-	24778688	HMDB0007971	-	C00157	60459084.271	N/A	186163481.198	167339408.028	269836751.2	256060683.672	127293584.091	177549598.678	341381381.947
Indane	茚满	Benzene and substituted derivatives	苯及其衍生物	Benzene and substituted derivatives	苯及其衍生物	C9H10	3	0.7899	rp	-	10326	HMDB0059837	-	-	98369323.304	75193774.255	62526049.278	72082614.513	74201224.335	47445653.916	72834733.96	75621831.5	72954412.444
Bisphenol A	双酚A	Benzene and substituted derivatives	苯及其衍生物	Benzene and substituted derivatives	苯及其衍生物	C15H16O2	3	0.7892	rp	-	6623	HMDB0032133	-	C13624	5716591.682	5688825.851	5817595.986	4054363.859	3062694.163	2523031.052	5434782.231	5340647.348	6342538.739
Met-Phe-Arg	甲硫氨酰-苯丙氨酰-精氨酸	Amino acid and Its metabolites	氨基酸及其代谢物	Small Peptide	小肽	C20H32N6O4S1	3	0.7886	rp	-	11597630	-	18659	-	355047.867	623771.877	424808.972	371117.204	489895.437	461124.474	293783.122	452741.5	273738.155
1-(11Z-eicosenoyl)-2-(9Z-tetradecenoyl)-glycero-3-phosphocholine	PC(20:1(11Z)/14:1(9Z))	GP	甘油磷脂类	PC	磷脂酰胆碱	C42H80NO8P	3	0.7839	rp	-	52923095	HMDB0008296	-	C00157	218959877.268	212637118.833	119053911.139	80873115.595	143069933.302	58691021.21	107366149.672	99788702.367	98702342.167
PE-NMe2(15:0/20:2(11Z,14Z))	PE-NMe2(15:0/20:2(11Z,14Z))	GP	甘油磷脂类	PE	磷脂酰乙醇胺	C42H80NO8P	3	0.7835	rp	-	131821035	HMDB0113925	-	C00350	500035584.26	646654288.489	517560332.07	335352576.882	443485199.121	219920440.373	1080886373.659	1762643765.215	253431399.391
4-Isopropyl-3-methylphenol	4-异丙基-3-甲基苯酚	Benzene and substituted derivatives	苯及其衍生物	Benzene and substituted derivatives	苯及其衍生物	C10H14O	3	0.7828	rp	-	18597	-	70298	-	9111545.709	6769073.78	7731167.036	3434299.555	6978362.489	4462053.032	2454783.784	17172940.33	2593940.097
(2Z,4Z)-2-hydroxyhexa-2,4-dienoic acid	（2Z，4Z)-2-羟基己-2，4-二烯酸酯；（2Z，4Z)-2-羟基己-2，4-二烯酸	Organic acid and Its derivatives	有机酸及其衍生物	Organic acid and Its derivatives	有机酸及其衍生物	C6H8O3	3	0.7827	rp	-	5281908	-	-	C20240	66769497.012	229802425.931	25647788.903	62012648.558	28542511.795	10070067.95	10570543.731	201015685.873	13967047.374
PE-NMe2(18:0/15:0)	PE-NMe2(18:0/15:0)	GP	甘油磷脂类	PE	磷脂酰乙醇胺	C40H80NO8P	3	0.782	rp	-	131821096	HMDB0113987	-	C00350	11141834.948	3081936.578	4392317.756	3736205.997	2221586.374	2463898.824	2645521.126	2547075.764	1850189.821
[(2R)-2-hexadecanoyloxy-3-phosphonooxypropyl] 20-methylhenicosanoate	PA(i-22:0/16:0)	GP	甘油磷脂类	PA	磷脂酸	C41H81O8P	3	0.7815	rp	-	131822551	HMDB0115895	-	-	60218935.189	62007861.497	45403784.422	82839341.739	23936967.628	42684728.596	40724088.495	43034706.919	44133936.236
PC(16:0/2:0)	PC(16:0/2:0)	GP	甘油磷脂类	PC	磷脂酰胆碱	C26H52NO8P	3	0.7806	rp	-	16759367	-	-	C00157	160824524.561	137650773.226	119551039.42	125731946.969	103314483.016	81623872.599	131559689.42	126750773.328	114968192.465
5-Chloro-6-methoxy-2-benzoxazolinone	5-氯-6-甲氧基-2-苯并恶唑啉酮	Benzene and substituted derivatives	苯及其衍生物	Benzene and substituted derivatives	苯及其衍生物	C8H6ClNO3	3	0.7787	rp	-	15636	HMDB0032846	-	-	54807426.087	77984154.512	72369582.252	212468310.048	59989753.438	61999407.388	123853569.135	69507590.986	48044950.233
Met-Phe-Thr	甲硫氨酰-苯丙氨酰-苏氨酸	Amino acid and Its metabolites	氨基酸及其代谢物	Small Peptide	小肽	C18H27N3O5S1	3	0.7763	rp	-	145457037	-	21611	-	2102880.333	3289144.953	3197082.978	2598621.546	3149527.53	2691884.162	2500213.367	2449896.774	2652399.738
Benzocaine	苯佐卡因	Benzene and substituted derivatives	苯及其衍生物	Benzene and substituted derivatives	苯及其衍生物	C9H11NO2	3	0.7762	rp	-	2337	HMDB0004992	3934	C07527	15328539.655	17748559.32	5425149.47	12576397.53	15142363.164	9000956.473	11096111.317	11109633.405	10920138.525
1-(4-Hydroxy-2-methylpyrimidin-5-ylmethyl)-3-(2-hydroxyethyl)-2-methylpyridinium bromide	1-(4-Hydroxy-2-methylpyrimidin-5-ylmethyl)-3-(2-hydroxyethyl)-2-methylpyrimidinium bromide	Alcohol and amines	醇、胺类	Amines	胺类	C14H18BrN3O2	3	0.7737	rp	-	5460092	-	-	C04908	2585082.942	3260922.528	1718544.363	2231948.451	4737146.776	4619980.415	4449373.039	2677558.919	4624931.145
PC(18:1(9Z)/20:2(11Z,14Z))	PC(18:1(9Z)/20:2(11Z,14Z))	GP	甘油磷脂类	PC	磷脂酰胆碱	C46H86NO8P	3	0.7734	rp	-	52922695	HMDB0008111	-	C00157	N/A	278074902.904	77824755.959	273318605.697	207122190.003	43319734.289	62651646.044	51172309.337	80423575.833
PC(18:0/22:5(4Z,7Z,10Z,13Z,16Z))	PC（18：0/22：5（4Z，7Z，10Z，13Z，16Z））	GP	甘油磷脂类	PC	磷脂酰胆碱	C48H86NO8P	3	0.7729	rp	-	24778871	HMDB0008055	-	C00157	N/A	4976607.016	10288027.644	9157192.809	5229915.985	6366828.806	6401128.549	7524010.901	5231908.976
Folinic acid	亚叶酸	Heterocyclic compounds	杂环化合物	Pteridines and derivatives	蝶啶及其衍生物	C20H23N7O7	3	0.7724	rp	-	135403648	HMDB0000121	-	C03479	2244011.655	1786165.869	2274629.731	2752245.872	2440185.146	2886049.57	3627907.977	3501334.506	3824319.094
1-O-Hexadecyl-2-arachidonoyl-sn-glycero-3-phosphocholine	1-O-Hexadecyl-2-arachidonoyl-sn-glycero-3-phosphocholine	Benzene and substituted derivatives	苯及其衍生物	Benzene and substituted derivatives	苯及其衍生物	C44H82NO7P	3	0.7718	rp	-	6443139	HMDB0304650	-	-	302202634.919	88125499.958	165239670.164	173801717.267	190932986.459	119941650.905	142404819.088	165759765.764	171448555.331
Tyr-Asn-Gln	酪氨酸-天冬酰胺-谷氨酰胺	Amino acid and Its metabolites	氨基酸及其代谢物	Small Peptide	小肽	C18H25N5O7	3	0.7678	rp	-	145458573	-	21064	-	3353612.515	4222874.567	2876145.635	3961730.999	3561940.829	3124941.152	3239901.508	2873244.984	2918132.402
(+)-Cloprostenol methyl amide	(+)-氯前列醇甲基酰胺	Hormones and hormone related compounds	激素及激素相关物质	Hormones and hormone related compounds	激素及激素相关物质	C23H32ClNO5	3	0.7676	rp	-	91746222	-	64704	-	2646266.893	3850147.285	1971193.071	7151533.011	7379497.619	4571391.338	3752138.551	3951970.381	5813127.929
Fluphenazine sulfoxide	氟奋乃静亚砜	Heterocyclic compounds	杂环化合物	Heterocyclic compounds	杂环化合物	C22H26F3N3O2S	3	0.7674	rp	-	3036919	HMDB0252402	-	-	157835115.586	142203657.252	122342880.575	148945633.995	110305881.162	92287126.335	124695418.722	136808879.166	124721926.443
5,5-Dimethyl-1-pyrroline N-oxide	5,5-二甲基-1-吡咯啉 N-氧化物	Heterocyclic compounds	杂环化合物	Heterocyclic compounds	杂环化合物	C6H11NO	3	0.7673	rp	-	1774	HMDB0246162	-	-	21379695.589	21979276.029	67660544.87	14925986.081	42760796.326	20330000.568	4452421.148	65396200.851	18008570.065
PE-NMe(16:0/20:0)	PE-NMe(16:0/20:0)	GP	甘油磷脂类	PE	磷脂酰乙醇胺	C42H84NO8P	3	0.767	rp	-	131820161	HMDB0113046	-	C00350	N/A	397950.212	2238010.349	7726045.612	8521417.128	9182672.354	3704392.594	2380700.67	10686841.738
1-(Ammoniomethyl)cycloheaxaneacetate	1-(氨甲基)环己烷乙酸酯	Heterocyclic compounds	杂环化合物	Heterocyclic compounds	杂环化合物	C9H17NO2	3	0.7645	rp	-	6919078	HMDB0005015	-	-	17351792.945	13958902.442	8470721.907	14355674.332	17074801.021	13799665.384	27468634.498	39328145.775	43313508.795
6-Chloro-1,3,5-triazine-2,4-diamine	6-氯-1,3,5-三嗪-2,4-二胺	Heterocyclic compounds	杂环化合物	Heterocyclic compounds	杂环化合物	C3H4ClN5	3	0.7632	rp	-	18831	HMDB0246174	-	C06560	27458554.474	29258240.15	30363253.191	29167474.215	29462681.189	32909267.696	31410810.82	31560029.534	28001497.747
cis-7-Hexadecenoic Acid methyl ester	cis-7-十六碳烯酸甲酯	FA	脂肪酰类	Others	其他	C17H32O2	3	0.763	rp	-	14029831	HMDB0061858	-	-	411764188.211	396294365.774	370748092.913	304141513.777	287254385.574	235302177.245	258027276.209	295610632.477	236472537.761
PC(15:0/22:4(7Z,10Z,13Z,16Z))	PC(15:0/22:4(7Z,10Z,13Z,16Z))	GP	甘油磷脂类	PC	磷脂酰胆碱	C45H82NO8P	3	0.7609	rp	-	52922340	HMDB0007955	-	C00157	1228196.033	28529522.353	12482451.864	5320179.876	N/A	N/A	N/A	6593068.296	N/A
1-docosanoyl-2-(9Z-tetradecenoyl)-glycero-3-phosphoethanolamine	PE(22:0/14:1(9Z))	GP	甘油磷脂类	PE	磷脂酰乙醇胺	C41H80NO8P	3	0.7609	rp	-	52924717	HMDB0009482	-	C00350	7739644.472	3009502.242	13063564.058	20505078.051	25311564.218	11678109.473	13820354.89	15232732.326	26351990.567
Phe-Ile-His	苯丙氨酰-异亮氨酰-组氨酸	Amino acid and Its metabolites	氨基酸及其代谢物	Small Peptide	小肽	C21H29N5O4	3	0.7604	rp	-	145457241	-	20540	-	5480985.509	5506601.03	8165759.624	6224029.431	6752874.012	3646124.255	4380794.606	5921441.426	8317394.842
1,2-Dioleoyl-sn-glycero-3-phosphoethanolamine	1,2-Dioleoyl-sn-glycero-3-phosphoethanolamine	GP	甘油磷脂类	PE	磷脂酰乙醇胺	C41H78NO8P	3	0.7603	rp	-	9546757	HMDB0009059	-	C00350	16453883.346	34007218.123	4827140.956	4978415.253	3248612.25	2305311.745	2843713.026	5794567.083	2000219.468
1-hexadecanoyl-2-(4Z,7Z,10Z,13Z,16Z-docosapentaenoyl)-sn-glycero-3-phosphocholine	PC(16:0/22:5(4Z,7Z,10Z,13Z,16Z))	GP	甘油磷脂类	PC	磷脂酰胆碱	C46H82NO8P	3	0.7595	rp	-	24778735	HMDB0007989	-	C00157	267358465.005	301974196.173	270737447.686	106028822.418	250780077.139	228466190.178	302903306.418	317514928.463	201325277.539
N-Pentadecylcyclohexanecarboxamide	N-环己烷羰基十五烷基胺	Alcohol and amines	醇、胺类	Amines	胺类	C22H43NO	3	0.7591	rp	-	44398718	-	-	-	9778586.865	9499290.656	8790728.272	41674997.937	5060939.731	5782264.973	42365988.456	5452391.081	57575852.824
Norfenefrine	去甲芬芬	Benzene and substituted derivatives	苯及其衍生物	Phenolics	苯酚类	C8H11NO2	3	0.759	rp	-	4538	HMDB0255737	-	-	19406952.512	18760447.508	10727462.939	21940015.42	18342789.211	13602654.584	17181845.229	20430211.083	16239627.928
1-(4-Methoxyphenyl)-4-methylpentan-3-ol	1-(4-甲氧基苯基)-4-甲基-3-戊醇	Benzene and substituted derivatives	苯及其衍生物	Phenolics	苯酚类	C13H20O2	3	0.7568	rp	-	64513944	HMDB0132947	-	-	30796290.118	38719560.678	33232862.883	32988875.335	37888844.293	30618272.386	73362635.914	68008016.391	71538370.213
Pentadecanal	十五烷醛	FA	脂肪酰类	Others	其他	C15H30O	3	0.7557	rp	-	17697	HMDB0031078	-	C01948	6922093.18	13069740.13	5626786.714	6864647.524	6420715.754	10565857.901	6396139.938	13162025.249	9091900.979
Phe-Val-Trp	苯丙氨酰-缬氨酰-色氨酸	Amino acid and Its metabolites	氨基酸及其代谢物	Small Peptide	小肽	C25H30N4O4	3	0.7554	rp	-	54460222	-	17317	-	199923.459	401492.726	351749.795	728974.457	101414.597	289802.871	208368.364	81223.624	328725.935
(9Z)-N-[2-(5-hydroxy-1H-indol-3-yl)ethyl]octadec-9-enamide	油酰基5-羟色胺	Tryptamines,Cholines,Pigments	色胺、胆碱、色素	Tryptamines	色胺	C28H44N2O2	3	0.7553	rp	-	24749268	-	62948	-	334748.511	1959943.503	1803453.113	319157.393	N/A	1164091.35	N/A	228872.344	515267.636
Asp-Ile-Ala	L-天冬氨酰-L-异亮氨酰-L-丙氨酸	Amino acid and Its metabolites	氨基酸及其代谢物	Small Peptide	小肽	C13H23N3O6	3	0.7551	rp	-	145454459	-	21215	-	1179498.774	2141711.974	1396793.465	1507129.501	1045138.436	1367998.072	1634866.126	3217136.432	1816785.604
Glu-Tyr-Ala	谷氨酸-酪氨酸-丙氨酸	Amino acid and Its metabolites	氨基酸及其代谢物	Small Peptide	小肽	C17H23N3O7	3	0.7547	rp	-	145455535	-	21910	-	7383193.382	4185292.051	9709437.28	3762286.475	4612080.594	4320420.036	9993378.076	5995238.266	3399083.445
PE-NMe(14:0/20:0)	PE-NMe(14:0/20:0)	GP	甘油磷脂类	PE	磷脂酰乙醇胺	C40H80NO8P	3	0.7544	rp	-	131820098	HMDB0112983	-	C00350	50789171.862	93221885.691	47137542.796	89051090.103	35163624.378	32119595.214	39966465.491	28149015.493	32173940.809
Diisooctyl phthalate	邻苯二甲酸二异辛酯	Benzene and substituted derivatives	苯及其衍生物	Benzene and substituted derivatives	苯及其衍生物	C24H38O4	3	0.7538	rp	-	33934	HMDB0251353	-	C14577	944411.352	1275119.994	1179688.708	3711998.146	1958548.92	5519468.665	2855241.189	1383437.182	1557573.892
Tyr-Pro-Trp	酪氨酸-脯氨酸-色氨酸	Amino acid and Its metabolites	氨基酸及其代谢物	Small Peptide	小肽	C25H28N4O5	3	0.7535	rp	-	11754180	-	16012	-	686790.835	1602673.711	782496.573	1356075.356	1698720.043	1575148.645	910796.494	1761500.298	1351349.869
Tyr-Ser-Glu	酪氨酸-丝氨酸-谷氨酸	Amino acid and Its metabolites	氨基酸及其代谢物	Small Peptide	小肽	C17H23N3O8	3	0.753	rp	-	145458756	-	16787	-	1455299.549	1438533.91	1374951.053	1161937.746	1206937.912	1411590.862	1546745.52	1072575.678	1167035.93
Thr-Phe	L-苏氨酸-L-苯丙氨酸	Amino acid and Its metabolites	氨基酸及其代谢物	Small Peptide	小肽	C13H18N2O4	3	0.7503	rp	-	4099799	HMDB0029068	-	-	2549282.468	3128694.664	1381943.382	4009849.75	5096149.237	2925071.186	4050220.276	3939657.112	3764037.154
1-(1Z-octadecenyl)-sn-glycero-3-phosphocholine	1-(1Z-十八碳烯基)-sn-甘油-3-磷酸胆碱	GP	甘油磷脂类	LPC	溶血磷脂酰胆碱	C26H54NO6P	3	0.7501	rp	-	24779527	HMDB0013122	-	C00157	5950778.894	8791849.474	8442401.075	10227422.808	3969405.123	5152119.39	6002786.918	6904082.966	7050790.166
Asn-Arg-Ala	L-天冬酰胺-L-精氨酰-L-丙氨酸	Amino acid and Its metabolites	氨基酸及其代谢物	Small Peptide	小肽	C13H25N7O5	3	0.7493	rp	-	145454012	-	22691	-	2400529.71	2807419.345	2275758.327	2560513.085	2902416.087	2087214.681	2463374.873	2186164.4	2333973.059
D-Mannose 6-phosphate	D-甘露糖6-磷酸	Carbohydrates and Its metabolites	碳水化合物及其代谢物	Phosphate sugars	磷酸糖	C6H13O9P	3	0.7489	rp	-	65127	HMDB0304312	-	C00275	934493.025	3397517.818	1208790.883	475939.99	3086168.663	2750025.66	730457.07	838831.873	3139417.805
PC(20:2(11Z,14Z)/20:3(8Z,11Z,14Z))	PC(20:2(11Z,14Z)/20:3(8Z,11Z,14Z))	GP	甘油磷脂类	PC	磷脂酰胆碱	C48H86NO8P	3	0.7478	rp	-	52923193	HMDB0008344	-	C00157	8620483.834	7552266.172	11231832.369	9542952.691	7793033.62	7415077.974	6454480.541	8436366.824	15968121.0
2-(3,4-Dihydroxyphenyl)-5,7-dihydroxy-6-[3,4,5-trihydroxy-6-(hydroxymethyl)oxan-2-yl]chromen-4-one	2-(3,4-二羟基苯基)-5,7-二羟基-6- [3,4,5-三羟基-6-(羟甲基）恶烷-2-基] -4H-铬-4-	Benzene and substituted derivatives	苯及其衍生物	Benzene and substituted derivatives	苯及其衍生物	C21H20O11	3	0.7456	rp	-	6426860	HMDB0253666	-	-	7621350.968	8235991.371	6960490.179	8447038.93	3830249.728	7792136.083	6439250.385	6042970.907	5740130.315
Fosfosal	福斯福尔	Organic acid and Its derivatives	有机酸及其衍生物	Phosphoric acids	磷酸类化合物	C7H7O6P	3	0.7454	rp	-	3418	HMDB0252467	-	-	21128112.457	23963057.829	15297398.802	31007193.999	86333694.652	15808954.803	7671093.078	18863097.313	19971255.112
PE-NMe(18:1(11Z)/14:0)	PE-NMe(18:1(11Z)/14:0)	GP	甘油磷脂类	PE	磷脂酰乙醇胺	C38H74NO8P	3	0.7443	rp	-	131820225	HMDB0113110	-	C00350	8693444.271	9766426.932	8850413.684	6508248.718	6681523.921	4674869.077	4414291.815	5905831.08	7557232.291
Clopidol	氯吡多	Heterocyclic compounds	杂环化合物	Heterocyclic compounds	杂环化合物	C7H7Cl2NO	3	0.743	rp	-	18087	HMDB0250359	-	-	3796669.268	2989903.979	2506940.125	4922180.595	2828949.061	1822828.137	2032436.503	3494544.606	2535954.274
Val-Leu-Asn	缬氨酸-亮氨酸-天冬酰胺	Amino acid and Its metabolites	氨基酸及其代谢物	Small Peptide	小肽	C15H28N4O5	3	0.7425	rp	-	145458962	-	17794	-	664137.361	485794.312	331669.687	168517.639	450695.158	528668.897	1416506.21	1069292.88	886240.348
Arg-Trp-His	L-精氨酰-L-色氨酸-L-组氨酸	Amino acid and Its metabolites	氨基酸及其代谢物	Small Peptide	小肽	C23H31N9O4	3	0.7422	rp	-	145453965	-	16219	-	N/A	N/A	N/A	772026.512	1256660.676	898069.274	281751.719	117469.788	146511.355
PE-NMe(18:1(9Z)/20:0)	PE-NMe(18:1(9Z)/20:0)	GP	甘油磷脂类	PE	磷脂酰乙醇胺	C44H86NO8P	3	0.7405	rp	-	131820262	HMDB0113147	-	C00350	32067084.048	122773687.485	37523655.017	60376594.131	74968825.641	84376349.193	457976674.682	233125197.786	163573604.809
1-Phenylpiperazine	Phenylpiperazine	Heterocyclic compounds	杂环化合物	Heterocyclic compounds	杂环化合物	C10H14N2	3	0.7404	rp	-	7096	HMDB0243993	-	-	6445811.817	8026758.697	5270555.836	5773245.983	16162100.813	4780355.38	4862070.342	5185534.319	9351282.598
Chloral hydrate	水合氯醛	Aldehyde,Ketones,Esters	醛、酮、酯类	Aldehydes	醛类	C2H3Cl3O2	3	0.7404	rp	-	2707	HMDB0060451	-	C06899	257520594.016	295334270.036	258471465.275	218001528.798	238618282.374	549246780.171	596011867.86	347470841.217	615237546.751
[(2R)-2-dodecanoyloxy-3-phosphonooxypropyl] 22-methyltricosanoate	PA(i-24:0/12:0)	GP	甘油磷脂类	PA	磷脂酸	C39H77O8P	3	0.7403	rp	-	131822577	HMDB0115921	-	-	4251337.389	135614177.957	167443786.752	107135843.911	139515391.61	686463481.287	56745472.983	109791790.814	82796014.873
Etilamfetamine	依拉非他明	Benzene and substituted derivatives	苯及其衍生物	Benzene and substituted derivatives	苯及其衍生物	C11H17N	3	0.74	rp	-	9982	HMDB0252099	-	-	43274523.128	79966594.42	80569028.187	76959936.957	80786978.622	19632244.282	68555217.905	82030068.248	11631642.573
alpha,beta-Diethyl-3,3',4,4'-stilbenetetraol	α，α'-二乙基-3，4，3'，4'-二苯乙烯四醇；3，4，3'，4'-四羟基-α，α'-二乙基二苯乙烯	Benzene and substituted derivatives	苯及其衍生物	Benzene and substituted derivatives	苯及其衍生物	C18H20O4	3	0.7388	rp	-	10780574	-	-	-	5393863.636	3198741.049	3706274.122	5547269.307	4196418.977	4237756.489	3848058.915	3533735.123	3820615.612
1-pentadecanoyl-2-(9Z-octadecenoyl)-glycero-3-phosphocholine	PC(15:0/18:1(9Z))	GP	甘油磷脂类	PC	磷脂酰胆碱	C41H80NO8P	3	0.7385	rp	-	52922312	HMDB0007939	-	C00157	660761.973	134326708.59	329019464.998	106157332.885	110602137.414	41034697.94	315750473.565	68064499.494	84571161.987
Hexadecenoic acid	反式-六-癸-2-烯酸	FA	脂肪酰类	FFA	游离脂肪酸	C16H30O2	3	0.7379	rp	-	5282743	HMDB0010735	-	-	3086105.847	2854601.861	1702190.057	7583374.142	1266987.561	3396944.475	2324559.369	1894886.19	3253432.851
1-tetradecanoyl-2-(11Z-octadecenoyl)-sn-glycero-3-phosphocholine	PC(14:0/18:1(11Z))	GP	甘油磷脂类	PC	磷脂酰胆碱	C40H78NO8P	3	0.7378	rp	-	24778618	HMDB0007872	-	C00157	665455184.52	871494443.404	701536655.892	564503070.127	639377123.934	776249229.01	910637527.963	484992124.902	1002740750.827
Pro-Glu-Asn	脯氨酰-谷氨酰-天冬酰胺	Amino acid and Its metabolites	氨基酸及其代谢物	Small Peptide	小肽	C14H22N4O7	3	0.7362	rp	-	10291882	-	15672	-	1049445.669	1027785.273	850495.707	408930.101	2092864.672	2579734.329	1088191.982	402526.608	1466175.809
Pro-Ser-Asp	脯氨酰-丝氨酰-天冬氨酸	Amino acid and Its metabolites	氨基酸及其代谢物	Small Peptide	小肽	C12H19N3O7	3	0.7356	rp	-	145457568	-	23423	-	131258.549	981938.725	985377.123	786212.898	492304.823	307840.426	644445.087	796604.41	150968.804
6-Phosphogluconic acid tri(cyclohexylammonium) salt, Grade V	6-磷酸葡萄糖酸三（环己基铵）盐，V 级	Alkaloids	生物碱	Alkaloids	生物碱	C15H26N2	3	0.7355	rp	-	16212687	-	-	-	17336099.451	23687808.638	4967462.465	16824401.789	15590706.598	9112408.873	15755641.845	17416935.787	17065773.263
5-CHOLESTAN-3-OL-6-ONE	5-胆甾烷-3-醇-6-酮	Hormones and hormone related compounds	激素及激素相关物质	Hormones and hormone related compounds	激素及激素相关物质	C27H46O2	3	0.7354	rp	-	16219541	-	44077	-	339632885.609	112293814.989	156880955.514	120178936.963	185609660.808	129430002.153	77740787.089	183648447.34	144637706.641
1,2-di-[(11Z)-eicosenoyl]-sn-glycero-3-phosphocholine	1,2-Dieicosenoyl-sn-glycero-3-phosphocholine	GP	甘油磷脂类	PC	磷脂酰胆碱	C48H92NO8P	3	0.735	rp	-	24779063	HMDB0008308	-	C00157	22978783.414	25116317.018	20487612.171	13450599.818	11858517.639	13001715.777	6304893.025	15803245.211	12960397.017
1-octadecanoyl-2-(9Z-octadecenoyl)-sn-glycero-3-phosphoserine	2-油酰基-1-硬脂酰基-sn-甘油-3-磷酸丝氨酸	GP	甘油磷脂类	PC	磷脂酰胆碱	C42H80NO10P	3	0.7347	rp	-	9547087	HMDB0010163	-	C00157	2646341.061	1751870.11	2947956.74	3543802.397	2800171.104	2878317.956	6789536.429	431049.941	5038966.632
Nicotine	尼古丁	Heterocyclic compounds	杂环化合物	Heterocyclic compounds	杂环化合物	C10H14N2	3	0.7332	rp	-	89594	HMDB0001934	1526	C00745	14276090.586	13890449.928	10929521.8	11593080.406	12155929.915	9595215.107	9574352.25	12052221.9	13403737.299
cis-4,10-13,16-Docosatetraenoic Acid methyl ester	cis-4,10-13,16-二十二碳四烯酸甲酯	Aldehyde,Ketones,Esters	醛、酮、酯类	Esters	酯类	C23H38O2	3	0.7323	rp	-	137701031	-	44959	-	7568561.536	4314639.84	26503648.295	9747306.258	22541051.788	17022636.951	18384495.026	6618720.687	16028797.004
Tyr-Gln-Gln	酪氨酸-谷氨酸-谷氨酰胺	Amino acid and Its metabolites	氨基酸及其代谢物	Small Peptide	小肽	C19H27N5O7	3	0.7318	rp	-	145458619	-	20796	-	1964431.762	2937667.818	1604214.728	5014141.562	2662806.84	1714710.214	3209455.208	2370934.771	2130755.42
Gln-Tyr-Gln	谷酰氨-酪氨酸-谷酰氨	Amino acid and Its metabolites	氨基酸及其代谢物	Small Peptide	小肽	C19H27N5O7	3	0.7283	rp	-	145455254	-	21732	-	106846290.288	79107227.765	66334371.063	63904603.331	77693294.076	46600397.673	73055140.718	84378268.13	86491689.377
[3-[(9Z,12Z)-octadeca-9,12-dienoyl]oxy-2-[(9Z,12Z,15Z)-octadeca-9,12,15-trienoyl]oxypropyl] 2-(trimethylazaniumyl)ethyl phosphate	[3-[(9Z,12Z)-octadeca-9,12-dienoyl]oxy-2-[(9Z,12Z,15Z)-octadeca-9,12,15-trienoyl]oxypropyl] 2-(trimethylazaniumyl)ethyl phosphate	GP	甘油磷脂类	PC	磷脂酰胆碱	C44H78NO8P	3	0.7272	rp	-	25244746	-	-	C00157	302548952.96	320575453.075	273947780.583	241631290.017	182085120.457	38460422.724	302485203.752	107295949.908	82556239.643
Carnitine C9:0	肉碱 C9:0	FA	脂肪酰类	CAR	酰基肉碱	C16H31NO4	3	0.725	rp	-	53477823	HMDB0006320	-	-	1453883.954	1701129.732	1176237.756	1115119.848	1556325.562	958383.954	1525141.829	1147384.847	792056.828
PC(18:4(6Z,9Z,12Z,15Z)/20:2(11Z,14Z))	PC(18:4(6Z,9Z,12Z,15Z)/20:2(11Z,14Z))	GP	甘油磷脂类	PC	磷脂酰胆碱	C46H80NO8P	3	0.7238	rp	-	52922921	HMDB0008243	-	C00157	N/A	5818056.108	5976036.119	551907.348	591323.73	536516.804	N/A	675022.659	N/A
4,12-Dimethoxy-17-methyl-13-oxo-17-azoniatetracyclo[7.5.3.01,10.02,7]heptadeca-2(7),3,5,11-tetraen-3-olate	4,12-Dimethoxy-17-methyl-13-oxo-17-azoniatetracyclo[7.5.3.01,10.02,7]heptadeca-2(7),3,5,11-tetraen-3-olate	Alkaloids	生物碱	Isoquinoline alkaloids	异喹啉类生物碱	C19H23NO4	3	0.7227	rp	-	5149465	-	-	-	192088.241	1205244.886	692052.123	1016134.033	470899.503	438475.837	1120791.889	857444.929	538311.39
Nintedanib	Nintedanib (BIBF 1120)	Others	其他	Medicine	药物	C31H33N5O4	3	0.7214	rp	-	135423438	HMDB0255615	-	-	1764812.067	2663066.329	1753880.936	2045272.869	1479217.471	1435323.705	1626927.79	1844129.261	1733302.105
PE-NMe(18:1(11Z)/16:0)	PE-NMe(18:1(11Z)/16:0)	GP	甘油磷脂类	PE	磷脂酰乙醇胺	C40H78NO8P	3	0.7207	rp	-	131820228	HMDB0113113	-	C00350	N/A	N/A	640410.246	4028279.244	7092054.991	6132468.865	7539997.605	N/A	7273886.151
(Z)-1,3-Octadiene	(Z)-1,3-辛二烯	Others	其他	Hydrocarbon derivatives	烃衍生物	C8H12	3	0.7202	rp	-	6432393	HMDB0061897	-	-	4364415.834	5247594.519	5193710.998	4484643.502	5804752.633	4486016.665	18470219.036	15472350.795	14589540.216
PE(18:1(9Z)/22:2(13Z,16Z))	PE(18:1(9Z)/22:2(13Z,16Z))	GP	甘油磷脂类	PE	磷脂酰乙醇胺	C45H84NO8P	3	0.719	rp	-	52924352	HMDB0009074	-	C00350	61159672.697	35329615.904	126202700.586	477164338.222	480479643.558	486874411.124	N/A	246771247.914	13807098.443
His-Tyr-Phe	L-组氨酸-L-酪氨酸-L-苯丙氨酸	Amino acid and Its metabolites	氨基酸及其代谢物	Small Peptide	小肽	C24H27N5O5	3	0.7189	rp	-	145456012	-	19279	-	84932.911	262227.965	243683.308	342799.122	344041.338	273005.448	366299.688	365851.161	414221.719
Hexetidine	海克西替丁	Heterocyclic compounds	杂环化合物	Heterocyclic compounds	杂环化合物	C21H45N3	3	0.7189	rp	-	3607	HMDB0253159	-	-	1548808.241	8556476.964	N/A	596158.681	2659136.243	N/A	37626760.071	21405782.316	18409985.274
Isopalmitic acid	14-甲基十五烷酸	FA	脂肪酰类	FFA	游离脂肪酸	C16H32O2	3	0.7152	rp	-	36247	HMDB0031068	-	-	68872416.217	109737387.84	44275232.547	90770043.454	77773050.454	54870060.355	168278320.339	67100247.71	123798747.45
Phosphatidylserine	1,2-二硬脂酰基-sn-甘油-3-磷酸-L-丝氨酸	GP	甘油磷脂类	PS	磷脂酰丝氨酸	C42H82NO10P	3	0.7152	rp	-	9547096	HMDB0012378	-	-	5884030.582	2208874.004	3604480.983	2540009.772	2460971.984	982506.82	2159779.312	2512208.903	1627662.056
3-Palmitoyl-sn-glycerol	1-单棕榈甘油酯	GL	甘油脂类	MG	单甘油酯	C19H38O4	3	0.7125	rp	-	14900	HMDB0245964	-	C01885	26855716.123	27419347.939	25310182.516	20416022.357	26846204.844	21610079.035	26762515.209	22046372.501	22333012.671
Ala-Ile-Tyr	L-丙氨酰-L-异亮氨酰-L-酪氨酸	Amino acid and Its metabolites	氨基酸及其代谢物	Small Peptide	小肽	C18H27N3O5	3	0.7114	rp	-	145453612	-	21209	-	1199549.553	886035.999	1203148.647	1121992.937	1217310.382	759748.175	681587.431	1195627.282	886523.922
PE-NMe(18:1(9Z)/18:1(9Z))	1,2-Dioleoyl-sn-glycero-3-phosphoethanolamine-N-methyl	GP	甘油磷脂类	PE	磷脂酰乙醇胺	C42H80NO8P	3	0.7113	rp	-	9547032	HMDB0010565	-	C00350	100879963.497	60882069.745	61402746.731	45543638.888	54890252.761	37164151.223	37446671.473	44764805.833	34861755.054
PE(20:1(11Z)/20:3(8Z,11Z,14Z))	PE(20:1(11Z)/20:3(8Z,11Z,14Z))	GP	甘油磷脂类	PE	磷脂酰乙醇胺	C45H82NO8P	3	0.7095	rp	-	52924563	HMDB0009266	-	C00350	N/A	5868234.62	8414255.0	9139077.819	9385233.68	9179818.207	29535961.673	6046846.343	11565086.236
Termitomycamide B	甲酰胺菌素B	Alcohol and amines	醇、胺类	Amines	胺类	C28H40N2O2	3	0.7094	rp	-	97183939	-	-	-	17310241.082	19492522.103	18008580.541	17152247.721	17230519.539	14636510.229	12655950.634	18897817.531	12893809.222
Leu-Gln-Asp	L-亮氨酸-L-谷氨酰胺-L-天冬氨酸	Amino acid and Its metabolites	氨基酸及其代谢物	Small Peptide	小肽	C15H26N4O7	3	0.7083	rp	-	145456396	-	20002	-	9586721.356	7224038.926	7538765.274	7427192.22	4833252.193	3806999.774	5838877.969	6345044.772	6035032.193
PC(18:2(9Z,12Z)/20:1(11Z))	PC(18:2(9Z,12Z)/20:1(11Z))	GP	甘油磷脂类	PC	磷脂酰胆碱	C46H86NO8P	3	0.708	rp	-	52922741	HMDB0008144	-	C00157	6740633.131	4400114.868	8101640.109	5324547.839	3951491.798	4878828.789	836052.315	7383654.189	5426247.722
3-Chloro-4-hydrazinophenylmethylsulfonylmethyl sulfone	3-氯-4-肼基苯基甲基磺酰基甲基砜	Heterocyclic compounds	杂环化合物	Heterocyclic compounds	杂环化合物	C8H11ClN2O4S2	3	0.7078	rp	-	4099351	-	4097	-	4661361.546	36764487.995	4459790.687	6471264.229	6368356.375	4842850.965	7003688.769	4769470.957	7815386.344
[(2R)-2-(17-methyloctadecanoyloxy)-3-phosphonooxypropyl] icosanoate	PA(20:0/i-19:0)	GP	甘油磷脂类	PA	磷脂酸	C42H83O8P	3	0.7066	rp	-	131822297	HMDB0115641	-	-	10541341.736	15461820.93	25087211.857	28743737.487	39603168.677	27686011.358	101052114.535	40943601.476	63548757.651
2-Hydroxybenzaldehyde	水杨醛	Benzene and substituted derivatives	苯及其衍生物	Phenolics	苯酚类	C7H6O2	3	0.7045	rp	-	6998	HMDB0034170	-	C06202	33429074.732	13821701.113	24003608.937	19683319.852	9694832.993	12122521.655	14873273.309	14539589.912	18900167.825
Stigmastane-3,6-dione	Stigmastane-3,6-二酮	Others	其他	Others	其他	C29H48O2	3	0.7031	rp	-	543599	HMDB0039822	-	-	23515667.299	36616631.417	47317129.02	31053850.695	43907232.529	16569521.861	12970693.174	13746426.342	13602400.783
Carnitine C14:0	(±)-肉豆蔻酰肉碱	FA	脂肪酰类	CAR	酰基肉碱	C21H41NO4	3	0.7024	rp	-	-	-	-	-	41474518.571	43326791.671	40643839.254	33387003.337	35552738.353	28874959.648	28897840.85	31627712.194	42828840.894
Leu-Lys-Tyr	L-亮氨酸-L-赖氨酸-L-酪氨酸	Amino acid and Its metabolites	氨基酸及其代谢物	Small Peptide	小肽	C21H34N4O5	3	0.7016	rp	-	10180592	-	15923	-	16973085.276	27992446.181	27224708.258	35161464.668	27341880.203	27627536.976	28712196.075	24776524.53	23283683.245
Ala-Cys-Phe	L-丙氨酰-L-半胱氨酰-L-苯丙氨酸	Amino acid and Its metabolites	氨基酸及其代谢物	Small Peptide	小肽	C15H21N3O4S1	3	0.7013	rp	-	145453556	-	19048	-	535450.893	259259.77	330082.871	430592.218	166381.143	408362.985	295951.702	116783.096	283567.822
2-Cyclohexyl-N-(1-isopropylpiperidin-4-yl)-6-methoxy-7-(3-(pyrrolidin-1-yl)propoxy)quinazolin-4-amine	UNC0638	Heterocyclic compounds	杂环化合物	Heterocyclic compounds	杂环化合物	C30H47N5O2	3	0.7001	rp	-	46224516	-	96443	C72005	2285900.237	4570855.142	6085457.37	10626352.051	5021307.504	781573.469	N/A	4841571.992	5863164.512
1-pentadecanoyl-2-(9Z-hexadecenoyl)-sn-glycero-3-phosphocholine	PC(15:0/16:1(9Z))	GP	甘油磷脂类	PC	磷脂酰胆碱	C39H76NO8P	3	0.698	rp	-	24778657	HMDB0007936	-	C00157	29714573.454	26981533.82	24760122.781	17723245.318	19081462.678	12529340.486	27649502.84	117855893.094	14052020.238
1-eicosanoyl-2-(9Z-tetradecenoyl)-glycero-3-phosphocholine	PC(20:0/14:1(9Z))	GP	甘油磷脂类	PC	磷脂酰胆碱	C42H82NO8P	3	0.698	rp	-	52923053	HMDB0008263	-	C00157	1972133.452	4763153.123	11167340.176	8005389.127	11678680.719	9924862.928	7423140.692	10360797.413	8536311.47
N-Oleoyl-L-Serine	N-油酰基-L-丝氨酸	Amino acid and Its metabolites	氨基酸及其代谢物	Amino acid derivatives	氨基酸衍生物	C21H39NO4	3	0.6964	rp	-	44190514	HMDB0242185	-	-	14704665.746	14792761.713	17782144.153	14681991.535	24108002.397	16383024.27	18835748.879	11895505.324	21374428.406
3-(4-Hydroxyphenyl)chroman-7-ol	3-(4-羟基苯基)chroman-7-ol	Benzene and substituted derivatives	苯及其衍生物	Benzene and substituted derivatives	苯及其衍生物	C15H14O3	3	0.6949	rp	-	382975	HMDB0243678	-	-	487839374.818	943353722.432	702693318.511	754379774.519	716669076.107	692975358.162	663354933.079	633299536.29	835341112.234
1-(11Z,14Z-eicosadienoyl)-2-pentadecanoyl-glycero-3-phosphate	PA(20:2(11Z,14Z)/15:0)	GP	甘油磷脂类	PA	磷脂酸	C38H71O8P	3	0.6947	rp	-	52929153	HMDB0115534	-	-	132205308.578	93992441.48	25078967.972	12415109.838	12838334.068	16781978.871	12464104.277	24929644.13	6958647.123
[(2R)-1-[(Z)-hexadec-9-enoyl]oxy-3-phosphonooxypropan-2-yl] (Z)-tetracos-15-enoate	PA(16:1(9Z)/24:1(15Z))	GP	甘油磷脂类	PA	磷脂酸	C43H81O8P	3	0.6945	rp	-	131821896	HMDB0114872	-	-	N/A	12763032.577	9643249.514	6652569.49	18267805.645	N/A	N/A	13624789.272	5736433.238
5beta-Dihydrocorticosterone	5β-二氢皮质酮	Aldehyde,Ketones,Esters	醛、酮、酯类	Ketones	酮类	C21H32O4	3	0.6931	rp	-	21145110	HMDB0006757	-	C05475	5399385.4	6788071.629	1106599.33	5130300.419	7354951.953	3567953.245	5580141.238	7079390.107	3014109.246
Gly-Val-Ile-Gly-Ile	甘氨酸-缬氨酸-异亮氨酸-甘氨酸-异亮氨酸	Amino acid and Its metabolites	氨基酸及其代谢物	Small Peptide	小肽	C21H39N5O6	3	0.688	rp	-	-	-	264048	-	255764.644	1206950.494	439822.061	949429.756	1214857.093	2257171.864	1202162.841	1206237.707	1302598.653
1-(11Z-octadecenoyl)-2-(7Z,10Z,13Z,16Z,19Z-docosapentaenoyl)-sn-glycero-3-phosphocholine	PC(18:1(11Z)/22:5(7Z,10Z,13Z,16Z,19Z))	GP	甘油磷脂类	PC	磷脂酰胆碱	C48H84NO8P	3	0.6877	rp	-	24778900	HMDB0008089	-	C00157	37222924.934	8704392.11	7718587.439	4657454.107	2682986.949	4240928.041	1142971.327	2698378.784	6033954.02
Ser-Cys-Gln	L-丝氨酰-L-半胱氨酰-L-谷氨酰胺	Amino acid and Its metabolites	氨基酸及其代谢物	Small Peptide	小肽	C11H20N4O6S1	3	0.6851	rp	-	18709916	-	21247	-	11958088.737	12123577.707	7862081.475	10109196.728	7550024.337	7182783.845	10175701.942	10079267.724	8704581.659
2-[hydroxy-[2-hydroxy-3-[(Z)-octadec-9-enoyl]oxypropoxy]phosphoryl]oxyethyl-trimethylazanium	1-油酰基甘油磷酸胆碱; 1-油酰基-sn-甘油-3-磷酸胆碱	GP	甘油磷脂类	PC	磷脂酰胆碱	C26H53NO7P+	3	0.6847	rp	-	5280634	-	-	C03916	12424200.409	7938740.662	6182687.261	7647208.344	6571708.966	6023659.627	8678274.658	7472213.354	6164803.236
PE-NMe(14:0/22:4(7Z,10Z,13Z,16Z))	PE-NMe(14:0/22:4(7Z,10Z,13Z,16Z))	GP	甘油磷脂类	PE	磷脂酰乙醇胺	C42H76NO8P	3	0.6838	rp	-	131820108	HMDB0112993	-	C00350	119041541.232	176965229.475	185778703.621	33381490.399	103087174.79	126958883.965	25797284.628	48408461.793	85182795.455
Cervonyl carnitine	芹菜素肉碱	FA	脂肪酰类	CAR	酰基肉碱	C29H45NO4	3	0.6833	rp	-	53477842	HMDB0006510	-	-	10803171.658	13818162.003	17441204.174	19116258.778	13560909.495	1605924.938	8235538.413	5800520.431	9497496.319
PE-NMe2(20:4(5Z,8Z,11Z,14Z)/20:4(5Z,8Z,11Z,14Z))	PE-NMe2(20:4(5Z,8Z,11Z,14Z)/20:4(5Z,8Z,11Z,14Z))	GP	甘油磷脂类	PE	磷脂酰乙醇胺	C47H78NO8P	3	0.6808	rp	-	131820987	HMDB0113877	-	C00350	17659325.163	84790157.867	57199832.52	8836231.818	12436719.007	23405413.08	19944379.067	19745973.23	10285670.175
Ethanone, 1-(2-methyl-1-cyclopenten-1-yl)-	乙酮，1-(2-methyl-1-cyclopenten-1-yl)-	Aldehyde,Ketones,Esters	醛、酮、酯类	Ketones	酮类	C8H12O	3	0.6754	rp	-	137847	HMDB0061898	-	-	61371956.185	53157989.566	33613259.416	47901821.549	169135738.456	44286067.485	40270946.856	32396664.22	54279479.007
Pro-Val-Asn	脯氨酰-缬氨酰-天冬酰胺	Amino acid and Its metabolites	氨基酸及其代谢物	Small Peptide	小肽	C14H24N4O5	3	0.6749	rp	-	145457635	-	22067	-	3513304.406	6857418.883	4021972.93	6246432.45	3568805.706	6506484.3	7853726.217	6888727.318	7965987.837
VERBENONE	（-)-马鞭草烯酮	Benzene and substituted derivatives	苯及其衍生物	Benzene and substituted derivatives	苯及其衍生物	C10H14O	3	0.6747	rp	-	29025	HMDB0259787	-	C09913	7282273.652	2614488.283	3103549.241	2059136.322	897023.876	2615791.989	1341508.674	1357844.627	2752654.611
Ethyl pentadecanoate	十五酸乙酯	Aldehyde,Ketones,Esters	醛、酮、酯类	Esters	酯类	C17H34O2	3	0.6742	rp	-	38762	HMDB0059870	-	-	1266068168.258	1189777944.917	1145470146.968	1292861165.293	364048862.753	1140054676.677	987596443.565	1037851209.415	1059775932.434
LPA(20:2(11Z,14Z)/0:0)	LPA 20:2	GP	甘油磷脂类	LPA	溶血磷脂酸	C23H43O7P	3	0.6741	rp	-	87977098	HMDB0114758	-	C00681	1125364.027	2458674.689	549411.948	842556.208	358800.246	226866.563	531220.807	488094.323	701742.191
PE-NMe(16:0/16:0)	1,2-Dipalmitoyl-sn-glycero-3-phosphoethanolamine-N-methyl	GP	甘油磷脂类	PE	磷脂酰乙醇胺	C38H76NO8P	3	0.6736	rp	-	9547031	HMDB0010567	-	C00350	7721148.343	1723457.816	2956625.443	7075800.252	2106942.171	632302.489	5223057.986	6944269.318	6333726.008
Val-Phe-Trp	缬氨酸-苯丙氨酸-色氨酸	Amino acid and Its metabolites	氨基酸及其代谢物	Small Peptide	小肽	C25H30N4O4	3	0.6727	rp	-	145459019	-	22459	-	153894849.622	161691102.391	131530555.791	170400037.864	152535987.529	161426636.835	125667961.091	137498996.201	165399177.127
3-Pyridinemethanol	3-吡啶甲醇	Alcohol and amines	醇、胺类	Alcohols	醇类	C6H7NO	3	0.6715	rp	-	7510	HMDB0245980	-	-	2461056.803	2545935.686	7967780.627	2617478.432	2554439.924	2553506.025	3761568.318	14213590.44	16260213.62
4beta-Hydroxycholesterol	4β-羟基胆固醇	Hormones and hormone related compounds	激素及激素相关物质	Hormones and hormone related compounds	激素及激素相关物质	C27H46O2	3	0.6707	rp	-	3247060	HMDB0013643	-	-	14591549373.463	26044223753.781	21016046309.817	20070939506.758	11556408009.052	10338362988.135	13818656141.451	14447482370.198	14356317342.427
PE-NMe(15:0/22:5(7Z,10Z,13Z,16Z,19Z))	PE-NMe(15:0/22:5(7Z,10Z,13Z,16Z,19Z))	GP	甘油磷脂类	PE	磷脂酰乙醇胺	C43H76NO8P	3	0.67	rp	-	131820093	HMDB0112978	-	C00350	252161209.498	233720883.503	240510151.103	239984674.444	176584058.279	131722189.726	172451867.571	370750545.905	230212889.237
7,8-diaminopelargonate	7,8-氨基壬酸	FA	脂肪酰类	Oxidized lipids	氧化脂质	C9H20N2O2	3	0.6688	rp	-	652	HMDB0304236	-	C01037	37902461.391	40186517.958	40773478.236	22141046.583	24618818.509	19659194.852	31076842.339	30793630.32	27373213.274
4,4'-Diapophytofluene	4,4'-Dipophytofluene	Others	其他	Hydrocarbon derivatives	烃衍生物	C30H46	3	0.6687	rp	-	16061258	-	-	C19840	2334055.944	1960358.104	2191540.036	2118120.413	2096439.717	2136296.031	4760160.238	3584979.83	2519626.533
Uridine-5'-diphospho-N-acetylgalactosamine disodium salt	尿苷5'-二磷酸-N-乙酰半乳糖胺	Nucleotide and Its metabolites	核苷酸及其代谢物	Nucleotide and Its metabolites	核苷酸及其代谢物	C17H27N3O17P2	3	0.6675	rp	-	23724461	HMDB0000304	-	C00203	1275741.347	5188767.021	1173134.212	4729143.118	4270192.534	7480077.263	8605327.458	6399106.245	4941365.21
4-Hydroxy-6-docosanone	4-羟基-6-二十二烷酮	Organic acid and Its derivatives	有机酸及其衍生物	Organic acid and Its derivatives	有机酸及其衍生物	C22H44O2	3	0.666	rp	-	131751834	HMDB0035667	-	-	25780813.549	23935166.506	17909993.978	28795928.559	14333248.681	26319368.043	30951316.378	27455953.45	36713805.165
Phenamil	苯丙胺	Heterocyclic compounds	杂环化合物	Heterocyclic compounds	杂环化合物	C12H12ClN7O	3	0.665	rp	-	135403792	HMDB0256389	-	C13752	22578205.726	13889242.623	15938140.012	14407291.856	11439903.956	28974261.173	20434448.965	23641969.14	19364496.669
2-Hydroxy-1,4-naphthoquinone	2-Hydroxy-1,4-naphthoquinone	Benzene and substituted derivatives	苯及其衍生物	Benzene and substituted derivatives	苯及其衍生物	C10H6O3	3	0.6638	rp	-	6755	HMDB0253997	-	-	55482856.51	48337223.059	52067361.38	59781793.46	47822622.018	30707964.059	48402219.499	44498722.748	45662497.149
[(2R)-2-pentadecanoyloxy-3-phosphonooxypropyl] 20-methylhenicosanoate	PA(i-22:0/15:0)	GP	甘油磷脂类	PA	磷脂酸	C40H79O8P	3	0.6632	rp	-	131822550	HMDB0115894	-	-	7888782.775	7696158.419	41472765.427	14574812.953	15694741.871	8027016.602	14040090.932	15754491.909	16211172.505
PE-NMe(16:0/18:1(9Z))	PE-NMe(16:0/18:1(9Z))	GP	甘油磷脂类	PE	磷脂酰乙醇胺	C40H78NO8P	3	0.6626	rp	-	9547033	HMDB0010569	-	C00350	47065320.592	55446662.033	53736483.504	84720876.228	40414473.602	38034210.114	14489897.503	34420612.635	36047280.603
6-Hydroxy-8-docosanone	6-羟基-8-二十二烷酮	FA	脂肪酰类	Others	其他	C22H44O2	3	0.6612	rp	-	131751831	HMDB0035651	-	-	2951561.635	2190461.617	1196973.075	869814.025	1648917.988	1268855.084	2293303.088	2952516.974	2223934.325
2,4-Dinitroanisole	2,4-二硝基苯甲醚	Benzene and substituted derivatives	苯及其衍生物	Benzene and substituted derivatives	苯及其衍生物	C7H6N2O5	3	0.6579	rp	-	8385	HMDB0245458	-	-	658961991.274	200028201.702	179016240.306	1525923747.431	1865677931.003	1470762932.23	1512105012.397	128437926.042	201611595.845
Biotinyl-5'-AMP	生物素-5′-AMP	Nucleotide and Its metabolites	核苷酸及其代谢物	Nucleotide and Its metabolites	核苷酸及其代谢物	C20H28N7O9PS	3	0.6562	rp	-	5326875	HMDB0004220	-	C05921	18291933.145	21632345.378	16457227.846	18751167.875	21379320.911	21377954.306	18944024.852	15056998.423	12560535.507
PE-NMe(18:1(9Z)/20:1(11Z))	PE-NMe(18:1(9Z)/20:1(11Z))	GP	甘油磷脂类	PE	磷脂酰乙醇胺	C44H84NO8P	3	0.656	rp	-	131820263	HMDB0113148	-	C00350	204001599.359	256291190.962	339337929.111	864598730.854	442935157.414	401987137.825	638735981.319	216305710.954	651606825.481
Arg-Asp-Arg	L-精氨酰-L-天冬氨酰-L-精氨酸	Amino acid and Its metabolites	氨基酸及其代谢物	Small Peptide	小肽	C16H31N9O6	3	0.6533	rp	-	10252938	-	17100	-	243361800.769	243338111.689	197943974.363	198441109.981	168861720.173	142901647.654	204394549.528	201599496.086	191286538.753
1-Tetradecanoyl-2-eicosanoyl-glycero-3-phosphoethanolamine	PE(14:0/20:0)	GP	甘油磷脂类	PE	磷脂酰乙醇胺	C39H78NO8P	3	0.6528	rp	-	52924940	HMDB0008833	-	C00350	122384444.883	229046458.356	115221191.085	115630370.567	98122225.309	150596214.553	78046146.969	192471234.453	78239337.14
(Z)-2-(sulooxymethyl)but-2-enoic acid	（2Z)-2-[（磺氧基）甲基]丁-2-烯酸	Organic acid and Its derivatives	有机酸及其衍生物	Organic acid and Its derivatives	有机酸及其衍生物	C5H8O6S	3	0.652	rp	-	131835400	HMDB0129117	-	-	5903904.298	8977226.445	9802972.519	5747294.96	11146781.415	11346317.423	10914639.97	16758499.839	10304649.53
Thr-Leu-Phe	苏氨酸-亮氨酸-苯丙氨酸	Amino acid and Its metabolites	氨基酸及其代谢物	Small Peptide	小肽	C19H29N3O5	3	0.6493	rp	-	145458120	-	23494	-	2033393.714	2734697.417	2824197.062	2753178.217	2478175.707	2266870.64	2042986.932	2434035.979	2006605.038
22-Oxodocosanoic acid	22-氧代廿二酸酯	FA	脂肪酰类	Oxidized lipids	氧化脂质	C22H42O3	3	0.6484	rp	-	52940145	-	-	C19624	6849338.533	2513806.517	4230847.986	1133161.095	880473.753	N/A	N/A	859588.218	1318013.91
1-Phenyl-1,3-docosanedione	1-Phenyl-1,3-二十二烷二酮	Aldehyde,Ketones,Esters	醛、酮、酯类	Ketones	酮类	C28H46O2	3	0.6474	rp	-	101970115	HMDB0035586	-	-	12463542.043	5328598.814	2484745.747	2733724.07	2772787.386	19054077.275	7573770.683	15027860.637	4027290.982
Piribedil	哌啶地尔	Heterocyclic compounds	杂环化合物	Heterocyclic compounds	杂环化合物	C16H18N4O2	3	0.6471	rp	-	4850	-	-	-	254129808.938	228974347.332	182753894.128	303456802.168	199126209.385	174516454.149	205876156.392	237429702.686	230155145.035
2-Deoxyribose 5-triphosphate	脱氧核糖三磷酸	Organic acid and Its derivatives	有机酸及其衍生物	Organic acid and Its derivatives	有机酸及其衍生物	C5H13O13P3	3	0.6457	rp	-	443781	-	-	-	4011216.816	4229434.475	3451519.956	1472880.521	2559190.338	2487240.197	1683133.694	3003824.885	1831358.191
[(2R)-2,3-dihydroxypropyl] henicosanoate	MG(21:0/0:0/0:0)	GL	甘油脂类	MG	单甘油酯	C24H48O4	3	0.6426	rp	-	98117715	HMDB0072871	-	C01885	13057012.304	12972462.354	7173170.249	6506846.763	6527701.141	4313977.796	25304771.91	19568078.552	25729073.517
L-Tyrosyl-L-Asparagine	L-酪氨酰-L-天冬酰胺	Amino acid and Its metabolites	氨基酸及其代谢物	Amino acid derivatives	氨基酸衍生物	C13H17N3O5	3	0.6425	rp	-	44230566	HMDB0029100	-	-	29156549.637	21663511.281	21816027.713	26610679.564	21796396.278	14928747.491	22005187.285	21886582.605	21580609.165
9,10-Epoxystearic acid	顺-9,10-环氧硬脂酸	FA	脂肪酰类	FFA	游离脂肪酸	C18H34O3	3	0.6407	rp	-	15868	HMDB0247617	-	C19418	2284439.276	2322066.261	2125828.303	1731084.144	3630656.474	1943382.177	2492988.841	1804817.225	3268835.596
Hemimellitene	1,2,3-三甲基苯	Benzene and substituted derivatives	苯及其衍生物	Benzene and substituted derivatives	苯及其衍生物	C9H12	3	0.6404	rp	-	10686	HMDB0059901	-	C14518	43892689.764	36884494.657	33662279.413	25756570.634	28033290.248	29886642.989	25829764.216	28742646.367	27856993.434
PE-NMe(18:0/18:3(6Z,9Z,12Z))	PE-NMe(18:0/18:3(6Z,9Z,12Z))	GP	甘油磷脂类	PE	磷脂酰乙醇胺	C42H78NO8P	3	0.6389	rp	-	131820205	HMDB0113090	-	C00350	5269961.478	4579224.679	4586070.058	2786095.206	3470421.387	2263241.054	2954485.857	7622639.477	5791526.164
Ethyl alpha-linolenate	亚麻酸乙酯	FA	脂肪酰类	FFA	游离脂肪酸	C20H34O2	3	0.6382	rp	-	5367460	HMDB0302158	-	-	2341783.081	2926083.828	2720794.623	3170166.181	2868917.278	2894102.986	4359884.707	5195190.315	5668228.223
Pyrogallol-2-O-glucuronide	邻苯三酚-2-O-葡糖苷酸	Benzene and substituted derivatives	苯及其衍生物	Benzene and substituted derivatives	苯及其衍生物	C12H14O9	3	0.6381	rp	-	122553541	HMDB0060017	-	-	4726128.335	5672346.612	7387436.989	7221219.941	7915559.985	6515545.235	6531229.031	7304670.192	5596287.176
2,5-Dichloro-2,5-cyclohexadiene-1,4-diol	2，5-二氯-2，5-环己二烯-1，4-二醇；1，4-二羟基-2，5-二氯-2，5-环己二烯	Alcohol and amines	醇、胺类	Alcohols	醇类	C6H6Cl2O2	3	0.6368	rp	-	64	-	-	C06599	34416009.832	41684484.422	37003230.094	36962766.299	48694761.257	35975991.315	36788447.812	37705809.257	36842877.838
Phe-Asp-Val	苯丙氨酰-天冬氨酰-缬氨酸	Amino acid and Its metabolites	氨基酸及其代谢物	Small Peptide	小肽	C18H25N3O6	3	0.6353	rp	-	145457167	-	23040	-	32605139.636	31608761.147	25485344.231	36919379.363	23289121.28	22746235.013	31403840.516	33233812.909	34571444.071
Phe-Pro-Trp	苯丙氨酰-脯氨酰-色氨酸	Amino acid and Its metabolites	氨基酸及其代谢物	Small Peptide	小肽	C25H28N4O4	3	0.6347	rp	-	145457303	-	22234	-	3171810.987	6219701.435	2948875.789	4829055.782	5021603.101	10341640.81	5830423.891	5842572.803	3938854.063
Glu-Leu-Arg	谷氨酸-亮氨酸-精氨酸	Amino acid and Its metabolites	氨基酸及其代谢物	Small Peptide	小肽	C17H32N6O6	3	0.634	rp	-	25217475	-	-	-	4613510.666	2513823.838	3980090.142	5675949.191	3444944.31	2053382.89	3263948.585	2971407.845	3494437.276
PE(18:0/22:4(7Z,10Z,13Z,16Z))	PE（18：0/22：4（7Z，10Z，13Z，16Z））	GP	甘油磷脂类	PE	磷脂酰乙醇胺	C45H82NO8P	3	0.633	rp	-	52924901	HMDB0009009	-	C00350	4118224.312	66236111.548	21576570.067	48520232.337	109876937.916	21535514.795	101627824.577	22633342.8	102090423.21
L-Aspartate-semialdehyde	L-天冬氨酸-4-半醛	Amino acid and Its metabolites	氨基酸及其代谢物	Amino acid derivatives	氨基酸衍生物	C4H7NO3	3	0.6325	rp	-	439235	HMDB0012249	-	C00441	4339417.088	6407584.626	15808034.477	5939245.015	16933044.44	10244051.135	8718867.832	3304100.947	10152400.789
Aminoethoxyacetic acid	氨基乙氧基乙酸	Organic acid and Its derivatives	有机酸及其衍生物	Organic acid and Its derivatives	有机酸及其衍生物	C4H9NO3	3	0.6307	rp	-	11170956	HMDB0060587	-	-	44008179.371	8142240.529	15469951.14	14316959.438	15240170.037	31447200.662	10979832.177	17227074.409	13903339.557
6,10,14-Trimethylpentadecan-2-one	6,10,14-三甲基-2-十五烷酮	Aldehyde,Ketones,Esters	醛、酮、酯类	Ketones	酮类	C18H36O	3	0.6294	rp	-	10408	HMDB0303073	-	-	44415107.558	51156954.873	35673411.942	37827456.588	36691985.9	31271991.845	63876465.021	66506815.858	55695977.75
4-Methylumbelliferyl acetate	7-乙酰氧基-4-甲基香豆素	Benzene and substituted derivatives	苯及其衍生物	Benzene and substituted derivatives	苯及其衍生物	C12H10O4	3	0.6254	rp	-	366	HMDB0032989	-	C03837	4401776.012	4727167.028	4799557.208	5554504.626	15480362.95	5193660.308	3255388.696	4595095.555	3439795.657
Prinomide	普立米特	Benzene and substituted derivatives	苯及其衍生物	Benzene and substituted derivatives	苯及其衍生物	C15H13N3O2	3	0.6223	rp	-	60352	HMDB0256775	-	C10958	1711790.659	2148141.586	2485285.736	1590225.067	1865408.974	1508010.385	1730125.863	1752878.516	1807146.786
1-[(9Z)-hexadecenoyl]-2-[(11Z)-octadecenoyl]-sn-glycero-3-phosphocholine	PC(16:1(9Z)/18:1(11Z))	GP	甘油磷脂类	PC	磷脂酰胆碱	C42H80NO8P	3	0.6176	rp	-	24778766	HMDB0008004	-	C00157	N/A	N/A	N/A	8251863.629	9829132.318	10225702.102	8359108.539	1249498.441	10576186.416
PE-NMe2(18:1(9Z)/18:1(9Z))	1,2-Dioleoyl-sn-glycero-3-phosphoethanolamine-N,N-dimethyl	GP	甘油磷脂类	PI	磷脂酰肌醇	C43H82NO8P	3	0.6176	rp	-	9547022	HMDB0010564	-	-	1236599.984	486093.366	1735566.625	6620375.871	10182672.231	5058002.413	59414130.061	1943069.553	20508673.658
1-Chloro-2,4-dinitrobenzene	1-氯-2,4-二硝基苯	Benzene and substituted derivatives	苯及其衍生物	Benzene and substituted derivatives	苯及其衍生物	C6H3ClN2O4	3	0.6173	rp	-	6	HMDB0243844	-	C14397	20735173.279	21407852.168	17684151.357	18695388.247	20054500.499	17168448.377	18499994.69	18091701.99	20112256.583
Val-Trp-Met	缬氨酸-色氨酸-甲硫氨酸	Amino acid and Its metabolites	氨基酸及其代谢物	Small Peptide	小肽	C21H30N4O4S1	3	0.6151	rp	-	145459064	-	20975	-	2548050.894	2038021.94	1932827.737	2299599.181	2383765.194	2464375.352	2079390.443	2560050.831	2542382.751
Dicyclohexylamine	二环己胺	Alcohol and amines	醇、胺类	Amines	胺类	C12H23N	3	0.6142	rp	-	7582	HMDB0251214	-	C14686	5286714.478	104550301.08	33671638.909	24009016.954	20903820.273	31773003.762	43785631.745	22900665.298	21300704.728
PE-NMe(16:0/16:1(9Z))	PE-NMe(16:0/16:1(9Z))	GP	甘油磷脂类	PE	磷脂酰乙醇胺	C38H74NO8P	3	0.6116	rp	-	131820065	HMDB0112949	-	C00350	52018851.885	41258671.99	39709554.09	36509145.468	25962799.803	29154514.797	28990592.518	34380533.108	27964316.11
PE-NMe(14:1(9Z)/20:0)	PE-NMe(14:1(9Z)/20:0)	GP	甘油磷脂类	PE	磷脂酰乙醇胺	C40H78NO8P	3	0.6114	rp	-	131820076	HMDB0112960	-	C00350	197709157.274	36167657.334	37627478.864	18223297.689	8932805.593	18718853.911	18094947.483	24430128.369	56446253.735
D-threo-3-methylmalic acid	D-苏-3-甲基苹果酸	Organic acid and Its derivatives	有机酸及其衍生物	Organic acid and Its derivatives	有机酸及其衍生物	C5H8O5	3	0.6037	rp	-	440891	-	-	C06031	4998009.088	7366545.398	6655318.735	5321468.751	5330146.833	5682559.447	3713990.66	5076493.059	3663448.94
PA(18:3(9Z,12Z,15Z)/22:0)	PA(18:3(9Z,12Z,15Z)/22:0)	GP	甘油磷脂类	PA	磷脂酸	C43H79O8P	3	0.602	rp	-	52929011	HMDB0115018	-	-	N/A	8568968.896	3762274.142	508962.595	N/A	N/A	715903.389	2539638.741	N/A
p-Hydroxyphenylacetothiohydroximate	对羟基苯乙酰硫代羟肟酸盐	Benzene and substituted derivatives	苯及其衍生物	Phenolics	苯酚类	C8H9NO2S	3	0.6004	rp	-	46173870	-	-	C17239	13095164.668	13624633.398	13857471.494	12227031.105	13922854.459	11959046.346	77994174.45	13080317.758	13584806.431
2,4,5-Trihydroxy-3-methoxybenzoic acid	2，4，5-三羟基-3-甲氧基苯甲酸	Benzene and substituted derivatives	苯及其衍生物	Benzene and substituted derivatives	苯及其衍生物	C8H8O6	3	0.5986	rp	-	45092887	HMDB0125598	-	-	25480073.643	9879398.436	11082693.334	9066516.33	10917174.412	11500855.865	17631298.46	11802643.466	11627075.817
(2R,3S,5S,8R,9S,10S,13S,17R)-17-[(2S,3R,4R,5S)-3,4-dihydroxy-5,6-dimethylheptan-2-yl]-10,13-dimethyl-2,3,4,5,6,7,8,9,11,12,14,15,16,17-tetradecahydro-1H-cyclopenta[a]phenanthrene-2,3-diol	(2R,3S,5S,8R,9S,10S,13S,17R)-17-[(2S,3R,4R,5S)-3,4-二羟基-5,6-二甲基庚烷-2-基]-10, 13-二甲基-2,3,4,5,6,7,8,9,11,12,14,15,16,17-十四氢-1H-环戊二[a]菲-2,3-二醇	Aldehyde,Ketones,Esters	醛、酮、酯类	Ketones	酮类	C28H50O4	3	0.5948	rp	-	23724594	HMDB0033984	-	-	2611232.447	6737391.666	2047102.581	3695438.385	5306955.481	2933984.035	11130912.711	9992549.199	2578072.163
(3R)-3-Hydroxy-2-oxo-4-phosphonooxybutanoate	2-氧代-3-羟基-4-磷丁酸酯；α-酮基-3-羟基-4-磷酸丁酸酯；（3R)-3-羟基-2-氧代-4-膦酰氧基丁酸酯	Organic acid and Its derivatives	有机酸及其衍生物	Organic acid and Its derivatives	有机酸及其衍生物	C4H7O8P	3	0.5946	rp	-	21145142	HMDB0006801	-	C06054	15834477.136	23719453.773	15464779.451	13726187.906	15873099.237	12733650.651	10781307.749	15749083.12	14363311.114
Propyzamide	丙酰胺	Benzene and substituted derivatives	苯及其衍生物	Benzene and substituted derivatives	苯及其衍生物	C12H11Cl2NO	3	0.5933	rp	-	32154	HMDB0256847	-	C14333	10440437.1	17380429.012	10884595.495	10997211.657	8545069.565	15986150.411	15929934.889	16039318.924	15075284.453
Cys-Gly-Glu	半胱氨酸-甘氨酸-谷氨酸	Amino acid and Its metabolites	氨基酸及其代谢物	Small Peptide	小肽	C10H17N3O6S1	3	0.5925	rp	-	145454743	-	23211	-	5188747.909	5932246.443	14929336.497	6142176.896	7134894.987	27003898.639	4860861.93	4375897.546	5712722.243
PE-NMe2(16:0/16:0)	1,2-Dipalmitoyl-sn-glycero-3-phosphoethanolamine-N,N-dimethyl	GP	甘油磷脂类	PS	磷脂酰丝氨酸	C39H78NO8P	3	0.5874	rp	-	9547021	HMDB0010566	-	-	N/A	50333689.177	37728281.958	27423807.528	11499198.179	173752049.55	N/A	170383197.982	26131189.131
Propylbenzene	丙苯	Benzene and substituted derivatives	苯及其衍生物	Benzene and substituted derivatives	苯及其衍生物	C9H12	3	0.5858	rp	-	7668	HMDB0059877	-	-	99557002.075	87111853.41	63180608.344	114916819.306	74555256.505	66582483.954	84059672.893	86277136.351	80337139.8
[(2R)-1-[(Z)-docos-13-enoyl]oxy-3-phosphonooxypropan-2-yl] docosanoate	PA(22:1(13Z)/22:0)	GP	甘油磷脂类	PA	磷脂酸	C47H91O8P	3	0.5831	rp	-	131822082	HMDB0115287	-	-	N/A	N/A	N/A	999372.259	22491764.918	22690454.216	80810288.008	N/A	28371857.802
1-pentadecanoyl-2-(11Z-eicosenoyl)-glycero-3-phosphoethanolamine	PE(15:0/20:1(11Z))	GP	甘油磷脂类	PE	磷脂酰乙醇胺	C40H78NO8P	3	0.5803	rp	-	52924167	HMDB0008900	-	C00350	122541932.548	123811791.75	87580628.544	164654143.943	67194439.494	79457520.085	74587959.75	83311991.553	85958033.108
Phenols	酚类	Heterocyclic compounds	杂环化合物	Heterocyclic compounds	杂环化合物	C12H9NS	3	0.5772	rp	-	7108	HMDB0302434	-	-	66574767.547	203793726.139	62019359.369	204905700.124	218884213.723	175498939.068	209920440.012	93542657.842	140078967.013
Glyphosine	草甘膦	Others	其他	Medicine	药物	C4H11NO8P2	3	0.5772	rp	-	17112	HMDB0252892	-	C19132	39622212.329	52465234.088	55041811.19	22656468.049	54600758.825	46339725.553	43290551.151	47727222.261	48135708.928
Asp-Asp-Phe	L-天冬氨酰-L-天冬氨酰-L-苯丙氨酸	Amino acid and Its metabolites	氨基酸及其代谢物	Small Peptide	小肽	C17H21N3O8	3	0.5763	rp	-	471581	-	22285	-	1879782.118	5343780.857	2440972.273	2585431.664	1932997.598	4842901.564	3930965.405	4627636.18	3497155.974
PE(18:3(6Z,9Z,12Z)/22:1(13Z))	PE(18:3(6Z,9Z,12Z)/22:1(13Z))	GP	甘油磷脂类	PE	磷脂酰乙醇胺	C45H82NO8P	3	0.5736	rp	-	53479676	HMDB0009139	-	C00350	N/A	1510609.95	20286165.191	8546332.094	20305994.145	22430772.248	8402918.25	10613744.886	9556034.247
Phe-Ile-Ala	苯丙氨酰-异亮氨酰-丙氨酸	Amino acid and Its metabolites	氨基酸及其代谢物	Small Peptide	小肽	C18H27N3O4	3	0.5734	rp	-	11602715	-	22352	-	5185649.91	5625766.462	5408642.868	4901897.154	5191543.351	4061732.929	3495824.821	3534509.098	5110151.379
Parecoxib	帕瑞昔布	Benzene and substituted derivatives	苯及其衍生物	Benzene and substituted derivatives	苯及其衍生物	C19H18N2O4S	3	0.5612	rp	-	119828	HMDB0256127	-	-	63238.618	63785.296	N/A	N/A	N/A	43042.58	978040.179	809976.956	687806.41
PE-NMe(15:0/18:0)	PE-NMe(15:0/18:0)	GP	甘油磷脂类	PE	磷脂酰乙醇胺	C39H78NO8P	3	0.557	rp	-	131820134	HMDB0113019	-	C00350	2938793.42	1195127.779	2309176.807	1093904.718	1078132.34	798733.115	1159883.266	2748408.506	735651.684
PA(22:1(13Z)/22:4(7Z,10Z,13Z,16Z))	PA(22:1(13Z)/22:4(7Z,10Z,13Z,16Z))	GP	甘油磷脂类	PA	磷脂酸	C47H83O8P	3	0.5511	rp	-	131822084	HMDB0115290	-	-	10430372.417	9776678.092	2338801.764	830804.146	427371.089	N/A	2998865.705	2789068.349	N/A
Meglumine	葡甲胺	Alcohol and amines	醇、胺类	Amines	胺类	C7H17NO5	3	0.5488	rp	-	8567	HMDB0240291	-	-	6754066.262	8345238.144	7085084.405	6058101.462	8250611.121	5098736.392	6840140.658	6699760.978	6507182.659
Gly-Phe-Leu-Leu-Val	甘氨酸-苯丙氨酸-亮氨酸-亮氨酸-缬氨酸	Amino acid and Its metabolites	氨基酸及其代谢物	Small Peptide	小肽	C28H45N5O6	3	0.5316	rp	-	-	-	264528	-	26675453.725	24030915.778	22685715.837	16761761.445	17824233.247	14924892.428	22346952.524	20819794.477	21362976.335
UDP-4-amino-4-deoxy-beta-L-arabinopyranose	UDP-4-氨基-4-脱氧-β-L-阿拉伯吡喃糖	Nucleotide and Its metabolites	核苷酸及其代谢物	Nucleotide and Its metabolites	核苷酸及其代谢物	C14H23N3O15P2	3	0.5306	rp	-	17756769	-	-	-	2262569.096	3162586.302	2901547.172	799998.151	3248700.99	3852777.333	1105485.214	3143053.914	3486491.274
2,4-Dinitrophenol	2,4-二硝基苯酚	Benzene and substituted derivatives	苯及其衍生物	Phenolics	苯酚类	C6H4N2O5	3	0.5299	rp	-	1493	HMDB0245462	-	C02496	8514973.97	6883566.509	8855798.632	9881899.816	9108885.979	5306435.698	7149357.386	4686888.425	4006301.516
Cytarabine	阿糖胞苷	Nucleotide and Its metabolites	核苷酸及其代谢物	Nucleotide and Its metabolites	核苷酸及其代谢物	C9H13N3O5	3	0.5296	rp	-	596	HMDB0248553	-	-	6255363.923	6322790.351	10344907.388	10140971.414	12981607.916	13243516.657	9068481.205	9432835.871	6075315.102
2,4-Dihydroxylamino-6-nitrotoluene	2，4-二羟基氨基-6-硝基甲苯	Benzene and substituted derivatives	苯及其衍生物	Benzene and substituted derivatives	苯及其衍生物	C7H9N3O4	3	0.5293	rp	-	9543058	-	-	-	22409583.85	28753090.227	29742610.557	40002031.212	236752123.249	34486165.17	31519960.383	27599506.571	24296892.318
PC(20:1(11Z)/18:3(9Z,12Z,15Z))	PC(20:1(11Z)/18:3(9Z,12Z,15Z))	GP	甘油磷脂类	PC	磷脂酰胆碱	C46H84NO8P	3	0.5284	rp	-	52923119	HMDB0008305	-	C00157	N/A	N/A	N/A	17670054.473	26933098.634	46400240.008	101584414.985	N/A	45911013.467
N-[1-[4-(5-Chloro-2-oxo-3H-benzimidazol-1-yl)piperidin-1-yl]propan-2-yl]naphthalene-2-carboxamide	N-[1-[4-(5-Chloro-2-oxo-3H-benzimidazol-1-yl)piperidin-1-yl]propan-2-yl]naphthalene-2-carboxamide	Benzene and substituted derivatives	苯及其衍生物	Benzene and substituted derivatives	苯及其衍生物	C26H27ClN4O2	3	0.5271	rp	-	76453682	-	45491	-	24945639.337	33782355.636	27121684.191	29675848.045	31040432.923	23363663.429	26343718.313	26684935.637	25321975.049
methyl (1S,2R,3S,5S)-3-benzoyloxy-8-methyl-8-azabicyclo[3.2.1]octane-2-carboxylate	(1S,2R,3S,5S)-3-苯甲酰氧基-8-甲基-8-氮杂双环[3.2.1]辛烷-2-羧酸甲酯	Benzene and substituted derivatives	苯及其衍生物	Benzene and substituted derivatives	苯及其衍生物	C17H21NO4	3	0.5215	rp	-	15558680	HMDB0015043	-	-	43209531.854	80644387.339	99193723.967	89255267.936	88470708.286	98579994.118	84708114.251	80871405.478	92633704.997
PE(20:2(11Z,14Z)/14:1(9Z))	PE(20:2(11Z,14Z)/14:1(9Z))	GP	甘油磷脂类	PE	磷脂酰乙醇胺	C39H72NO8P	3	0.5199	rp	-	52924575	HMDB0009284	-	C00350	90085080.428	82950436.773	66769716.139	91227669.875	58428205.785	67716294.545	62909124.248	68909573.264	63284776.17
Gly-Phe-Leu-Leu-Asp	甘氨酸-苯丙氨酸-亮氨酸-亮氨酸-天门冬氨酸	Amino acid and Its metabolites	氨基酸及其代谢物	Small Peptide	小肽	C27H41N5O8	3	0.519	rp	-	-	-	264183	-	105301504.707	63125483.495	65291483.126	51492457.669	32885532.114	33476853.503	36840762.442	47130518.722	36740748.813
alpha-[3-(Nitrosoamino)propyl]-3-pyridinemethanol	α-[3-(亚硝基氨基)丙基]-3-吡啶甲醇	Heterocyclic compounds	杂环化合物	Heterocyclic compounds	杂环化合物	C9H13N3O2	3	0.5149	rp	-	53297442	HMDB0062443	-	C19581	48440887.785	13720959.807	47451182.323	44265180.847	46318519.162	40992484.923	48711696.328	54446206.082	51904295.103
PE-NMe(16:1(9Z)/18:1(11Z))	PE-NMe(16:1(9Z)/18:1(11Z))	GP	甘油磷脂类	PE	磷脂酰乙醇胺	C40H76NO8P	3	0.5124	rp	-	131820073	HMDB0112957	-	C00350	6658722.336	6959164.243	4296515.983	N/A	N/A	N/A	515196.181	678392.283	N/A
2-Oxopropyl-CoM	2-氧代丙基-CoM	Organic acid and Its derivatives	有机酸及其衍生物	Organic acid and Its derivatives	有机酸及其衍生物	C5H10O4S2	3	0.5091	rp	-	443231	-	-	-	383216511.325	450107353.098	430864201.491	380330479.927	411276950.697	337889577.123	326264955.939	402286051.585	337989697.642
Mustard gas	芥子气	Others	其他	Others	其他	C4H8Cl2S	3	0.5077	rp	-	10461	HMDB0254958	-	C19164	14599438.286	14836361.374	11083665.514	13378203.146	16757666.325	12341694.36	11355416.299	13111373.358	12697059.481
Alizarin	蒽醌A	Benzene and substituted derivatives	苯及其衍生物	Benzene and substituted derivatives	苯及其衍生物	C14H8O4	3	0.5028	rp	-	6293	HMDB0248144	-	C01474	10508819.795	12275850.259	11746985.105	10331313.268	14302351.224	16933768.668	9275080.443	11727303.948	17878900.217
Methoxyfuraneol (enol form)	甲氧基呋喃（烯醇形式）	Alcohol and amines	醇、胺类	Alcohols	醇类	C7H10O3	4	0.9996	rp	-	25202628	-	-	-	1706121352.497	1655802204.43	1914825310.954	2124664213.676	1335685626.138	1077360780.394	1626662971.202	2139660835.168	1458414777.058
2-acetamido-5-oxo-5-phosphonatooxypentanoate	2-乙酰氨基-5-氧代-5-膦酸氧基戊酸酯	Others	其他	Others	其他	C7H9NO8P-3	4	0.9743	rp	-	25244860	-	-	-	4888862.981	8780544.261	8889373.818	7641546.963	8340889.256	6204534.118	4136801.214	8427163.684	1742058.008
5-Hydroxymethylcytidine 5'-phosphate	5-羟甲基胞苷 5'-磷酸	Nucleotide and Its metabolites	核苷酸及其代谢物	Nucleotide and Its metabolites	核苷酸及其代谢物	C10H14N3O9P-2	4	0.9543	rp	-	91820351	-	-	-	80111980.723	95975410.139	87286708.952	87012552.729	86753577.978	85078154.353	82150369.139	80291744.793	91905795.844
1-Methylpyrrolinium	1-甲基吡咯铵	Heterocyclic compounds	杂环化合物	Heterocyclic compounds	杂环化合物	C5H10N+	4	0.7618	rp	-	440932	HMDB0060253	-	C06178	77021735.393	29034911.46	23716408.305	82604690.372	47407717.913	82708031.909	22106872.688	22555697.683	51662739.726
1-(1Z-hexadecenyl)-2-eicosanoyl-glycero-3-phosphocholine	PC(P-16:0/20:0)	GP	甘油磷脂类	PC-P	磷脂酰胆碱	C44H88NO7P	4	0.7593	rp	-	52923902	HMDB0011215	-	C00157	N/A	N/A	N/A	N/A	78107610.185	61302901.346	46219522.174	N/A	232569395.85
2,6-Dibutylbenzene-1,4-diol	2，6-二丁基苯-1，4-二醇	Benzene and substituted derivatives	苯及其衍生物	Phenolics	苯酚类	C14H22O2	4	0.7488	rp	-	18410399	-	-	-	6067597.338	5795500.814	4320427.072	4574572.117	5387432.768	4967003.164	5193602.218	4996296.907	6145651.063
4-Hydroxy-5-(3,4,5-trihydroxyphenyl)pentanoic acid	4-羟基-5-(3,4,5-三羟基苯基）戊酸	Benzene and substituted derivatives	苯及其衍生物	Phenolics	苯酚类	C11H14O6	4	0.7476	rp	-	52920331	HMDB0141545	-	-	1641694.245	1747011.391	2125623.877	1982447.389	2021254.227	1926326.76	2008931.72	2093509.697	1816249.128
(5E)-3,4,9-trihydroxy-2-propyl-2,3,4,7,8,9-hexahydrooxecin-10-one	(5E)-3,4,9-trihydroxy-2-丙基-2,3,4,7,8,9-hexahydrooxecin-10-one	Aldehyde,Ketones,Esters	醛、酮、酯类	Ketones	酮类	C12H20O5	4	0.7454	rp	-	45359453	-	-	-	1077975.137	1265511.232	795489.986	994663.445	1188523.473	812639.587	1118566.948	728425.302	963709.848
1,2-Dinitrobenzene	1，2-二硝基苯；邻二硝基苯	Benzene and substituted derivatives	苯及其衍生物	Benzene and substituted derivatives	苯及其衍生物	C6H4N2O4	4	0.7434	rp	-	10707	HMDB0244084	-	C14702	915300.523	1508882.091	794175.537	1014879.286	1250797.103	950769.301	574967.355	1013624.683	1023909.56
[3-(Hexanoyloxy)-2-oxopropoxy]phosphonic acid	DHAP（6：0）	GP	甘油磷脂类	LPA	溶血磷脂酸	C9H17O7P	4	0.7383	rp	-	53481026	HMDB0011679	-	C00681	5666038.114	6192786.216	2414543.545	8181111.698	4353135.258	8320849.038	4405164.43	2550047.572	3452619.494
D-glycerate	D-甘油酸酯	Aldehyde,Ketones,Esters	醛、酮、酯类	Esters	酯类	C3H5O4-	4	0.7367	rp	-	5460358	-	-	-	889628.186	315509.3	911957.459	N/A	N/A	137885.249	263661.614	124464.241	103457.627
1-(1Z-hexadecenyl)-2-tetradecanoyl-glycero-3-phosphocholine	PC(P-16:0/14:0)	GP	甘油磷脂类	PC-P	磷脂酰胆碱	C38H76NO7P	4	0.7242	rp	-	52923874	HMDB0011203	-	C00157	30280235.147	17431068.613	20262774.35	16897782.6	17112374.525	10418300.137	12296567.411	14139875.342	11839229.694
N-Undecanoylglycine	N-十一烷酰甘氨酸	Amino acid and Its metabolites	氨基酸及其代谢物	Amino acid derivatives	氨基酸衍生物	C13H25NO3	4	0.723	rp	-	454092	HMDB0013286	-	-	139325.44	162790.92	N/A	187090.928	383796.343	306691.452	531565.002	496879.737	662427.484
Poloxamer-188	泊洛沙姆-188	Alcohol and amines	醇、胺类	Alcohols	醇类	C8H18O3	4	0.7142	rp	-	22895896	HMDB0032263	-	-	1781324.89	4245151.33	3276752.839	2602347.705	2024210.966	1287266.962	5290133.52	4591915.261	4952119.695
1,2,3-Trimethoxybenzene	1，2，3-三甲氧基苯	Benzene and substituted derivatives	苯及其衍生物	Phenolics	苯酚类	C9H12O3	4	0.7113	rp	-	12462	HMDB0303354	-	-	423534.433	725191.236	753437.999	878811.648	729363.09	608952.763	752775.882	565592.55	669275.523
1-(2-Hydroxyethyl)-2-hydroxymethyl-5-nitroimidazole	1-(2-羟乙基)-2-羟甲基-5-硝基咪唑	Heterocyclic compounds	杂环化合物	Heterocyclic compounds	杂环化合物	C6H9N3O4	4	0.7084	rp	-	121858	HMDB0246690	-	-	5783780.642	2925502.677	6800229.073	6131427.007	4995256.647	4231604.724	5225968.428	2740043.042	2640363.112
Clobenpropit	氯苯丙酸	Benzene and substituted derivatives	苯及其衍生物	Benzene and substituted derivatives	苯及其衍生物	C14H17ClN4S	4	0.705	rp	-	2790	HMDB0250329	-	C17934	21726824.759	25710836.877	23757295.105	23967986.237	27625085.534	21040427.169	21575499.489	22690549.534	20905814.662
N-decanoylglycine	N-癸酰甘氨酸	Amino acid and Its metabolites	氨基酸及其代谢物	Amino acid derivatives	氨基酸衍生物	C12H23NO3	4	0.7028	rp	-	1712391	HMDB0013267	-	-	1595550.352	1638656.338	1587355.951	1838289.968	1971159.243	1697176.996	4235853.94	3528701.291	4126038.606
Arg-Pro-Pro	L-精氨酰-L-脯氨酰-L-脯氨酸	Amino acid and Its metabolites	氨基酸及其代谢物	Small Peptide	小肽	C16H28N6O4	4	0.7026	rp	-	152660	-	-	-	705315.055	356121.77	939843.681	76561.986	117562.76	225409.867	414672.411	810225.488	170000.876
(±)-2-Propylthiazolidine	2-丙基噻唑烷	Heterocyclic compounds	杂环化合物	Heterocyclic compounds	杂环化合物	C6H13NS	4	0.6985	rp	-	146885	HMDB0040058	-	-	3839378.611	4754176.951	5163878.038	7066356.278	7407280.647	6834823.739	6020665.619	5696018.66	5639656.85
Cyclo(L-Leu-L-Ser-)	（3S，6S)-3-(羟甲基)-6-(2-甲基丙基）哌嗪-2，5-二酮	Aldehyde,Ketones,Esters	醛、酮、酯类	Ketones	酮类	C9H16N2O3	4	0.6964	rp	-	57396597	-	-	-	1708893.159	3279358.009	1901585.398	5264764.812	2364957.467	6045180.898	4741401.791	1405830.001	4641973.978
7-(Methylsulfanyl)heptanal oxime	7-甲硫基庚烷肟；7-(甲硫基）庚醛肟	Alcohol and amines	醇、胺类	Alcohols	醇类	C8H17NOS	4	0.696	rp	-	25010753	-	-	C17249	315165.837	289586.781	499995.049	666208.477	608772.212	394211.645	1745703.789	739749.795	1050592.482
2-amino-4-(3-hydroxyphenyl)-7-nitro-4H-chromene-3-carbonitrile	2-氨基-4-(3-羟基苯基)-7-硝基-4H-色烯-3-甲腈	Heterocyclic compounds	杂环化合物	Heterocyclic compounds	杂环化合物	C16H11N3O4	4	0.6937	rp	-	4188970	-	-	-	26083964.997	19838014.664	22625940.752	23455187.383	24183854.333	16977323.673	29977077.768	21853896.568	25147424.248
2-[4-(3-Hydroxypropyl)-2-methoxyphenoxy]-1,3-propanediol	2-[4-(3-羟丙基)-2-甲氧基苯氧基]-1,3-丙二醇	Benzene and substituted derivatives	苯及其衍生物	Phenolics	苯酚类	C13H20O5	4	0.6872	rp	-	10264377	HMDB0040352	-	-	2457247.384	2779322.733	1825039.843	2076335.323	1961354.345	1343714.315	2270096.804	1712633.609	2019845.916
N-Nonanoylglycine	N-壬酰甘氨酸	Amino acid and Its metabolites	氨基酸及其代谢物	Amino acid derivatives	氨基酸衍生物	C11H21NO3	4	0.6834	rp	-	10176752	HMDB0013279	-	-	1077655.16	1029637.356	872615.617	938536.882	815266.748	824726.937	1846538.291	1868356.911	1839682.04
3-Bromopropyltrimethylaminium	3-溴丙基三甲胺	Alcohol and amines	醇、胺类	Amines	胺类	C6H15BrN+	4	0.6796	rp	-	151146	-	-	-	15546778.094	12322588.143	9998739.293	17977341.246	15417655.005	17745388.168	21531940.753	18712784.478	23653837.924
2-Chloro-5-(difluoromethyl)aniline	2-氯-5-(二氟甲基)苯胺	Benzene and substituted derivatives	苯及其衍生物	Benzene and substituted derivatives	苯及其衍生物	C7H6ClF2N	4	0.6741	rp	-	21533729	-	-	-	646514.612	386588.917	270583.104	N/A	N/A	237727.512	63547.352	N/A	129103.176
N-Acetyl-L-aspartate	N-乙酰-L-天冬氨酸	Amino acid and Its metabolites	氨基酸及其代谢物	Small Peptide	小肽	C6H7NO5-2	4	0.6686	rp	-	2042020	-	-	-	25609366.436	22727450.362	24326661.343	25864006.958	16353429.259	15168469.095	21501705.777	19965346.667	22097316.566
4-(3-Hexyl-4-methyl-2,5-dioxopyrrol-1-yl)butanamide	4-(3-Hexyl-4-methyl-2,5-dioxopyrrol-1-yl)butanamide	Alcohol and amines	醇、胺类	Amines	胺类	C15H24N2O3	4	0.6546	rp	-	124874078	-	-	-	348458.614	466248.77	323492.304	183472.517	N/A	356403.562	251908.314	68502.471	609651.18
2-Butyne-1,4-diol	1,4-丁炔二醇	Alcohol and amines	醇、胺类	Alcohols	醇类	C4H6O2	4	0.6503	rp	-	8066	HMDB0245045	-	C02497	9789034.761	10564875.261	4555660.912	4562959.007	4290522.502	3183205.235	5201452.398	3234339.959	4417449.886
[3-hexadecanoyloxy-2-[(9Z,12Z,15Z)-octadeca-9,12,15-trienoyl]oxypropyl] 2-(trimethylazaniumyl)ethyl phosphate	[3-hexadecanoyloxy-2-[(9Z,12Z,15Z)-octadeca-9,12,15-trienoyl]oxypropyl] 2-(trimethylazaniumyl)ethyl phosphate	GP	甘油磷脂类	PC	磷脂酰胆碱	C42H78NO8P	4	0.6468	rp	-	10771393	-	-	C00157	N/A	6428707.103	29621536.704	8089273.841	10065388.816	8259712.241	8801821.975	8819947.54	24523730.392
5-Nitrosalicylate	5-亚硝基水杨酸盐	Benzene and substituted derivatives	苯及其衍生物	Benzene and substituted derivatives	苯及其衍生物	C7H4NO5-	4	0.642	rp	-	54726365	-	-	-	4038976.671	13157484.499	5474737.081	5609516.235	3169600.83	10191295.912	3341934.423	3706709.515	11805902.81
Chlorbenside	氯苯甙	Others	其他	Others	其他	C13H10Cl2S	4	0.6407	rp	-	7639	HMDB0250091	-	C14584	3822527.523	4543326.49	4406707.793	1775835.792	3035639.146	4180553.217	4920911.008	4501184.041	1448564.418
n-Cyclohexyl-n'-(propyl)phenyl urea	n-环己基-n'-(丙基)苯基脲	Benzene and substituted derivatives	苯及其衍生物	Benzene and substituted derivatives	苯及其衍生物	C16H24N2O	4	0.6328	rp	-	4358	-	-	-	300946.454	261550.039	146491.627	303109.741	315658.881	40839.564	590343.607	862467.61	1059120.378
4-Chloro-2-methylphenoxyacetate	4-氯-2-甲基苯氧基乙酸酯	Benzene and substituted derivatives	苯及其衍生物	Benzene and substituted derivatives	苯及其衍生物	C9H8ClO3-	4	0.6299	rp	-	3865578	-	-	-	5901030.879	2455467.62	2303804.748	2224051.866	1816823.491	1941547.127	1768213.342	1785270.077	2231972.406
Methanophenazine	甲吩嗪；2-(2，3-二氢-全反式-五苯基氧基）吩嗪；2-(2，3-二氢五苯基氧基）吩嗪	Heterocyclic compounds	杂环化合物	Heterocyclic compounds	杂环化合物	C37H50N2O	4	0.6278	rp	-	5281992	-	-	-	7923176.396	1384559.324	2242530.278	11009624.668	1882504.695	1031384.064	10048418.663	12813377.585	11239578.417
Almecillin	阿美西林	Others	其他	Medicine	药物	C13H18N2O4S2	4	0.6024	rp	-	71365	-	-	C17405	8626429.739	12064962.029	10475220.144	12156722.313	11639868.225	12500661.405	11548484.84	12037815.934	22147990.561
Trp-Pro	-	Amino acid and Its metabolites	氨基酸及其代谢物	Small Peptide	小肽	C16H19N3O3	1b	0.7689	rp	-	11863652	HMDB0029091	-	-	15900533.368	18793070.006	83678264.412	12300621.326	19427706.669	9623551.531	16315015.476	15976851.871	11459809.974
Tyr-Pro	-	Amino acid and Its metabolites	氨基酸及其代谢物	Small Peptide	小肽	C14H18N2O4	1b	0.6337	rp	-	11902950	-	-	-	179838534.378	209650437.344	225531786.11	165695938.768	179326555.57	179530575.322	173421981.051	176363939.037	185450293.471
8-Hydroxyeicosa-9,11,14-trienoic acid	-	FA	脂肪酰类	Oxidized lipids	氧化脂质	C20H34O3	1b	0.5371	rp	-	53394269	-	-	-	2349521.756	1384970.371	4019889.726	2327335.316	4644595.221	1910324.661	1606533.534	2858099.45	2864470.642
1-Stearoyl-2-arachidonyl-sn-glycero-3-phosphocholine	-	GP	甘油磷脂类	PS	磷脂酰丝氨酸	C46H84NO8P	2	0.948	rp	-	-	HMDB0008043	-	-	9691203.872	13658052.827	10975484.953	9272170.045	4369339.568	9409065.632	9417847.426	12578451.255	7863150.572
Osimertinib	-	Others	其他	Medicine	药物	C28H33N7O2	2	0.9412	rp	-	71496458	HMDB0248778	-	-	N/A	N/A	N/A	249784144.725	268016306.923	193449704.569	120378267.141	99629864.01	126767427.074
1-octadecanoyl-2-(13Z-docosenoyl)-sn-glycerol	-	GL	甘油脂类	DG	甘油二酯	C43H82O5	3	0.9708	rp	-	9543822	HMDB0007174	-	C00641	30445280.689	13466672.104	15864154.444	4661362.2	4878307.863	3628890.937	5795798.89	24563147.823	7793364.392
DG(20:2(11Z,14Z)/22:5(4Z,7Z,10Z,13Z,16Z)/0:0)	-	GL	甘油脂类	DG	甘油二酯	C45H74O5	3	0.9269	rp	-	53478235	HMDB0007438	-	C00641	172999716.184	1172694442.897	198122034.224	165307443.965	197231586.062	149989168.075	175525876.998	177910469.111	148127301.362
TG(14:1(9Z)/14:1(9Z)/18:4(6Z,9Z,12Z,15Z))	-	GL	甘油脂类	TG	甘油三酯	C49H82O6	3	0.8671	rp	-	131758743	HMDB0047902	-	C00422	958010.663	3953600.185	5834341.658	5578605.464	6190588.479	5114309.383	4535486.474	37686563.943	4160191.686
Asp-Val-Leu	-	Amino acid and Its metabolites	氨基酸及其代谢物	Small Peptide	小肽	C15H27N3O6	3	0.8519	rp	-	145454616	-	19666	-	1095529.852	2480894.473	651596.983	2336053.393	1337473.694	3274016.397	1766989.191	2112763.867	1760369.676
Lyso-PAF C-16-d4	-	Heterocyclic compounds	杂环化合物	Heterocyclic compounds	杂环化合物	C24H48D4NO6P	3	0.8517	rp	-	71684508	-	96524	-	187880076.607	43468736.246	29254675.555	139278245.571	43228177.645	26985541.995	30058386.868	37137738.646	49534767.022
TAG 42:3	-	GL	甘油脂类	TG	甘油三酯	C45H80O6	3	0.8314	rp	-	14122758	HMDB0047885	-	C00422	27574025.339	185607494.555	164811573.37	220948493.023	135126752.889	225241331.937	149757164.716	111414536.567	154290997.151
TG(15:0/22:6(4Z,7Z,10Z,13Z,16Z,19Z)/20:5(5Z,8Z,11Z,14Z,17Z))	-	GL	甘油脂类	TG	甘油三酯	C60H94O6	3	0.8304	rp	-	131754915	HMDB0043797	-	C00422	18690987.953	20914009.048	11978404.117	12208385.953	13964619.196	11539802.389	11536750.138	19652810.222	13956108.404
1-Arachidonyl-2-lignoceroyl-sn-glycerol	-	GL	甘油脂类	DG	甘油二酯	C47H92O5	3	0.8223	rp	-	53478199	HMDB0007383	-	C00641	2974916.232	8946745.649	12199169.186	13611471.151	35890650.052	26313166.275	32791789.105	2237422.424	36546518.539
Phe-Asn-Ile-Glu	-	Amino acid and Its metabolites	氨基酸及其代谢物	Small Peptide	小肽	C24H35N5O8	3	0.814	rp	-	-	-	140022	-	N/A	N/A	N/A	5847479.233	3246871.273	2862517.848	2154861.618	1995562.62	2262904.59
(2S)-2-azaniumyl-4-sulfanylbutanoate	-	Aldehyde,Ketones,Esters	醛、酮、酯类	Esters	酯类	C4H9NO2S	3	0.8109	rp	-	6971015	-	-	-	12170556.845	10752817.308	11075457.952	17216296.067	8927463.621	10200774.606	19111160.218	9076444.921	10965937.196
Prostaglandin F2 Ethanolamide-d4	-	Hormones and hormone related compounds	激素及激素相关物质	Hormones and hormone related compounds	激素及激素相关物质	C22H35D4NO5	3	0.8061	rp	-	-	-	96576	-	6152385.477	7751435.495	11380642.682	10583478.005	5009913.804	7790657.147	17942604.985	7936059.631	11301807.037
TG(10:0/12:0/a-17:0)[rac]	-	GL	甘油脂类	TG	甘油三酯	C42H80O6	3	0.8041	rp	-	131779156	HMDB0072359	-	C00422	90339803.237	73219832.514	69361615.31	85656053.801	80931798.894	64068614.375	65391188.844	64967876.49	53292544.515
Arg-Val-Ser-Leu-Asp	-	Amino acid and Its metabolites	氨基酸及其代谢物	Small Peptide	小肽	C24H44N8O9	3	0.8011	rp	-	-	-	264808	-	2066254.973	1179703.372	1914191.337	1696425.372	2052376.93	1212944.283	1622880.003	1435737.88	1625032.954
11(12)-EET-d11	-	FA	脂肪酰类	Others	其他	C20H21D11O3	3	0.7995	rp	-	131708847	-	96387	-	65135262.954	66052304.371	59265991.273	60173152.34	56763232.974	58632767.844	50320792.177	69656728.247	54478532.483
TG(14:0/14:1(9Z)/14:1(9Z))	-	GL	甘油脂类	TG	甘油三酯	C45H82O6	3	0.7979	rp	-	131753420	HMDB0042278	-	C00422	179184590.373	93568877.941	166016660.716	233193687.404	294920482.267	257436178.429	258172757.411	209841511.006	499734590.065
Leu-Arg-Val-Glu	-	Amino acid and Its metabolites	氨基酸及其代谢物	Small Peptide	小肽	C22H41N7O7	3	0.793	rp	-	-	-	181422	-	882484.544	1526869.909	1941370.799	770480.946	1388539.028	461261.413	471158.989	1497440.163	269099.239
Leu-Ile	-	Amino acid and Its metabolites	氨基酸及其代谢物	Small Peptide	小肽	C12H24N2O3	3	0.7929	rp	-	7010533	-	-	-	10079067.481	12755056.596	11858489.644	6751569.896	8143069.44	8245730.22	19412942.833	19789091.949	18128524.567
1-(5Z,8Z,11Z,14Z-eicosatetraenoyl)-2-(7Z,10Z,13Z,16Z-docosatetraenoyl)-sn-glycerol	-	GL	甘油脂类	DG	甘油二酯	C45H72O5	3	0.7885	rp	-	9543933	HMDB0007524	-	C00641	5508267.533	41168948.113	5551446.715	7237010.236	5829550.565	5766012.639	8353517.141	6691725.102	10143454.056
Prolyltryptophan	-	Amino acid and Its metabolites	氨基酸及其代谢物	Small Peptide	小肽	C16H19N3O3	3	0.7731	rp	-	18218238	HMDB0029028	-	-	7018749.579	43659966.705	9260965.402	6345794.826	9712641.908	11805898.87	9540294.913	11739168.511	4969292.608
N-methylundec-10-enamide	-	FA	脂肪酰类	Others	其他	C12H23NO	3	0.7727	rp	-	17825027	-	65467	-	493249.596	805650.474	334311.265	107819.586	142839.803	65926.12	386827.152	1036583.309	548068.332
TG(10:0/15:0/i-14:0)	-	GL	甘油脂类	TG	甘油三酯	C42H80O6	3	0.7649	rp	-	131778163	HMDB0071357	-	C00422	55387612.748	71549113.334	102538762.886	35307042.26	27583240.633	20641748.341	23365461.119	20096692.241	66200279.42
Ala-Ser-Ser-Thr-Lys	-	Amino acid and Its metabolites	氨基酸及其代谢物	Small Peptide	小肽	C19H36N6O9	3	0.7557	rp	-	-	-	264953	-	2123275.227	4627143.817	692433.612	2596861.817	3176431.119	3612644.914	3238003.772	3504461.904	4249372.285
Ile-Leu-Ala-Asp	-	Amino acid and Its metabolites	氨基酸及其代谢物	Small Peptide	小肽	C19H34N4O7	3	0.7538	rp	-	-	-	163081	-	7079610.197	7189000.334	3792189.288	8452328.795	4084647.342	5562153.282	4808729.889	6292824.237	5942241.79
TG(14:0/15:0/22:4(7Z,10Z,13Z,16Z))	-	GL	甘油脂类	TG	甘油三酯	C54H96O6	3	0.7502	rp	-	131753258	HMDB0042112	-	C00422	25892958.258	44606291.525	40124720.364	17715980.624	49591282.648	17918265.751	33902043.265	43051153.629	24400497.54
1-(11Z,14Z-eicosadienoyl)-2-(7Z,10Z,13Z,16Z,19Z-docosapentaenoyl)-sn-glycerol	-	GL	甘油脂类	DG	甘油二酯	C45H74O5	3	0.7496	rp	-	9543928	HMDB0007439	-	C00641	377213188.722	885577710.351	664615076.175	865517599.282	459047500.636	632916165.32	338668417.16	408493475.035	1393405802.684
TG(10:0/14:0/a-15:0)[rac]	-	GL	甘油脂类	TG	甘油三酯	C42H80O6	3	0.7345	rp	-	131779137	HMDB0072340	-	C00422	55514677.745	55921567.515	48065436.97	30010643.78	46766580.955	35746687.877	38696880.954	42417176.614	32499509.865
(Z)-2-tetracos-15-enamidoethanesulfonic acid	-	Others	其他	Others	其他	C26H51NO4S	3	0.734	rp	-	-	-	3735	-	5467203.296	7650662.845	6903909.718	7500009.031	6349610.203	7890984.017	9634062.852	7109128.217	9137330.025
Asn-Phe-Ala-Arg	-	Amino acid and Its metabolites	氨基酸及其代谢物	Small Peptide	小肽	C22H34N8O6	3	0.7337	rp	-	-	-	193093	-	939182.773	1126052.92	1263346.35	964151.839	784262.026	1073766.966	876247.246	1084672.717	789357.086
Asp-Cys-Arg-Val-Ser	-	Amino acid and Its metabolites	氨基酸及其代谢物	Small Peptide	小肽	C21H38N8O9S	3	0.728	rp	-	-	-	264119	-	2854162.435	3645010.625	3650490.447	2399004.47	2576407.041	3429573.708	2933844.618	2477378.952	2988111.527
Arg-Ser-Lys-Arg	-	Amino acid and Its metabolites	氨基酸及其代谢物	Small Peptide	小肽	C21H43N11O6	3	0.7267	rp	-	-	-	221653	-	21438437.839	17764482.446	19455148.034	23255720.9	15925640.5	13171429.795	13958360.92	15433887.167	13955428.056
Val-Ile-Leu-Asp	-	Amino acid and Its metabolites	氨基酸及其代谢物	Small Peptide	小肽	C21H38N4O7	3	0.7215	rp	-	-	-	242461	-	2587088.888	4429692.653	1505418.378	1323628.864	1706949.307	4481402.88	3446666.464	3201391.28	2897066.05
1-eicosanoyl-2-(7Z,10Z,13Z,16Z,19Z-docosapentaenoyl)-sn-glycerol	-	GL	甘油脂类	DG	甘油二酯	C45H78O5	3	0.7123	rp	-	9543914	HMDB0007381	-	C00641	N/A	N/A	3508999.745	10110340.073	12539266.326	20526312.34	10028386.704	7414258.422	8957968.206
N1-Acetylthermospermine	-	Alcohol and amines	醇、胺类	Amines	胺类	C12H28N4O	3	0.712	rp	-	-	-	24041	-	6683559.747	5434993.474	4155879.319	5260383.906	5368043.026	3797192.619	4929812.729	5663290.839	6318197.751
DG(18:2(9Z,12Z)/22:5(7Z,10Z,13Z,16Z,19Z)/0:0)	-	GL	甘油脂类	DG	甘油二酯	C43H70O5	3	0.712	rp	-	9543889	HMDB0007265	-	C00641	185520762.684	382757108.749	349141748.337	219899873.742	65540437.854	401081164.696	77174761.611	45889185.979	448612211.986
TG(10:0/12:0/i-17:0)	-	GL	甘油脂类	TG	甘油三酯	C42H80O6	3	0.7092	rp	-	131779443	HMDB0072649	-	C00422	111466817.762	154004422.278	71219059.572	74839814.588	344864305.143	90348311.045	91767340.353	47849828.008	115836083.213
12-epi Leukotriene B4-d4	-	FA	脂肪酰类	Others	其他	C20H28D4O4	3	0.6974	rp	-	-	-	103461	-	1642003.849	2792851.493	1963019.275	1563404.594	2370669.903	4549707.215	2918027.355	2599780.812	2922150.291
[(2S)-2-pentadecanoyloxy-3-tetradecanoyloxypropyl] (6Z,9Z,12Z)-octadeca-6,9,12-trienoate	-	GL	甘油脂类	TG	甘油三酯	C50H90O6	3	0.6956	rp	-	131753253	HMDB0042107	-	C00422	5160718.259	2951580.625	5276974.231	2187065.496	2523171.234	2196278.249	3031992.028	3320390.559	3430249.127
TG(10:0/12:0/17:0)	-	GL	甘油脂类	TG	甘油三酯	C42H80O6	3	0.6936	rp	-	131779233	HMDB0072436	-	C00422	124415840.71	154895854.262	129302327.003	88990522.343	95613449.829	52828270.847	69442195.2	67423299.512	47093690.128
Val-Leu-Asp-Phe-Glu	-	Amino acid and Its metabolites	氨基酸及其代谢物	Small Peptide	小肽	C29H43N5O10	3	0.6778	rp	-	-	-	264828	-	18964505.905	21551683.178	2970436.938	8762254.121	21406776.496	2978016.905	5003650.261	17494454.003	17314657.628
5,9:6,9-Diepoxy-3-megastigmene	-	Heterocyclic compounds	杂环化合物	Heterocyclic compounds	杂环化合物	C13H20O2	3	0.676	rp	-	73817712	HMDB0037776	-	-	938978.377	1103903.145	1578769.309	1164796.325	1270995.851	656807.904	2066383.51	2194210.097	2295780.911
(1R,2R,9R)-1-piperidin-2-yl-3,15-diazatetracyclo[7.7.1.02,7.010,15]heptadecane	-	Alkaloids	生物碱	Alkaloids	生物碱	C20H35N3	3	0.6679	rp	-	118701435	-	-	C10777	1078870070.976	950547433.825	526305947.703	483611977.415	613176855.432	388012092.437	762561483.662	707044704.804	1494586256.5
Protopine	-	Aldehyde,Ketones,Esters	醛、酮、酯类	Ketones	酮类	C20H19NO5	3	0.654	rp	-	4970	-	-	C05189	17358045.487	20678653.838	9498461.282	3133049.585	9957283.511	16009762.766	17280413.452	9519691.109	17937498.537
Tumonoic acid I	-	Organic acid and Its derivatives	有机酸及其衍生物	Organic acid and Its derivatives	有机酸及其衍生物	C27H47NO7	3	0.6516	rp	-	25058102	-	65437	-	2222731.493	4619780.79	1572321.589	1271188.594	1436357.061	5364389.742	3197455.798	3271912.212	3041734.581
TG(14:0/18:1(9Z)/15:0)	-	GL	甘油脂类	TG	甘油三酯	C50H94O6	3	0.6452	rp	-	131753503	HMDB0042362	-	C00422	10032551.013	8312758.503	7328691.733	7245778.884	6366687.306	4623479.566	5799955.547	5821086.204	5220518.837
(2S)-2-[[(2R,3R)-3-azaniumyl-2-hydroxy-4-phenylbutanoyl]amino]-4-methylpentanoate	-	Amino acid and Its metabolites	氨基酸及其代谢物	Amino acid derivatives	氨基酸衍生物	C16H24N2O4	3	0.6446	rp	-	40427325	-	-	-	4446658.428	3672225.09	4762756.551	3966660.495	4810622.181	3225207.439	4573661.017	4268221.361	4051217.72
Val-Glu-Pro-Ser-Asp	-	Amino acid and Its metabolites	氨基酸及其代谢物	Small Peptide	小肽	C22H35N5O11	3	0.6398	rp	-	-	-	264671	-	1250540.603	1954286.596	1795357.478	1873363.026	1807519.561	2044243.886	1812277.513	1769911.181	1885449.512
5(Z),8(Z),11(Z)-Eicosatrienoic Acid methyl ester	-	Aldehyde,Ketones,Esters	醛、酮、酯类	Esters	酯类	C21H36O2	3	0.6352	rp	-	-	-	65503	-	909305.507	1200897.672	879867.569	680581.995	153418.765	456322.126	996426.528	1048210.72	771019.561
PtdIns-(4)-P1(1,2-dihexanoyl)	-	Organic acid and Its derivatives	有机酸及其衍生物	Sulfonic acids	磺酸类化合物	C21H40O16P2	3	0.6349	rp	-	53394541	-	45079	-	N/A	29159636.609	47437077.865	43120.264	N/A	N/A	N/A	23175349.203	N/A
Phe-Ile-Asp-Leu-Asn	-	Amino acid and Its metabolites	氨基酸及其代谢物	Small Peptide	小肽	C29H44N6O9	3	0.6285	rp	-	-	-	264217	-	6215435.541	3433656.781	2556207.848	2290076.468	1842880.142	3276397.781	3301743.195	2085145.791	565666.825
1-Pentadecanoyl-2-nervonoyl-sn-glycerol	-	GL	甘油脂类	DG	甘油二酯	C42H80O5	3	0.6244	rp	-	53478023	HMDB0007094	-	C00641	343793112.368	364560258.894	406887939.589	129825534.61	249517106.218	213418336.999	144742307.689	149156690.858	193832034.504
1-(6Z,9Z,12Z,15Z-octadecatetraenoyl)-2-(7Z,10Z,13Z,16Z-docosatetraenoyl)-sn-glycerol	-	GL	甘油脂类	DG	甘油二酯	C43H68O5	3	0.6172	rp	-	53478179	HMDB0007350	-	C00641	18965170.537	18845157.473	17006536.251	18645442.793	11656929.087	11628591.156	11657297.566	9761409.672	9920680.381
Leu-Leu-Leu-Ala-Ala	-	Amino acid and Its metabolites	氨基酸及其代谢物	Small Peptide	小肽	C24H45N5O6	3	0.6147	rp	-	-	-	264130	-	7831424.845	9065848.298	9829564.053	11144731.329	4805778.52	6597210.184	6901429.764	6729752.546	7289764.015
1,2-di-(9Z-hexadecenoyl)-sn-glycerol	-	GL	甘油脂类	DG	甘油二酯	C35H64O5	3	0.6101	rp	-	9543679	HMDB0007128	-	C00641	2056529.532	60392.629	389039.989	3209592.371	355765.483	131912.393	3627662.186	4789097.454	3439098.896
TG(14:0/15:0/18:3(9Z,12Z,15Z))	-	GL	甘油脂类	TG	甘油三酯	C50H90O6	3	0.5998	rp	-	131753260	HMDB0042114	-	C00422	237187644.593	262596624.752	233804206.68	218521930.765	209516308.528	203256387.971	193432132.729	210034034.384	192445576.997
Celestrol methyl ester	-	Terpenoids	萜类	Triterpene	三萜	C30H40O4	3	0.596	rp	-	10004662	-	-	-	35923155.589	30302337.814	47636047.084	24984730.116	84512221.803	58184406.281	24019317.512	79203761.931	72146279.475
3beta-Hydroxy-22(30)-hopen-29-al	-	Aldehyde,Ketones,Esters	醛、酮、酯类	Aldehydes	醛类	C30H48O2	3	0.5863	rp	-	131752053	HMDB0036800	-	-	7024075.65	7292628.363	5030745.483	2130741.8	1845816.633	2971526.091	2022681.617	3003364.799	1584918.93
TG(10:0/12:0/20:0)	-	GL	甘油脂类	TG	甘油三酯	C45H86O6	3	0.5846	rp	-	131778671	HMDB0071869	-	C00422	7075101.106	8596350.849	6845542.801	5876742.564	7088124.434	7070005.825	39630186.206	5833002.938	11750684.024
TG(10:0/20:0/12:0)	-	GL	甘油脂类	TG	甘油三酯	C45H86O6	3	0.5571	rp	-	131778404	HMDB0071600	-	C00422	28994310.978	36425965.022	32962606.905	29895202.951	29147200.818	27801597.717	25470004.377	26432078.555	25453953.616
Androsterone Enanthate	-	Hormones and hormone related compounds	激素及激素相关物质	Hormones and hormone related compounds	激素及激素相关物质	C26H42O3	3	0.5514	rp	-	-	-	73560	-	139696365.269	141897930.051	129006422.744	117483426.612	110987580.823	98857178.655	100156846.726	110952604.846	99456784.838
Ile-Leu-Ala-Ile-Val	-	Amino acid and Its metabolites	氨基酸及其代谢物	Small Peptide	小肽	C26H49N5O6	3	0.5362	rp	-	-	-	264173	-	41683490.685	41674169.411	35036105.771	30058130.6	23643485.244	21048919.21	37785284.588	29366392.066	40063158.161
Ser-Leu-Pro-Tyr-Ala	-	Amino acid and Its metabolites	氨基酸及其代谢物	Small Peptide	小肽	C26H39N5O8	3	0.5193	rp	-	-	-	264685	-	N/A	N/A	N/A	3431798.971	2953456.883	2856070.122	2300984.492	1949216.302	2409064.57
TG(10:0/16:0/a-13:0)[rac]	-	GL	甘油脂类	TG	甘油三酯	C42H80O6	3	0.5146	rp	-	131779164	HMDB0072367	-	C00422	46657437.7	26781285.44	35385442.054	31829660.861	33529065.478	19692508.868	17903386.974	27733153.109	16499106.194
7-[3-(Dimethylamino)propoxy]-6-Methoxy-2-(4-Methyl-1,4-Diazepan-1-Yl)-N-(1-Methylpiperidin-4-Yl)quinazolin-4-Amine	-	Heterocyclic compounds	杂环化合物	Heterocyclic compounds	杂环化合物	C26H43N7O2	3	0.508	rp	-	44251522	-	64826	-	2417752.028	2550022.863	2134713.717	2268288.705	3074160.592	1525991.204	1704321.288	1742381.43	1959626.562
Val-Arg-His-Arg	-	Amino acid and Its metabolites	氨基酸及其代谢物	Small Peptide	小肽	C23H42N12O5	4	0.9951	rp	-	-	-	245213	-	4947632.222	5113772.977	4086831.209	3563712.779	5289619.55	2273415.203	4916426.877	4091891.881	4143082.244
L-Arogenate	-	Organic acid and Its derivatives	有机酸及其衍生物	Organic acid and Its derivatives	有机酸及其衍生物	C10H12NO5-	4	0.7169	rp	-	25244469	-	-	-	3992231.327	3896572.284	5082374.095	6407527.966	6298706.629	7767879.649	4883057.842	3639009.607	6999535.141
(1R,4S,5R,7S,11S)-5-chloro-2,10-dioxatricyclo[5.3.1.04,11]undecan-4-ol	-	Alcohol and amines	醇、胺类	Alcohols	醇类	C9H13ClO3	4	0.7094	rp	-	44205315	-	-	-	3700094.602	4463753.06	3145701.048	4752161.326	2693093.041	1832036.691	4232848.013	3862339.984	2342198.623
[(2R,3R,4R,5R)-2-[(1S,2S,3R,4S,6R)-4,6-bis(azaniumyl)-3-[(2S,3R,4R,5S,6R)-3-azaniumyl-4,5-dihydroxy-6-(hydroxymethyl)oxan-2-yl]oxy-2-hydroxycyclohexyl]oxy-3,5-dihydroxy-5-methyloxan-4-yl]-methylazanium	-	Heterocyclic compounds	杂环化合物	Heterocyclic compounds	杂环化合物	C19H42N4O10+4	4	0.6968	rp	-	90658868	-	-	-	5717336.047	8000008.811	2327733.503	3813422.633	N/A	4058290.477	3296898.456	3369937.198	2575232.282
FFA(16:1)	棕榈油酸	FA	脂肪酰类	FFA	游离脂肪酸	C16H30O2	1a	0.9813	rp	373-49-9	445638	HMDB0003229	188	C08362	272622421.171	222141231.463	155463148.47	122065325.844	152778430.227	136831233.725	129569431.615	166940589.909	151771146.533
Guanosine	鸟苷	Nucleotide and Its metabolites	核苷酸及其代谢物	Nucleotide and Its metabolites	核苷酸及其代谢物	C10H13N5O5	1a	0.9767	rp	118-00-3 | 26578-09-6 | 197227-95-5 | 103654-69-9 | 103654-70-2 | 146849-94-7 | 197227-93-3 | 202933-46-8 | 244769-87-7 | 247226-75-1 | 250586-91-5 | 250586-97-1 | 30747-23-0	135398635	-	-	C00387	648064136.585	684997469.725	636588145.518	651736991.387	633815849.31	594625352.12	614400242.125	589600842.786	595361809.619
Taurine	牛磺酸	Amino acid and Its metabolites	氨基酸及其代谢物	Amino acids	氨基酸	C2H7NO3S	1a	0.9764	rp	107-35-7	1123	HMDB0000251	31	C00245	72958430.619	78565796.973	69445722.945	89928912.471	80536414.611	66471490.944	53105703.124	81485368.934	65693595.515
Pantetheine	泛硫胺	Alcohol and amines	醇、胺类	Polyamines	多胺	C11H22N2O4S	1a	0.9749	rp	496-65-1	439322	HMDB0003426	-	C00831	189154389.312	213191234.456	204004708.454	160370236.108	168367674.311	176350705.022	172778170.009	171442840.168	186765581.761
Inosine	肌苷	Nucleotide and Its metabolites	核苷酸及其代谢物	Nucleotide and Its metabolites	核苷酸及其代谢物	C10H12N4O5	1a	0.9696	rp	58-63-9	135398641	HMDB0000195	-	C00294	1418444005.379	1726546911.361	1539945437.459	1506387512.308	1716956526.559	1770478061.23	1493553251.508	1489089877.032	1471760018.7
Adenosine monophosphate	5'-腺嘌呤核苷酸	Nucleotide and Its metabolites	核苷酸及其代谢物	Nucleotide and Its metabolites	核苷酸及其代谢物	C10H14N5O7P	1a	0.9688	rp	61-19-8	6083	HMDB0000045	5111	C00020	13789116.637	25462900.719	25884651.794	23400941.133	35899585.355	26650591.757	23137848.692	28057942.51	26133691.153
Uridine	尿嘧啶核苷	Nucleotide and Its metabolites	核苷酸及其代谢物	Nucleotide and Its metabolites	核苷酸及其代谢物	C9H12N2O6	1a	0.9684	rp	58-96-8	6029	HMDB0000296	90	C00299	306383610.963	413272878.066	361313181.01	288303233.872	322948552.357	261480885.014	278740053.519	262503624.949	454645689.964
FFA(18:2)	亚油酸	FA	脂肪酰类	FFA	游离脂肪酸	C18H32O2	1a	0.9636	rp	60-33-3	5280450	HMDB0000673	191	C01595	479204054.857	422202159.109	303537726.382	294681437.56	275820066.758	214465858.166	230841671.489	415352166.847	273675298.865
L-Glutamic acid	L-谷氨酸	Amino acid and Its metabolites	氨基酸及其代谢物	Amino acids	氨基酸	C5H9NO4	1a	0.963	rp	56-86-0	33032	HMDB0000148	-	C00025	228092534.723	262795420.923	289138729.101	287107753.967	299187676.516	379536757.863	275604882.275	260886315.719	309661708.464
N-Acetyl-L-aspartic acid	N-乙酰天冬氨酸	Amino acid and Its metabolites	氨基酸及其代谢物	Amino acid derivatives	氨基酸衍生物	C6H9NO5	1a	0.9602	rp	997-55-7	65065	HMDB0000812	5776	C01042	135979976.366	163231547.389	168570666.862	158748237.879	160973937.807	168342292.442	152712285.373	163187785.915	148333955.015
Adenine	腺嘌呤	Nucleotide and Its metabolites	核苷酸及其代谢物	Nucleotide and Its metabolites	核苷酸及其代谢物	C5H5N5	1a	0.9597	rp	73-24-5	190	HMDB0000034	85	C00147	261211124.758	200866284.081	299792472.885	227648199.302	259842580.962	192682238.033	205439894.608	160050986.707	271531173.044
Adenosine	腺苷	Nucleotide and Its metabolites	核苷酸及其代谢物	Nucleotide and Its metabolites	核苷酸及其代谢物	C10H13N5O4	1a	0.9583	rp	58-61-7	60961	HMDB0000050	86	C00212	20010661.618	21094199.304	11879416.803	22463862.89	26720554.716	14278414.207	26382881.284	9673071.048	21275044.215
Lumichrome	荧光色	Heterocyclic compounds	杂环化合物	Heterocyclic compounds	杂环化合物	C12H10N4O2	1a	0.9579	rp	1086-80-2	5326566	-	-	C01727	61665661.374	68235970.077	66985314.68	60653572.708	65910333.42	55359407.04	66430560.688	67362950.089	67851594.868
L-Phenylalanine	L-苯丙氨酸	Amino acid and Its metabolites	氨基酸及其代谢物	Amino acids	氨基酸	C9H11NO2	1a	0.9575	rp	63-91-2	6140	HMDB0000159	28	C00079	862222855.663	1127439185.455	1077449874.572	1134146742.533	1290914491.4	1814543662.567	974570245.995	942730326.502	1586154468.09
Uracil	尿嘧啶	Nucleotide and Its metabolites	核苷酸及其代谢物	Nucleotide and Its metabolites	核苷酸及其代谢物	C4H4N2O2	1a	0.9575	rp	66-22-8	1174	HMDB0000300	258	C00106	756831311.569	763383614.551	770263118.772	795590884.857	661463652.485	544000005.182	688933193.788	661274032.737	685401020.289
Uridine-5'-monophosphate	5-尿嘧啶核苷酸	Nucleotide and Its metabolites	核苷酸及其代谢物	Nucleotide and Its metabolites	核苷酸及其代谢物	C9H13N2O9P	1a	0.956	rp	58-97-9	6030	HMDB0000288	-	C00105	4438578.226	9623424.036	14294569.248	10738141.468	23104665.468	10798165.578	13062902.687	12404997.851	12405478.71
FFA(18:1)	油酸	FA	脂肪酰类	FFA	游离脂肪酸	C18H34O2	1a	0.9531	rp	112-80-1	445639	HMDB0000207	190	C00712	1387165369.928	1706645096.332	952680448.897	1004365339.253	1466681424.461	840985278.553	889718276.152	978853105.132	881969819.812
2,4-Di-tert-butylphenol	2,4-二叔丁基苯酚	Benzene and substituted derivatives	苯及其衍生物	Phenolics	苯酚类	C14H22O	1a	0.9527	rp	96-76-4	7311	HMDB0013816	-	-	11682354.982	10747592.675	10300005.923	10012017.973	11743522.151	8868231.133	9882101.916	9883636.242	9795271.184
L-alpha-Aminobutyric acid	L-2-氨基丁酸	Amino acid and Its metabolites	氨基酸及其代谢物	Amino acids	氨基酸	C4H9NO2	1a	0.9518	rp	1492-24-6	80283	HMDB0000452	12	C02356	17310359.421	24072738.008	22550484.207	34758982.724	23550166.26	33414068.515	17159832.532	25128337.672	28029241.008
Glutathione	谷胱甘肽	Amino acid and Its metabolites	氨基酸及其代谢物	Amino acid derivatives	氨基酸衍生物	C10H17N3O6S	1a	0.9514	rp	70-18-8	124886	HMDB0000125	44	C00051	908443595.792	1274056028.949	1181439735.641	1128249436.124	1174501150.811	1054346319.657	1102894337.077	1113690264.678	1040131002.609
gamma-Linolenic Acid	γ-亚麻酸	FA	脂肪酰类	FFA	游离脂肪酸	C18H30O2	1a	0.9485	rp	506-26-3	5280933	HMDB0003073	386	C06426	37514896.674	34080557.476	21851204.482	23633052.705	25713517.575	21714916.899	16743180.543	29477177.458	25780994.352
Myristic acid	肉豆蔻酸	FA	脂肪酰类	FFA	游离脂肪酸	C14H28O2	1a	0.9479	rp	544-63-8	11005	HMDB0000806	196	C06424	4742703.068	2888336.032	3345832.004	3502191.585	4525296.312	1683127.549	1774806.841	1997976.127	1247946.42
FFA(19:1)	十九碳烯酸	FA	脂肪酰类	FFA	游离脂肪酸	C19H36O2	1a	0.9479	rp	73033-09-7	5312513	HMDB0013622	-	-	28511169.685	19715774.796	17061578.868	13037722.635	48907021.852	37182857.23	13136387.018	44500056.394	42008823.611
L-Tryptophan	L-色氨酸	Amino acid and Its metabolites	氨基酸及其代谢物	Amino acids	氨基酸	C11H12N2O2	1a	0.945	rp	73-22-3	6305	HMDB0000929	5879	C00078	306592136.475	332200514.523	336409254.315	443447242.91	383729822.196	457095940.961	321953428.177	318332080.236	411765278.646
LPC(18:0/0:0)	LPC(18:0/0:0)	GP	甘油磷脂类	LPC	溶血磷脂酰胆碱	C26H54NO7P	1a	0.9449	rp	19420-57-6	497299	HMDB0010384	-	C00157	21480837.559	30870950.874	19776867.116	18492819.397	165765762.395	76614570.078	89282979.47	31820144.377	39675138.684
Methoxyacetic acid	2-甲氧基乙酸	Organic acid and Its derivatives	有机酸及其衍生物	Organic acid and Its derivatives	有机酸及其衍生物	C3H6O3	1a	0.9435	rp	625-45-6	12251	HMDB0041929	-	-	1351016694.711	1076154431.446	1707108644.034	1421278297.887	1438908382.15	732393171.344	1253955629.927	1221439463.348	1242534089.912
LPE(18:0/0:0)	LPE(18:0/0:0)	GP	甘油磷脂类	LPE	溶血磷脂酰乙醇胺	C23H48NO7P	1a	0.9432	rp	69747-55-3	9547068	HMDB0011130	-	C00157	30458347.861	53349792.041	51275383.133	39088265.816	21037629.335	16531767.821	12076494.105	31425945.521	22788582.583
2-Hexyldecanoic acid	2-己基癸酸	FA	脂肪酰类	FFA	游离脂肪酸	C16H32O2	1a	0.9428	rp	25354-97-6	32912	-	24084	-	196814267.999	251139119.775	232228967.631	214060800.049	220944651.916	135989138.629	172644360.405	212993705.432	228140213.248
NADP+	辅酶Ⅱ	CoEnzyme and vitamins	辅酶和维生素	CoEnzyme and vitamins	辅酶和维生素	C21H28N7O17P3	1a	0.9424	rp	53-59-8	5885	HMDB0000217	-	C00006	4591584.019	5911570.626	6651863.538	2828851.351	6067252.817	8672717.663	5720735.321	6482428.722	7298577.987
Guanosine-5'-monophosphate	鸟苷-5'-一磷酸	Nucleotide and Its metabolites	核苷酸及其代谢物	Nucleotide and Its metabolites	核苷酸及其代谢物	C10H14N5O8P	1a	0.9423	rp	85-32-5 | 128952-18-1 | 29593-02-0	135398631	HMDB0001397	-	C00144	2804524.701	7942676.647	10339227.881	7640529.032	18663931.636	9269207.057	10054674.58	11239253.654	10054265.295
Butylparaben	4-羟基苯甲酸丁酯	Benzene and substituted derivatives	苯及其衍生物	Benzene and substituted derivatives	苯及其衍生物	C11H14O3	1a	0.9423	rp	94-26-8	7184	HMDB0032575	-	-	9485558.33	9018380.953	10758375.096	9911768.866	10627116.84	8146388.867	13745997.049	11608723.894	13562715.03
Azelaic acid	壬二酸	Organic acid and Its derivatives	有机酸及其衍生物	Organic acid and Its derivatives	有机酸及其衍生物	C9H16O4	1a	0.9421	rp	123-99-9	2266	HMDB0000784	5750	C08261	25461593.537	9980872.127	11153517.596	11441952.545	11406983.663	8224371.891	19813160.176	21204462.998	19942483.138
4-Hydroxybenzaldehyde	4-羟基苯甲醛	Benzene and substituted derivatives	苯及其衍生物	Benzene and substituted derivatives	苯及其衍生物	C7H6O2	1a	0.9418	rp	123-08-0	126	HMDB0011718	-	C00633	21142271.56	44539231.894	10144210.706	21387870.707	5953937.674	23569256.465	37271745.058	28707084.264	12210004.287
2-Hydroxymyristic acid	2-羟基肉豆蔻酸	Organic acid and Its derivatives	有机酸及其衍生物	Organic acid and Its derivatives	有机酸及其衍生物	C14H28O3	1a	0.9418	rp	2507-55-3	1563	HMDB0002261	6579	-	18001246.915	17950668.492	13264190.704	13280959.538	16820813.268	12779838.0	15534918.348	11607025.955	13196360.848
L-Lysine	L-赖氨酸	Amino acid and Its metabolites	氨基酸及其代谢物	Amino acids	氨基酸	C6H14N2O2	1a	0.9412	rp	56-87-1	5962	HMDB0000182	5200	C00047	13172492.772	10491534.563	14317225.643	11891134.08	11760877.53	12323716.875	12716842.193	11925521.398	12002548.458
Suberic acid	辛二酸	Organic acid and Its derivatives	有机酸及其衍生物	Organic acid and Its derivatives	有机酸及其衍生物	C8H14O4	1a	0.939	rp	505-48-6	10457	HMDB0000893	4243	C08278	6201536.818	5182474.845	5275615.097	5301601.485	4824973.17	4590437.924	8065944.806	7396485.375	7797709.674
Dodecanoic acid	十二烷酸(月桂酸)	FA	脂肪酰类	FFA	游离脂肪酸	C12H24O2	1a	0.9384	rp	143-07-7	3893	HMDB0000638	5611	C02679	22944274.773	29212209.262	18220751.511	15887915.417	19092230.471	21558449.611	23698449.075	23789912.675	23582245.739
Hypoxanthine	次黄嘌呤	Nucleotide and Its metabolites	核苷酸及其代谢物	Nucleotide and Its metabolites	核苷酸及其代谢物	C5H4N4O	1a	0.9367	rp	68-94-0	790	HMDB0000157	83	C00262	150366340.514	159430826.743	178330376.623	169135502.863	144580799.439	139059250.575	147723865.019	156039541.476	158226982.536
4-Ethyloctanoic acid	4-乙基辛酸	Organic acid and Its derivatives	有机酸及其衍生物	Organic acid and Its derivatives	有机酸及其衍生物	C10H20O2	1a	0.9366	rp	16493-80-4	61840	HMDB0036136	-	-	39496148.115	39729456.007	35247705.091	36798881.29	39034700.371	33222667.607	37257783.886	40015348.773	68212847.041
Citric acid	柠檬酸	Organic acid and Its derivatives	有机酸及其衍生物	Organic acid and Its derivatives	有机酸及其衍生物	C6H8O7	1a	0.9365	rp	77-92-9	311	HMDB0000094	124	C00158	33441208.549	51415945.204	25863942.263	47700067.402	31785468.606	53589556.123	38286367.533	36257242.883	35140142.938
FFA(13:0)	十三烷酸	FA	脂肪酰类	FFA	游离脂肪酸	C13H26O2	1a	0.9354	rp	638-53-9	12530	HMDB0000910	5866	C17076	10944132.525	12336514.856	9711736.194	7815473.767	9349396.605	7176101.619	7794694.94	9465661.074	6477741.658
L-Tyrosine	L-酪氨酸	Amino acid and Its metabolites	氨基酸及其代谢物	Amino acids	氨基酸	C9H11NO3	1a	0.9334	rp	60-18-4	6057	HMDB0000158	34	C00082	104102813.592	63937003.177	102632876.355	115879125.308	119495196.662	117457207.964	101263533.749	117601083.314	105305677.119
S-(5-Adenosy)-L-Homocysteine	S-（5-腺苷）-L-同型半胱氨酸	Nucleotide and Its metabolites	核苷酸及其代谢物	Nucleotide and Its metabolites	核苷酸及其代谢物	C14H20N6O5S	1a	0.9315	rp	979-92-0	439155	HMDB0000939	296	C00021	8876961.727	8653729.137	7821356.972	4787534.789	9769883.036	8204145.518	6030477.492	8486209.29	8780154.625
Thymine	胸腺嘧啶	Nucleotide and Its metabolites	核苷酸及其代谢物	Nucleotide and Its metabolites	核苷酸及其代谢物	C5H6N2O2	1a	0.9302	rp	65-71-4	1135	HMDB0000262	290	C00178	71052135.256	45521733.563	53272021.425	71804583.288	37740350.712	34063545.297	46596587.25	59194288.664	51629094.851
L-Norleucine	L-正亮氨酸	Amino acid and Its metabolites	氨基酸及其代谢物	Amino acids	氨基酸	C6H13NO2	1a	0.9298	rp	327-57-1	21236	HMDB0001645	6334	C01933	30584676.514	43668464.894	26038139.868	21686349.756	34353267.612	56846732.971	48831014.62	33250378.201	56817356.994
Uridine diphosphate glucuronic acid	尿苷二磷酸葡萄糖醛酸	Nucleotide and Its metabolites	核苷酸及其代谢物	Nucleotide and Its metabolites	核苷酸及其代谢物	C15H22N2O18P2	1a	0.9264	rp	2616-64-0	17473	HMDB0000935	-	C00167	20879108.469	18544193.581	28277221.53	23089421.858	29820241.355	20961153.296	21429328.139	21019428.625	18944561.089
Cholic acid	胆酸	Bile acids	胆汁酸	Bile acids	胆汁酸	C24H40O5	1a	0.926	rp	81-25-4	221493	HMDB0000619	206	C00695	8081855.663	8902668.699	7574540.441	8383663.933	8703719.08	7064421.792	7035870.871	7391293.908	7167414.703
N-Acetyl-DL-methionine	N-乙酰基-DL-蛋氨酸	Amino acid and Its metabolites	氨基酸及其代谢物	Amino acid derivatives	氨基酸衍生物	C7H13NO3S	1a	0.925	rp	1115-47-5	6180	-	62466	-	73735314.085	92559440.393	81720087.78	83164866.679	50799817.97	92058694.12	81448614.278	76996236.384	57589941.445
5'-Deoxy-5'-(Methylthio) Adenosine	5-脱氧-5-甲硫腺苷	Nucleotide and Its metabolites	核苷酸及其代谢物	Nucleotide and Its metabolites	核苷酸及其代谢物	C11H15N5O3S	1a	0.9239	rp	2457-80-9	439176	HMDB0001173	3425	C00170	8271612.511	13651916.367	11350459.997	10879938.271	14865714.756	12834702.617	12716730.622	12266374.886	12610626.953
9-Decenoic acid	9-癸烯酸	FA	脂肪酰类	Oxidized lipids	氧化脂质	C10H18O2	1a	0.9234	rp	14436-32-9	61743	HMDB0031003	-	-	7693401.989	10938830.178	15513021.485	9646538.658	8845466.201	8932636.631	11550939.864	8395251.801	10386692.885
FFA(11:0)	十一烷酸	FA	脂肪酰类	FFA	游离脂肪酸	C11H22O2	1a	0.921	rp	112-37-8	8180	HMDB0000947	5894	C17715	14387131.039	14806664.627	14692554.906	11739485.257	20921255.982	12885716.276	12346492.603	13036419.344	13562854.106
FFA(20:0)	花生酸	FA	脂肪酰类	FFA	游离脂肪酸	C20H40O2	1a	0.9207	rp	506-30-9	10467	HMDB0002212	401	C06425	21548362.394	33386114.298	23992141.73	25657616.42	32025364.748	27464546.751	24070400.574	23941230.391	21654584.065
Flavin adenine dinucleotide	核黄素-5'-腺嘌呤二磷酸	Nucleotide and Its metabolites	核苷酸及其代谢物	Nucleotide and Its metabolites	核苷酸及其代谢物	C27H33N9O15P2	1a	0.9188	rp	146-14-5	643975	HMDB0001248	6106	C00016	16684729.092	17401551.595	16378238.83	16894427.756	12074176.245	12370962.928	13455054.255	14407679.741	13869551.913
DL-Glyceraldehyde 3-Phosphate	DL-甘油醛-3-磷酸	Carbohydrates and Its metabolites	碳水化合物及其代谢物	Sugar derivatives	糖衍生物	C3H7O6P	1a	0.9173	rp	591-59-3	729	HMDB0001112	149	C00661	30611938.893	24649368.499	13747917.188	10200537.839	27754623.563	8291144.291	11096816.439	10029430.728	17091421.305
Monobutyl phthalate	邻苯二甲酸单丁酯	Aldehyde,Ketones,Esters	醛、酮、酯类	Esters	酯类	C12H14O4	1a	0.9157	rp	131-70-4	8575	HMDB0013247	-	-	24179840.261	27901842.335	26229072.028	24572474.429	26419736.299	20610080.756	23500677.79	23394714.706	23832006.037
Pyroglutamic acid	L-焦谷氨酸	Amino acid and Its metabolites	氨基酸及其代谢物	Amino acid derivatives	氨基酸衍生物	C5H7NO3	1a	0.9111	rp	98-79-3	7405	HMDB0000267	-	C01879	83172746.696	95109907.44	108816800.936	101262128.524	90715420.688	92757692.782	100447475.58	100402162.484	102687987.877
12-Hydroxydodecanoic acid	12-羟基十二酸	Organic acid and Its derivatives	有机酸及其衍生物	Organic acid and Its derivatives	有机酸及其衍生物	C12H24O3	1a	0.9103	rp	505-95-3	79034	HMDB0002059	6465	C08317	63293937.742	56642539.795	52866525.098	46852511.232	52872697.604	44729360.783	49167803.867	50213646.856	48901815.373
N2,N2-Dimethylguanosine	2-(二甲基氨基)鸟苷	Nucleotide and Its metabolites	核苷酸及其代谢物	Nucleotide and Its metabolites	核苷酸及其代谢物	C12H17N5O5	1a	0.9071	rp	2140-67-2	135501639	-	-	C74036	3517508.33	2212232.66	2628071.199	3321141.886	1933520.55	1050756.453	2230605.009	2802160.518	2216332.012
Xanthosine	黄嘌呤核苷	Nucleotide and Its metabolites	核苷酸及其代谢物	Nucleotide and Its metabolites	核苷酸及其代谢物	C10H12N4O6	1a	0.9013	rp	146-80-5	64959	HMDB0000299	3408	C01762	106208146.861	37566566.083	37205687.652	18533656.5	8048698.084	13078377.953	37203704.034	24889426.211	34031727.045
Pelargonic acid	壬酸	FA	脂肪酰类	FFA	游离脂肪酸	C9H18O2	1a	0.9006	rp	112-05-0	8158	HMDB0000847	5810	C01601	1506726.242	1306756.175	950462.158	1000788.323	1121313.974	558430.37	2320632.824	2870738.654	2774662.065
FFA(20:1)	花生油酸	FA	脂肪酰类	FFA	游离脂肪酸	C20H38O2	1a	0.8977	rp	93772-82-8	46234793	-	-	-	199889358.42	425042222.435	303339157.026	281924275.404	371318171.786	210008322.009	336123763.394	373219098.85	243944610.093
4-Methyloctanoic acid	4-甲基辛酸	Organic acid and Its derivatives	有机酸及其衍生物	Organic acid and Its derivatives	有机酸及其衍生物	C9H18O2	1a	0.8925	rp	54947-74-9	62089	HMDB0031557	-	-	23026698.441	27576310.354	24238460.558	32177558.25	24202213.395	20406696.498	31046605.676	28653888.21	31661452.622
O-benzyl-L-serine	邻苄基-1-丝氨酸	Amino acid and Its metabolites	氨基酸及其代谢物	Amino acid derivatives	氨基酸衍生物	C10H13NO3	1a	0.8857	rp	4726-96-9 | 30916-68-8	78457	-	44267	-	11627534.385	12986019.748	10999881.241	10865484.972	10847056.261	9136381.262	10524931.609	10208374.872	10635372.061
Hydroxyisocaproic acid	L-亮氨酸	Amino acid and Its metabolites	氨基酸及其代谢物	Amino acids	氨基酸	C6H12O3	1a	0.8855	rp	13748-90-8	83697	HMDB0000746	5714	-	8417451.785	6783143.019	8239588.131	8405721.521	7623452.392	4100440.337	7202761.34	9907500.949	7101803.649
Succinic acid	琥珀酸	Organic acid and Its derivatives	有机酸及其衍生物	Organic acid and Its derivatives	有机酸及其衍生物	C4H6O4	1a	0.8834	rp	110-15-6	1110	HMDB0000254	-	C00042	165339600.715	292361658.95	256228049.882	151413178.521	137213646.629	370451925.877	249980024.016	228044370.705	229772304.692
3,4-Dimethylbenzoic acid	3,4-二甲基苯甲酸	Benzene and substituted derivatives	苯及其衍生物	Benzene and substituted derivatives	苯及其衍生物	C9H10O2	1a	0.8788	rp	619-04-5	12073	HMDB0002237	6565	-	24534030.116	13957506.293	14549983.506	14414933.697	10979963.226	19927045.786	14325788.331	11455482.525	19047410.895
12-HOME	蓖麻油酸	FA	脂肪酰类	Oxidized lipids	氧化脂质	C18H34O3	1a	0.8712	rp	141-22-0	5312769	HMDB0034297	-	C08365	18576029.942	11422783.272	12209755.783	8506260.329	39703756.864	9739761.963	7779962.791	10929266.198	10045934.455
(±)11(12)-DiHET	11,12-双羟基-5Z,8Z,14Z -二十二碳三烯酸	FA	脂肪酰类	Oxidized lipids	氧化脂质	C20H34O4	1a	0.871	rp	192461-95-3	5283146	HMDB0002314	-	C14774	21355231.114	8604231.858	11629446.184	28109080.149	5475299.254	5183981.995	5078777.688	6828637.439	4222252.543
Gemfibrozil	吉非罗齐	Benzene and substituted derivatives	苯及其衍生物	Benzene and substituted derivatives	苯及其衍生物	C15H22O3	1a	0.8705	rp	25812-30-0	3463	HMDB0015371	-	C07020	18841177.989	20498422.195	17049796.558	16583023.847	19055399.391	15807946.394	16141358.859	17714640.519	17135223.688
2-Phospho-D-Glyceric Acid	2-磷酸-D-甘油酸	Organic acid and Its derivatives	有机酸及其衍生物	Phosphoric acids	磷酸类化合物	C3H7O7P	1a	0.8652	rp	3443-57-0	439278	HMDB0003391	6915	C00631	6399390.991	2210179.909	5960021.004	11955096.657	1306093.316	7316396.125	10780653.953	1282829.624	299865.864
Canrenone	坎瑞农	Aldehyde,Ketones,Esters	醛、酮、酯类	Ketones	酮类	C22H28O3	1a	0.8621	rp	976-71-6	13789	HMDB0003033	-	-	30906013.653	49306473.069	17221318.881	15095850.65	9340892.045	9609106.74	15509419.143	11586581.305	13802116.037
Iminodiacetic acid	亚氨基二乙酸	Organic acid and Its derivatives	有机酸及其衍生物	Organic acid and Its derivatives	有机酸及其衍生物	C4H7NO4	1a	0.8593	rp	142-73-4	8897	HMDB0011753	-	C19911	199580723.511	83684848.562	116438190.03	148580292.11	58719125.217	87015699.284	120178686.435	78765446.365	95553568.017
Maleic acid	马来酸	Organic acid and Its derivatives	有机酸及其衍生物	Organic acid and Its derivatives	有机酸及其衍生物	C4H4O4	1a	0.8573	rp	110-16-7	444266	HMDB0000176	-	C01384	19972149.618	20928774.313	7130535.808	19107404.004	18748226.182	21895664.263	16932465.003	19833300.191	23586138.155
L-Histidine	L-组氨酸	Amino acid and Its metabolites	氨基酸及其代谢物	Amino acids	氨基酸	C6H9N3O2	1a	0.8564	rp	71-00-1	6274	HMDB0000177	21	C00135	4968982.618	16481727.253	19667773.637	8254005.773	9922977.68	12224439.824	24437261.303	11399016.899	4849471.96
9,10-EpOME	(±)9,10-环氧-12Z-十八碳烯酸	FA	脂肪酰类	Oxidized lipids	氧化脂质	C18H32O3	1a	0.8553	rp	61949-82-4	12097313	-	-	-	10158667.779	9433472.886	6614206.267	6036569.022	4805787.481	5532777.453	3659975.609	5363132.931	4410530.74
4-Nitrophenol	4-硝基苯酚	Benzene and substituted derivatives	苯及其衍生物	Phenolics	苯酚类	C6H5NO3	1a	0.8546	rp	100-02-7	980	HMDB0001232	4100	C00870	7670336.329	7181010.394	5605911.884	7871788.253	6045304.048	6719345.539	10966823.973	13167765.415	9523519.051
Pyruvic Acid	丙酮酸	Organic acid and Its derivatives	有机酸及其衍生物	Organic acid and Its derivatives	有机酸及其衍生物	C3H4O3	1a	0.8528	rp	127-17-3	1060	HMDB0000243	-	C00022	37012781.924	22002494.606	35438613.349	34777104.108	34832191.931	18480666.194	33003347.395	34991089.167	32548641.907
Glutaric acid	戊二酸	Organic acid and Its derivatives	有机酸及其衍生物	Organic acid and Its derivatives	有机酸及其衍生物	C5H8O4	1a	0.8502	rp	110-94-1	743	HMDB0000661	3254	C00489	17199527.725	53514607.697	31463424.813	30776289.004	7432478.191	12531665.419	15057035.342	8155622.648	44791800.648
3-Phenylbutyric acid	3-苯基丁酸	Organic acid and Its derivatives	有机酸及其衍生物	Organic acid and Its derivatives	有机酸及其衍生物	C10H12O2	1a	0.8498	rp	4593-90-2	20724	HMDB0001955	6399	-	25723649.965	30602316.403	30354399.322	26198014.008	30758614.012	21885392.553	25408501.652	24718841.674	27001446.211
(±)15-HETE	(±)15-羟基-5Z,8Z,11Z,13E-二十碳四烯酸	FA	脂肪酰类	Oxidized lipids	氧化脂质	C20H32O3	1a	0.8463	rp	54845-95-3	5280724	HMDB0003876	-	C04742	156006947.52	164075362.661	131813674.328	177157160.478	108037964.926	83069623.143	103439473.893	123869622.547	112670093.035
20-HETE	20-羟基二十碳四烯酸	FA	脂肪酰类	Oxidized lipids	氧化脂质	C20H32O3	1a	0.8461	rp	79551-86-3	5283157	HMDB0005998	-	C14748	37971554.662	34246940.12	31340867.937	29000474.176	17871305.481	16604092.397	16916157.657	20694451.919	18055338.308
2-Aminoethyl dihydrogen phosphate	2-氨基乙基磷酸二氢盐	GP	甘油磷脂类	PE	磷脂酰乙醇胺	C2H8NO4P	1a	0.8433	rp	1071-23-4	1015	HMDB0000224	5233	C00346	35778065.459	33464538.34	34160866.419	37821887.814	26851767.369	21589234.185	31053176.962	28772457.53	30035150.973
Uridine-5'-diphosphate	尿苷-5'-二磷酸	Nucleotide and Its metabolites	核苷酸及其代谢物	Nucleotide and Its metabolites	核苷酸及其代谢物	C9H14N2O12P2	1a	0.8424	rp	58-98-0	6031	HMDB0000295	-	C00015	9308018.313	15845114.135	29922858.312	17430940.163	31899276.608	50568401.12	19401926.441	18601522.16	39735474.851
cis,cis-Muconic acid	cis,cis-粘康酸	FA	脂肪酰类	FFA	游离脂肪酸	C6H6O4	1a	0.8409	rp	1119-72-8	5280518	HMDB0006331	-	C02480	176133677.671	185409374.259	190051333.584	170028830.281	185206175.782	170308358.531	182822893.54	189686164.312	185112385.299
L-Valine	L-缬氨酸	Amino acid and Its metabolites	氨基酸及其代谢物	Amino acids	氨基酸	C5H11NO2	1a	0.8405	rp	72-18-4	6287	HMDB0000883	5842	C00183	48527196.937	77186054.276	55397273.354	79531960.988	79573129.852	76147199.035	68867831.812	52579278.053	77804587.868
Pimelic acid	庚二酸	Organic acid and Its derivatives	有机酸及其衍生物	Organic acid and Its derivatives	有机酸及其衍生物	C7H12O4	1a	0.8399	rp	111-16-0	385	HMDB0000857	3280	C02656	9907668.512	12463421.408	11088182.94	12560178.609	9825387.777	8117617.08	10326048.618	9955108.704	12287671.717
11β-Prostaglandin F2α	11-β-前列腺素PGF2a	Hormones and hormone related compounds	激素及激素相关物质	Hormones and hormone related compounds	激素及激素相关物质	C20H34O5	1a	0.8365	rp	38432-87-0	5280886	HMDB0010199	-	C05959	889165.912	2179484.294	3319396.467	1044610.712	1860886.07	1011535.75	1734937.943	1634795.536	1352595.081
Flavin mononucleotide	核黄素-5'-单磷酸酯	Nucleotide and Its metabolites	核苷酸及其代谢物	Nucleotide and Its metabolites	核苷酸及其代谢物	C17H21N4O9P	1a	0.8361	rp	146-17-8	643976	HMDB0001520	6295	C00061	1039817.122	1044690.778	915378.628	1155127.118	1214887.954	845232.436	904948.789	990052.367	1037677.728
6-keto-PGF1α	6-酮前列腺素F1α	Hormones and hormone related compounds	激素及激素相关物质	Hormones and hormone related compounds	激素及激素相关物质	C20H34O6	1a	0.828	rp	58962-34-8	5280888	HMDB0002886	6782	C05961	487451.648	636992.448	515152.559	587214.0	589927.404	635262.881	594618.885	810187.596	709530.668
Trp-glu	色氨酰-谷氨酸	Amino acid and Its metabolites	氨基酸及其代谢物	Small Peptide	小肽	C16H19N3O5	1a	0.8274	rp	36099-95-3	7009663	HMDB0029082	-	-	412868.147	981480.955	416754.508	1149011.566	621029.921	1023330.739	478363.774	565545.413	463876.126
2-Hydroxybutanoic Acid	2-羟基丁酸	Organic acid and Its derivatives	有机酸及其衍生物	Organic acid and Its derivatives	有机酸及其衍生物	C4H8O3	1a	0.8238	rp	600-15-7	11266	HMDB0000008	-	C05984	20069135.333	30399635.28	20613183.709	9799939.717	13790661.768	19840030.112	17067676.639	25232525.185	16932664.988
Erythrose	赤藓糖	Carbohydrates and Its metabolites	碳水化合物及其代谢物	Sugars	糖类	C4H8O4	1a	0.8217	rp	583-50-6 | 1758-51-6	94176	HMDB0002649	-	C01796	6567496.978	11688193.535	9566295.753	9001327.339	9900046.796	11754713.585	10238107.829	10646749.47	8979731.428
Adenosine 5'-Diphosphate	5'-二磷酸腺苷（ADP）	Nucleotide and Its metabolites	核苷酸及其代谢物	Nucleotide and Its metabolites	核苷酸及其代谢物	C10H15N5O10P2	1a	0.8205	rp	58-64-0	6022	HMDB0001341	6175	C00008	50089978.818	43636839.15	50288112.037	53888679.116	67175858.374	55253197.5	118662901.965	51734658.262	49765133.755
Sarcosine	肌氨酸	Amino acid and Its metabolites	氨基酸及其代谢物	Amino acids	氨基酸	C3H7NO2	1a	0.8193	rp	107-97-1	1088	HMDB0000271	51	C00213	10396299.731	14833528.694	15336891.626	20308373.568	19543131.416	31923027.418	16742750.843	22502962.429	21853202.984
Rhapontigenin	鼠尾草素	Organic acid and Its derivatives	有机酸及其衍生物	Organic acid and Its derivatives	有机酸及其衍生物	C15H14O4	1a	0.8191	rp	500-65-2	5320954	HMDB0031842	-	-	4730869.545	7223414.116	4891679.451	4539761.44	8292684.694	3260914.565	3970174.837	9455228.879	4837483.434
N-Acetyl-L-alanine	N-乙酰基-L-丙氨酸	Amino acid and Its metabolites	氨基酸及其代谢物	Amino acid derivatives	氨基酸衍生物	C5H9NO3	1a	0.818	rp	97-69-8	88064	HMDB0000766	5733	-	64727727.76	81367780.985	35414979.664	43474815.18	45686650.922	55272540.597	45484532.358	40290802.581	46182200.458
Riboflavin	核黄素	CoEnzyme and vitamins	辅酶和维生素	CoEnzyme and vitamins	辅酶和维生素	C17H20N4O6	1a	0.817	rp	83-88-5	493570	HMDB0000244	-	C00255	2057530.002	2674176.584	2772509.29	1999643.651	2525937.741	2160125.464	2415642.003	2486028.338	2419821.926
Ketoleucine	4-甲基-2-氧代戊酸	Organic acid and Its derivatives	有机酸及其衍生物	Organic acid and Its derivatives	有机酸及其衍生物	C6H10O3	1a	0.8163	rp	816-66-0	70	HMDB0000695	5663	C00233	23659854.858	25010485.526	9107104.004	26498679.552	16020102.289	13163986.21	13984746.773	17188022.115	14277185.386
9(S),12(S),13(S)-TriHOME	9,12,13-三羟基-十八碳单烯酸	FA	脂肪酰类	Oxidized lipids	氧化脂质	C18H34O5	1a	0.814	rp	97134-11-7	9858729	HMDB0004708	-	C14833	6142582.796	3658284.044	4580318.982	4455514.602	3703937.754	2567247.081	3725981.51	3276743.547	4576867.168
Alprostadil	埃代克斯	Hormones and hormone related compounds	激素及激素相关物质	Hormones and hormone related compounds	激素及激素相关物质	C20H34O5	1a	0.8137	rp	745-65-3	5280723	HMDB0001442	-	C04741	4863162.505	26985220.473	13670367.791	14509278.831	3402640.153	4800453.288	11087971.476	6092292.409	9264038.561
(±)9-HpODE	9-HPODE	FA	脂肪酰类	Oxidized lipids	氧化脂质	C18H32O4	1a	0.8135	rp	5502-91-0	5282856	HMDB0062434	-	C14827	10157822.918	16910036.268	11077859.189	6876602.148	7475269.195	16227239.522	8168337.923	8454810.239	10000110.83
2'-Deoxyuridine	2'-脱氧尿苷	Nucleotide and Its metabolites	核苷酸及其代谢物	Nucleotide and Its metabolites	核苷酸及其代谢物	C9H12N2O5	1a	0.8126	rp	951-78-0	13712	HMDB0000012	5086	C00526	33367350.139	44961099.259	33624440.083	37502171.222	43727258.48	36173195.825	36295737.204	35325482.294	33511016.322
4-Methylvaleric Acid	4-甲基戊酸	Organic acid and Its derivatives	有机酸及其衍生物	Organic acid and Its derivatives	有机酸及其衍生物	C6H12O2	1a	0.8126	rp	646-07-1	12587	HMDB0000689	4191	-	16916494.824	20426327.158	19091202.312	20369180.534	18042773.558	15346173.931	17950980.658	17828428.759	17448974.712
FFA(15:1)	顺-1-十五烯酸	FA	脂肪酰类	FFA	游离脂肪酸	C15H28O2	1a	0.8117	rp	84743-29-3	5312411	-	-	-	6322731.851	4909565.688	4140759.403	3779581.487	3123854.78	3348454.022	2761990.223	3762329.364	2443565.212
ADP-ribose	ADP-核糖	Nucleotide and Its metabolites	核苷酸及其代谢物	Nucleotide and Its metabolites	核苷酸及其代谢物	C15H23N5O14P2	1a	0.8105	rp	20762-30-5	192	HMDB0001178	6059	C00301	24725540.778	50015845.82	78612487.979	37419883.089	56135410.447	49936458.719	41330762.237	43612850.993	41586428.061
3-Hydroxyglutaric acid	3-羟基戊二酸	Organic acid and Its derivatives	有机酸及其衍生物	Organic acid and Its derivatives	有机酸及其衍生物	C5H8O5	1a	0.8094	rp	638-18-6	181976	HMDB0000428	5417	-	43790355.301	54163308.167	53602231.0	54377964.828	43083127.048	45993094.585	48785974.761	51413572.333	52656618.854
Methylmalonic Acid	甲基丙二酸	Organic acid and Its derivatives	有机酸及其衍生物	Organic acid and Its derivatives	有机酸及其衍生物	C4H6O4	1a	0.8093	rp	516-05-2	487	HMDB0000202	3712	C02170	16832454.027	24765882.208	22235228.101	39479961.814	13346402.292	28910863.149	21349921.789	19800810.316	24319630.861
Methionine	蛋氨酸	Amino acid and Its metabolites	氨基酸及其代谢物	Amino acids	氨基酸	C5H11NO2S	1a	0.8046	rp	63-68-3	6137	HMDB0000696	5664	C00073	36626467.903	43486292.921	42873307.24	44811472.456	48278976.041	49774804.694	39088984.512	35715210.534	44703749.391
5-Methyluridine	5-甲基尿苷	Nucleotide and Its metabolites	核苷酸及其代谢物	Nucleotide and Its metabolites	核苷酸及其代谢物	C10H14N2O6	1a	0.8036	rp	1463-10-1	445408	HMDB0000884	5843	-	16518671.125	18882906.357	23901986.656	15461446.892	14505245.347	11830324.833	15697659.944	19876176.207	14917790.813
Norvaline	正缬氨酸	Amino acid and Its metabolites	氨基酸及其代谢物	Amino acids	氨基酸	C5H11NO2	1a	0.8029	rp	760-78-1	65098	HMDB0013716	-	C01799	10259631.472	26305053.21	15071406.649	36879221.336	23339825.037	29893775.253	10070270.657	11631996.013	17831264.977
Orotidine	乳清苷	CoEnzyme and vitamins	辅酶和维生素	CoEnzyme and vitamins	辅酶和维生素	C10H12N2O8	1a	0.8029	rp	314-50-1	92751	HMDB0000788	5754	C01103	6495472.551	12881573.284	16566610.314	10935295.667	27253652.939	13973039.481	13894266.299	14528519.988	16237015.707
LPE(18:1/0:0)	LPE(18:1/0:0)	GP	甘油磷脂类	LPE	溶血磷脂酰乙醇胺	C23H46NO7P	1a	0.8016	rp	89576-29-4	53480949	HMDB0011506	-	C04438	229756372.972	160608137.543	178232858.034	165220684.837	98285560.661	80787641.687	90705206.601	202123685.769	108098592.693
Thymidine	胸腺嘧啶脱氧核苷	Nucleotide and Its metabolites	核苷酸及其代谢物	Nucleotide and Its metabolites	核苷酸及其代谢物	C10H14N2O5	1a	0.8008	rp	50-89-5	5789	HMDB0000273	3375	C00214	12146871.881	13616976.375	11941825.812	11932106.772	8877499.807	9618456.556	9555649.568	10814938.374	14364257.539
3-Methylcrotonyl Glycine	3-甲基-丁烯酰基-L-甘氨酸	Amino acid and Its metabolites	氨基酸及其代谢物	Amino acid derivatives	氨基酸衍生物	C7H11NO3	1a	0.8001	rp	33008-07-0	169485	HMDB0000459	5447	-	27642031.41	33018006.315	31325382.643	32216811.859	30488968.234	32564020.751	30861748.519	4566611.047	30354633.94
Tagatose	塔格糖	Carbohydrates and Its metabolites	碳水化合物及其代谢物	Sugars	糖类	C6H12O6	1b	0.9418	rp	41847-61-4	439312	HMDB0003418	-	C00795	2449659.008	5576058.292	2194731.647	2459851.062	3805974.862	3303276.29	2628841.583	5084875.285	3666694.71
LPC(16:0/0:0)	LPC(16:0/0:0)	GP	甘油磷脂类	LPC	溶血磷脂酰胆碱	C24H50NO7P	1b	0.8915	rp	17364-16-8	460602	HMDB0010382	-	C00157	81416068.919	59633412.942	55172352.191	59919137.832	46706457.82	54329462.599	49257831.653	47095241.633	47152271.697
Triptophenolide	雷公藤红素	Terpenoids	萜类	Ditepenoids	二萜	C20H24O3	1b	0.883	rp	74285-86-2	173273	-	44381	-	12825095.609	4820207.64	2795831.189	1835140.868	3693366.112	2687673.517	7637176.416	5659031.578	5781770.851
1-(4-Hydroxy-3-methoxyphenyl)-3-decanone	1-(4-Hydroxy-3-methoxyphenyl)-3-癸酮	Benzene and substituted derivatives	苯及其衍生物	Phenolics	苯酚类	C17H26O3	1b	0.8775	rp	27113-22-0	94378	HMDB0030801	-	C10482	38586856.051	50530865.31	48352688.054	48769011.225	48290115.441	40278187.688	70334205.145	71869089.527	71567785.665
Arachidonic acid	花生四烯酸	FA	脂肪酰类	FFA	游离脂肪酸	C20H32O2	1b	0.8705	rp	506-32-1	444899	HMDB0001043	193	C00219	15261696.062	13972194.814	9915671.382	11842394.162	8891985.111	12547473.468	10859773.015	14735169.372	11989425.516
Firefly luciferin	萤火虫萤光素	Heterocyclic compounds	杂环化合物	Heterocyclic compounds	杂环化合物	C11H8N2O3S2	1b	0.866	rp	2591-17-5	92934	HMDB0029713	65823	C02740	143926041.055	165176320.044	162914239.267	152247131.632	161230266.256	132560039.297	141235608.342	135081803.507	144655325.48
Xanthosine-5'-monophosphate	黄嘌呤-5'-单磷酸	Nucleotide and Its metabolites	核苷酸及其代谢物	Nucleotide and Its metabolites	核苷酸及其代谢物	C10H13N4O9P	1b	0.8553	rp	523-98-8	73323	HMDB0001554	-	C00655	9619838.094	10312410.932	8531082.564	11442824.83	11537741.452	9421772.916	10556590.234	10936764.228	5304520.977
Purine	嘌呤碱	Nucleotide and Its metabolites	核苷酸及其代谢物	Nucleotide and Its metabolites	核苷酸及其代谢物	C5H4N4	1b	0.8547	rp	120-73-0	1044	HMDB0001366	6193	C15587	6681396.013	8497382.951	5353188.541	6620353.874	6586549.866	4606173.932	3446986.947	8509379.262	7035910.908
N-Arachidonoyl-L-Serine	N-花生四烯酸-L-丝氨酸	Amino acid and Its metabolites	氨基酸及其代谢物	Amino acid derivatives	氨基酸衍生物	C23H37NO4	1b	0.8538	rp	187224-29-9	10596625	-	44904	-	17409658.847	9580133.834	8703623.139	9716065.737	8759207.311	12530616.186	10344418.911	8733140.997	11192910.077
Pseudouridine	假尿苷	Nucleotide and Its metabolites	核苷酸及其代谢物	Nucleotide and Its metabolites	核苷酸及其代谢物	C9H12N2O6	1b	0.8536	rp	1445-07-4	15047	HMDB0000767	5734	C02067	622017086.34	671948063.434	412102096.792	989993776.86	562045229.202	637215871.729	590743359.796	619470328.304	622368951.639
4-Carboxypyrazole	4-羧基吡唑	Heterocyclic compounds	杂环化合物	Heterocyclic compounds	杂环化合物	C4H4N2O2	1b	0.8434	rp	37718-11-9	3015937	HMDB0060760	-	-	103637203.084	105381404.756	109238471.378	111344193.728	93667160.259	84556694.735	96689178.463	100950426.332	138737624.822
2-Pentadecanone	2-十五烷酮	Aldehyde,Ketones,Esters	醛、酮、酯类	Ketones	酮类	C15H30O	1b	0.832	rp	2345-28-0	61303	HMDB0031081	-	-	5536712.925	4141388.875	4759111.694	2844419.536	3669373.583	4632548.864	2960062.37	2828287.304	3200179.79
20-hydroxy-PGF2alpha	20-羟基-PGF2α	Hormones and hormone related compounds	激素及激素相关物质	Hormones and hormone related compounds	激素及激素相关物质	C20H34O6	1b	0.8311	rp	57930-92-4	5283040	-	-	-	8541687.364	9238843.121	19020649.645	10441797.831	9571442.079	7244692.288	9966300.287	6476187.69	8349235.409
Hydrocinnamic acid	氢化肉桂酸	Organic acid and Its derivatives	有机酸及其衍生物	Organic acid and Its derivatives	有机酸及其衍生物	C9H10O2	1b	0.8089	rp	501-52-0	107	HMDB0000764	4153	C05629	677355.648	915166.206	940442.694	735326.208	1362632.381	1075149.294	1087871.013	1060393.214	1119791.197
Carbocyclic thromboxane A2	碳环血氧烷A2	Hormones and hormone related compounds	激素及激素相关物质	Hormones and hormone related compounds	激素及激素相关物质	C22H36O3	1b	0.8079	rp	74034-56-3	5311387	-	45632	-	15979637.044	27159904.629	19516627.796	14408582.515	10585721.498	8221485.025	9286389.794	12442158.963	9641171.696
juvenile hormone III	保幼激素3	Hormones and hormone related compounds	激素及激素相关物质	Hormones and hormone related compounds	激素及激素相关物质	C16H26O3	1b	0.8051	rp	22963-93-5	5281523	-	-	C09694	3948204.504	3800322.117	7040208.949	3130569.137	4003714.827	2524920.85	2726071.255	3380906.941	2754033.397
L-Alanine	L-丙氨酸	Amino acid and Its metabolites	氨基酸及其代谢物	Amino acids	氨基酸	C3H7NO2	1b	0.7992	rp	56-41-7	5950	HMDB0000161	-	C00041	45281799.183	120712254.379	68011670.789	47558753.161	42386690.316	47937599.356	43523322.614	46613775.951	1855315.711
L-Aspartyl-L-phenylalanine	L-天冬氨酰-L-苯丙氨酸	Amino acid and Its metabolites	氨基酸及其代谢物	Small Peptide	小肽	C13H16N2O5	1b	0.796	rp	13433-09-5	93078	HMDB0000706	5674	-	7422150.125	13523347.366	6606511.121	12212147.783	9339610.356	14284930.32	9431173.987	8902114.233	10566315.709
Abietic acid	松香酸盐；松香酸	Organic acid and Its derivatives	有机酸及其衍生物	Organic acid and Its derivatives	有机酸及其衍生物	C20H30O2	1b	0.7944	rp	514-10-3 | 8050-09-7 | 10248-55-2 | 15522-12-0	10569	-	-	C06087	4345930.371	7087709.329	4119771.311	11565692.682	5269653.556	5477056.561	5242089.094	2628397.038	3310622.049
Docosahexaenoic acid	顺式-4,7,10,13,16,19-二十二碳六烯酸	FA	脂肪酰类	FFA	游离脂肪酸	C22H32O2	1b	0.7938	rp	6217-54-5	445580	HMDB0002183	3457	C06429	10883788.923	7978169.947	2429323.894	449517.38	1318413.473	1024132.476	962104.265	1366541.805	488329.42
8-Hydroxy-2'-deoxyguanosine	8-羟基-2-脱氧鸟苷	Nucleotide and Its metabolites	核苷酸及其代谢物	Nucleotide and Its metabolites	核苷酸及其代谢物	C10H13N5O5	1b	0.7933	rp	88847-89-6	135440064	HMDB0003333	-	-	48216250.601	57596340.18	56314781.635	24270091.625	38883364.825	43943086.712	50465740.29	56730602.513	58740063.053
Xylitol	木糖醇	Carbohydrates and Its metabolites	碳水化合物及其代谢物	Sugar alcohols	糖醇	C5H12O5	1b	0.7931	rp	87-99-0	6912	HMDB0002917	-	C00379	13413703.343	12638950.274	10792132.987	12592393.946	10504663.712	7235241.971	11193146.038	8724370.468	10487696.541
Tetradecanedioic acid	十四烷二酸	FA	脂肪酰类	FFA	游离脂肪酸	C14H26O4	1b	0.7908	rp	821-38-5	13185	HMDB0000872	5833	-	18877147.752	13909809.06	14641400.95	16750803.863	14601398.343	10753433.176	14229601.403	15117655.709	13278543.747
3-Hydroxymethylglutaric acid	3-羟甲基戊二酸	Organic acid and Its derivatives	有机酸及其衍生物	Organic acid and Its derivatives	有机酸及其衍生物	C6H10O5	1b	0.7908	rp	503-49-1	1662	HMDB0000355	5344	C03761	25918174.2	37679346.161	42649230.896	28691356.736	25917387.043	25688641.675	25727953.479	23891518.431	40252361.524
Xylose	木糖	Carbohydrates and Its metabolites	碳水化合物及其代谢物	Sugars	糖类	C5H10O5	1b	0.7907	rp	58-86-6	135191	HMDB0000098	314	C00181	123302324.768	139756864.796	141470885.15	137081968.877	149146967.363	178511737.568	147814106.325	148431670.421	149891886.032
Orotic acid	乳清酸	Organic acid and Its derivatives	有机酸及其衍生物	Organic acid and Its derivatives	有机酸及其衍生物	C5H4N2O4	1b	0.7902	rp	65-86-1	967	HMDB0000226	318	C00295	249763378.579	534532536.53	144539429.679	173658911.887	157539938.241	286095924.48	163053802.639	110707571.203	177468952.499
5-F2t-IsoP	(8β)-5,9α,11α-三羟基-prosta-6E,14Z-二烯-1-酸	FA	脂肪酰类	Oxidized lipids	氧化脂质	C20H34O5	1b	0.7883	rp	180469-63-0	11035626	-	-	-	3709596.202	3144276.922	3571463.472	3165522.345	3035936.509	1907551.77	2482323.833	3181424.371	2254847.464
Prostaglandin A1 ethyl ester	前列腺素A1乙酯	Hormones and hormone related compounds	激素及激素相关物质	Hormones and hormone related compounds	激素及激素相关物质	C22H36O4	1b	0.7864	rp	93464-24-5	12149511	-	45366	-	36617653.642	29646945.786	23939842.984	20209899.553	26757412.804	14784532.75	19018670.974	17228467.296	20643908.739
Deoxycytidine diphosphate	2'-脱氧胞苷-5'-二磷酸	Nucleotide and Its metabolites	核苷酸及其代谢物	Nucleotide and Its metabolites	核苷酸及其代谢物	C9H15N3O10P2	1b	0.7856	rp	800-73-7	150855	HMDB0001245	6105	C00705	9032224.288	12405922.109	4513136.876	13814327.156	13108834.541	11809659.001	3253342.242	10948273.614	9977551.072
Dodecanedioic Acid	十二烷二酸	FA	脂肪酰类	FFA	游离脂肪酸	C12H22O4	1b	0.7838	rp	693-23-2	12736	HMDB0000623	5596	C02678	134955662.695	161955639.195	150762763.095	131366867.545	146428055.512	118214588.366	126297190.341	133075395.276	132072062.719
Geranic acid	香叶酸	Organic acid and Its derivatives	有机酸及其衍生物	Organic acid and Its derivatives	有机酸及其衍生物	C10H16O2	1b	0.7833	rp	459-80-3	5275520	HMDB0036103	-	C16461	17530078.304	17083043.578	16539098.469	13074204.311	16756376.017	14395710.96	16265290.508	15464814.693	15690171.188
2-Hydroxy-2-methylbutyric acid	2-羟基-2-甲基丁酸	Organic acid and Its derivatives	有机酸及其衍生物	Organic acid and Its derivatives	有机酸及其衍生物	C5H10O3	1b	0.7831	rp	3739-30-8	95433	HMDB0001987	6416	-	17904003.427	36997869.033	8877148.128	11167159.228	22800663.943	13606799.554	13988443.603	24684813.302	15259599.802
Succinylacetone	4,6-二氧庚酸	Organic acid and Its derivatives	有机酸及其衍生物	Organic acid and Its derivatives	有机酸及其衍生物	C7H10O4	1b	0.7821	rp	51568-18-4	5312	HMDB0000635	5608	-	52637460.666	55599218.314	59747117.912	51462167.892	63247150.207	34288649.081	58958245.435	43825451.48	49389185.271
N-Acetylleucine	N-乙酰基亮氨酸	Amino acid and Its metabolites	氨基酸及其代谢物	Amino acid derivatives	氨基酸衍生物	C8H15NO3	1b	0.7803	rp	1188-21-2	70912	HMDB0011756	-	C02710	7519736.96	9538744.7	8579699.871	7939341.747	8875373.942	7744303.164	7896482.828	7785030.553	7508427.822
20-Hdohe	20-羟基-4Z,7Z,10Z,13Z,16Z,18E-二十二碳六烯酸	FA	脂肪酰类	Oxidized lipids	氧化脂质	C22H32O3	1b	0.7797	rp	90906-41-5	16061143	-	-	-	51692537.389	52334483.79	45240644.357	48597569.161	37065339.019	25988164.573	36730633.566	40314837.941	35986795.371
N-(2-Furoyl)glycine	2-呋喃酰甘氨酸	Amino acid and Its metabolites	氨基酸及其代谢物	Amino acid derivatives	氨基酸衍生物	C7H7NO4	1b	0.7788	rp	5657-19-2	21863	HMDB0000439	5428	-	49063983.91	76020555.732	70776954.803	61318735.944	93817542.423	61103721.248	47363859.051	64857623.075	54023945.567
thromboxane B2	血栓素B2	FA	脂肪酰类	Oxidized lipids	氧化脂质	C20H34O6	1b	0.7778	rp	54397-85-2	5283137	HMDB0003252	422	C05963	4623616.998	7994770.709	5748425.438	6457022.972	7872836.143	3573486.186	5697268.747	5308483.259	5578769.452
3-Dehydroshikimate	3-脱氢莽草酸	Organic acid and Its derivatives	有机酸及其衍生物	Organic acid and Its derivatives	有机酸及其衍生物	C7H8O5	1b	0.7769	rp	2922-42-1	439774	HMDB0000390	3296	C02637	3531090.12	4218775.875	4148828.362	3379163.391	5157284.403	3712226.27	2447359.671	2423461.828	4264022.006
Spaglumic acid	N-乙酰天冬氨酰谷氨酸	Amino acid and Its metabolites	氨基酸及其代谢物	Amino acid derivatives	氨基酸衍生物	C11H16N2O8	1b	0.7764	rp	3106-85-2	188803	HMDB0001067	-	C12270	11650912.665	7714801.484	6006746.811	10123354.742	4984013.368	6500028.293	8652060.481	7286947.131	5391933.334
Norambreinolide	(3aR)-(+)-香紫苏内酯	Aldehyde,Ketones,Esters	醛、酮、酯类	Esters	酯类	C16H26O2	1b	0.7761	rp	564-20-5	61129	HMDB0035293	-	-	57945711.752	44162351.065	37226645.491	35765708.753	35287415.382	27223710.935	27732196.417	32746533.591	29543959.766
4-Hydroxyisophthalic acid	4-羟基间苯二甲酸; 4-羟基-1,3-苯二甲酸	Benzene and substituted derivatives	苯及其衍生物	Phenolic acids	酚酸类	C8H6O5	1b	0.7717	rp	636-46-4	12490	-	-	C21168	10820215.245	46753931.831	28566003.514	12587906.451	13159209.826	25051637.064	9285686.668	9507364.266	11427500.523
4-Methylhippuric acid	4-甲基马尿酸	Benzene and substituted derivatives	苯及其衍生物	Benzene and substituted derivatives	苯及其衍生物	C10H11NO3	1b	0.7707	rp	27115-50-0	97479	HMDB0013292	-	-	4511628.684	5035473.521	4638394.907	4639546.394	5711060.869	4096904.739	3677369.539	3641634.857	4478092.167
Lithocholic acid	石胆酸	Bile acids	胆汁酸	Bile acids	胆汁酸	C24H40O3	1b	0.7697	rp	434-13-9	9903	HMDB0000761	209	C03990	88035481.665	67110705.539	65000090.171	59072770.409	57025300.016	44133377.896	42660818.214	45516254.245	43795199.237
Nordeoxycholic acid	23-脱甲脱氧胆酸	Bile acids	胆汁酸	Bile acids	胆汁酸	C23H38O4	1b	0.7694	rp	53608-86-9	193905	-	-	-	1059023.2	665698.972	802882.366	689394.299	819478.147	319676.157	402419.317	275115.273	580865.195
5-(3-Carboxybenzoyl)-2-((6-(4-methoxyphenyl)-5-hexenyl)oxy)benzenepropanoic acid	5-(3-羧基苯甲酰基)-2-((6-(4-甲氧基苯基)-5-己烯基)氧基)苯丙酸	Benzene and substituted derivatives	苯及其衍生物	Benzene and substituted derivatives	苯及其衍生物	C30H30O7	1b	0.7655	rp	117423-74-2	6444688	-	45208	-	33553149.782	32787246.873	25412829.923	22168921.719	26125208.708	18051033.391	20219027.482	25458430.349	22383326.086
L-Fucose	6-脱氧-吡喃半乳糖	Carbohydrates and Its metabolites	碳水化合物及其代谢物	Carbohydrates and Its metabolites	碳水化合物及其代谢物	C6H12O5	1b	0.7624	rp	87-96-7	17106	HMDB0000174	-	C01019	22795207.641	15812992.511	5281310.1	10673003.405	18332103.793	7528862.185	16257661.364	9418741.978	9166943.447
Adenosine-5'-triphosphate	腺嘌呤核苷三磷酸	Nucleotide and Its metabolites	核苷酸及其代谢物	Nucleotide and Its metabolites	核苷酸及其代谢物	C10H16N5O13P3	1b	0.7609	rp	56-65-5	5957	HMDB0000538	5523	C00002	2413687.263	9934390.843	3733998.996	7218211.222	5020722.167	2675436.276	6900085.424	1499597.016	2111623.474
Kirenol	基雷诺尔	Alcohol and amines	醇、胺类	Alcohols	醇类	C20H34O4	1b	0.7606	rp	52659-56-0	15736732	-	84974	-	1145948.888	1793233.865	964882.708	1594070.757	1684289.119	900943.389	1382732.497	855220.633	1517796.249
PGF3α	前列腺素F3α	Hormones and hormone related compounds	激素及激素相关物质	Hormones and hormone related compounds	激素及激素相关物质	C20H32O5	1b	0.76	rp	745-64-2	5280940	HMDB0002122	-	C06476	18790281.424	12376863.939	15882469.193	14665763.578	9693507.307	9449092.578	13766641.972	15789369.037	14771873.347
2'-Deoxyadenosine-5'-monophosphate	2'-脱氧腺苷-5'-一磷酸	Nucleotide and Its metabolites	核苷酸及其代谢物	Nucleotide and Its metabolites	核苷酸及其代谢物	C10H14N5O6P	1b	0.7592	rp	653-63-4	12599	HMDB0000905	3461	C00360	1860971.303	4567633.293	1785120.344	5763386.586	3679631.913	1545887.744	970318.718	3769091.868	3132576.369
Isobutyric acid	异丁酸	Organic acid and Its derivatives	有机酸及其衍生物	Organic acid and Its derivatives	有机酸及其衍生物	C4H8O2	1b	0.7588	rp	79-31-2	6590	HMDB0001873	106	C02632	18915177.767	25443679.886	25917286.585	20314946.29	21488859.531	24552371.76	20349590.87	19825313.318	19819185.395
Heptanoic acid	庚酸	FA	脂肪酰类	FFA	游离脂肪酸	C7H14O2	1b	0.7565	rp	111-14-8	8094	HMDB0000666	5636	C17714	8667506.86	7067621.813	8640326.742	12378070.409	8302855.208	5527422.578	9594594.362	6318388.74	9526356.857
N-Acetyl-Neuraminic Acid	N-乙酰神经氨酸	Amino acid and Its metabolites	氨基酸及其代谢物	Amino acid derivatives	氨基酸衍生物	C11H19NO9	1b	0.754	rp	131-48-6 | 489-46-3	439197	HMDB0000230	-	C00270	1013132.673	2889400.406	437360.996	7722536.182	5147598.939	4714123.223	5433806.92	3455901.24	2044838.286
Caprylic acid	辛酸	Organic acid and Its derivatives	有机酸及其衍生物	Organic acid and Its derivatives	有机酸及其衍生物	C8H16O2	1b	0.7539	rp	124-07-2	379	HMDB0000482	5469	C06423	3601632.274	2684115.125	1782470.193	5187989.299	3539155.048	2798585.902	3685117.422	2922880.048	5947360.749
Isopentenyl pyrophosphate	异戊烯焦磷酸	Organic acid and Its derivatives	有机酸及其衍生物	Phosphoric acids	磷酸类化合物	C5H12O7P2	1b	0.7536	rp	358-71-4	1195	HMDB0001347	6181	C00129	48867335.864	51994765.945	52060856.638	47762015.351	51646911.914	49568307.442	50778729.671	52768900.561	51176965.848
N-Acetylvaline	N-乙酰缬氨酸	Amino acid and Its metabolites	氨基酸及其代谢物	Amino acid derivatives	氨基酸衍生物	C7H13NO3	1b	0.7526	rp	96-81-1	66789	HMDB0011757	-	-	25184834.965	28120909.337	29493125.627	41009406.279	27799156.229	29039890.508	23462719.448	27796991.215	24674251.503
3-Indolebutyric acid	吲哚-3-丁酸	Organic acid and Its derivatives	有机酸及其衍生物	Organic acid and Its derivatives	有机酸及其衍生物	C12H13NO2	1b	0.7516	rp	133-32-4	8617	HMDB0002096	6485	C11284	9835709.36	10021944.341	9035727.353	9319672.237	10002362.015	8176453.089	9404314.544	8780103.626	10088887.208
L-Ascorbyl 6-palmitate	L-抗坏血酸6-棕榈酸酯	FA	脂肪酰类	Others	其他	C22H38O7	1b	0.7515	rp	137-66-6	54680660	HMDB0039883	73561	-	1292538.565	1202369.977	1293201.315	1204469.023	1367439.958	1177811.549	544583.314	1112264.132	1184216.717
Kainic acid	红藻氨酸	Organic acid and Its derivatives	有机酸及其衍生物	Organic acid and Its derivatives	有机酸及其衍生物	C10H15NO4	1b	0.75	rp	487-79-6 | 4071-38-9	10255	-	44252	-	6392952.312	21431565.035	8352945.137	19365977.224	59332837.233	22196130.561	47058087.234	14850648.829	16999654.312
LPC(0:0/18:2)	LPC(0:0/18:2)	GP	甘油磷脂类	LPE	溶血磷脂酰乙醇胺	C26H50NO7P	1b	0.7485	rp	27304-12-7	71768169	HMDB0061700	-	C04438	1262566.728	973653.477	1435575.765	1490425.695	3673603.371	1017780.762	841677.166	1203304.436	278547.544
LTB4	白三烯B4	FA	脂肪酰类	Oxidized lipids	氧化脂质	C20H32O4	1b	0.7437	rp	71160-24-2	5280492	HMDB0001085	-	C02165	9703694.092	9607533.812	9185343.734	7944434.759	9399151.289	7268187.087	8900122.691	11611035.522	10981730.915
12-Hydroxystearic acid	12-羟基硬脂酸	FA	脂肪酰类	FFA	游离脂肪酸	C18H36O3	1b	0.7398	rp	106-14-9	7789	HMDB0061706	-	-	110008233.091	89662855.611	67812591.186	59679469.84	74761816.138	61762417.283	58689531.331	64486220.583	60828214.274
p-Coumaraldehyde	3-(4-羟苯基）丙烯醛	Benzene and substituted derivatives	苯及其衍生物	Benzene and substituted derivatives	苯及其衍生物	C9H8O2	1b	0.7376	rp	20711-53-9	641301	HMDB0040986	-	C05608	27862107.414	49078684.67	36053873.308	33074323.601	37308983.107	33051445.726	31306948.635	34959875.644	44846447.629
Isolithocholic acid	异石胆酸	Bile acids	胆汁酸	Bile acids	胆汁酸	C24H40O3	1b	0.7375	rp	1534-35-6	164853	HMDB0000717	5685	C17658	9921125.563	5919142.796	3995883.509	4970270.386	4826744.011	1435391.23	3660546.262	3879411.951	4495450.985
Erucic acid	芥酸	FA	脂肪酰类	FFA	游离脂肪酸	C22H42O2	1b	0.7362	rp	112-86-7	5281116	HMDB0002068	6470	C08316	15964678.805	61869066.341	16070936.294	11511670.575	46682903.448	12026961.556	5602858.959	7238943.387	5556134.456
Suberylglycine	辛二酰甘氨酸	Amino acid and Its metabolites	氨基酸及其代谢物	Amino acid derivatives	氨基酸衍生物	C10H17NO5	1b	0.7336	rp	60317-54-6	6453952	HMDB0000953	5899	-	39534990.823	40825416.895	36493208.314	35123367.818	38500681.318	43140862.69	36138952.877	44292833.259	34939729.761
4-Hydroxyproline	反-4-羟基-L-脯氨酸	Amino acid and Its metabolites	氨基酸及其代谢物	Amino acids	氨基酸	C5H9NO3	1b	0.7296	rp	51-35-4	5810	HMDB0000725	257	C01157	13621012.157	24149520.55	22659932.123	35279036.396	21571011.12	20982192.205	26519691.205	21263554.44	23750033.123
s-Hexylglutathione	己基谷胱甘肽	Amino acid and Its metabolites	氨基酸及其代谢物	Small Peptide	小肽	C16H29N3O6S	1b	0.7283	rp	24425-56-7	97536	-	24067	C02886	599835.236	539778.182	645528.542	404558.039	613688.269	474837.776	453877.435	543647.583	287546.806
3-Hydroxy-5-cholestenoic acid	3-羟基-5-胆甾烯酸	Organic acid and Its derivatives	有机酸及其衍生物	Organic acid and Its derivatives	有机酸及其衍生物	C27H44O3	1b	0.7272	rp	6561-58-6	165511	HMDB0012453	-	C17333	4960827.395	8515945.324	4572972.685	3289799.105	5872205.842	2431609.016	3811752.329	5682493.683	5926788.999
Glycocholic acid	甘氨胆酸	Bile acids	胆汁酸	Bile acids	胆汁酸	C26H43NO6	1b	0.727	rp	475-31-0	10140	HMDB0000138	-	C01921	1619235.943	8595527.441	660802.578	960120.019	1655700.262	1677778.721	1791637.684	1818112.686	1475427.197
L-Gulose	L-古洛糖	Carbohydrates and Its metabolites	碳水化合物及其代谢物	Sugars	糖类	C6H12O6	1b	0.7267	rp	6027-89-0	10130220	HMDB0012326	-	C15923	20498088.644	28213925.211	26622171.963	27541987.859	27390456.579	24049875.365	77076018.297	48498302.403	70428126.985
2-Methylvaleric acid	2-甲基戊酸	Organic acid and Its derivatives	有机酸及其衍生物	Organic acid and Its derivatives	有机酸及其衍生物	C6H12O2	1b	0.7211	rp	22160-39-0	7341	HMDB0031580	-	-	4094927.453	6326313.71	4825540.458	5870864.184	5923589.648	5220756.316	5155766.201	4620389.442	4604549.44
Salicyluric acid	水杨酸	Benzene and substituted derivatives	苯及其衍生物	Benzene and substituted derivatives	苯及其衍生物	C9H9NO4	1b	0.7184	rp	487-54-7	10253	HMDB0000840	617	C07588	11144582.092	10808068.056	9372382.843	8844195.097	9635435.305	8947653.257	9344670.421	9589455.205	8923477.842
4-Hydroxycyclohexylcarboxylic acid	4-羟基环己基羧酸	Organic acid and Its derivatives	有机酸及其衍生物	Organic acid and Its derivatives	有机酸及其衍生物	C7H12O3	1b	0.7178	rp	17419-81-7	151138	HMDB0001988	-	-	10986495.355	11417388.856	10782620.632	10908375.258	9201332.927	7708839.853	13021115.072	10258687.543	10446401.452
Tyrphostin A46	酪氨酸蛋白 A46	Alcohol and amines	醇、胺类	Amines	胺类	C10H8N2O3	1b	0.717	rp	122520-85-8 | 118409-59-9	5328768	-	45248	-	487085.31	1462201.559	2283257.138	1163626.808	653526.376	2124961.605	876271.525	4421523.957	2764335.662
10-Hydroxy-2-decenoic acid	10-羟基-2-癸烯酸	Organic acid and Its derivatives	有机酸及其衍生物	Organic acid and Its derivatives	有机酸及其衍生物	C10H18O3	1b	0.7146	rp	14113-05-4 | 765-01-5	5312738	-	-	-	10239588.088	12240219.279	9023809.371	13911039.484	9307871.777	7874046.138	9442481.183	10901521.1	9092801.449
N'-Hydroxy-4-methylbenzenecarboximidamide	N'-羟基-4-甲基苯甲脒	Benzene and substituted derivatives	苯及其衍生物	Benzene and substituted derivatives	苯及其衍生物	C8H10N2O	1b	0.7125	rp	19227-13-5 | 923023-83-0 | 69113-24-2	5493168	-	96505	-	28629620.371	28643331.459	27254135.984	23865976.697	29164074.729	20922974.407	32552852.125	27983240.246	26829175.59
Guanosine-5'-diphosphate	鸟苷-5'-二磷酸	Nucleotide and Its metabolites	核苷酸及其代谢物	Nucleotide and Its metabolites	核苷酸及其代谢物	C10H15N5O11P2	1b	0.7119	rp	146-91-8 | 157420-46-7 | 105184-12-1 | 105184-46-1	135398619	HMDB0001201	-	C00035	20484622.624	27116724.564	28844488.088	24418764.584	29234223.772	60301065.086	33147274.143	33339117.263	32203219.469
7-Methylxanthine	7-甲基黄嘌呤	Nucleotide and Its metabolites	核苷酸及其代谢物	Nucleotide and Its metabolites	核苷酸及其代谢物	C6H6N4O2	1b	0.7115	rp	552-62-5	68374	HMDB0001991	-	C16353	66341905.067	68203608.416	69935594.414	68831403.904	79213971.456	55109819.861	200753480.697	123724998.253	165180433.922
Desaminotyrosine	3-(4-羟基苯基)丙酸	Phenolic acids	酚酸类	Phenolic acids	酚酸类	C9H10O3	1b	0.711	rp	501-97-3	10394	HMDB0002199	4148	C01744	9069236.531	6813421.301	7161830.174	7700738.014	6620873.411	4567950.682	9210657.704	8094357.849	10180342.407
5-Hydroxytryptophol	5-羟基吲哚-3-乙醇	Alkaloids	生物碱	Plumerane	吲哚类生物碱	C10H11NO2	1b	0.7081	rp	154-02-9	9061	HMDB0001855	5730	-	6231350.553	6639606.922	5801322.28	5328708.853	6417711.935	4823564.1	6398615.407	6592517.949	7489159.283
L-Aspartic acid	L-天冬氨酸	Amino acid and Its metabolites	氨基酸及其代谢物	Amino acids	氨基酸	C4H7NO4	1b	0.7079	rp	56-84-8	5960	HMDB0000191	5206	C00049	33277678.73	69690730.062	70972531.364	87235664.567	83097439.64	101366623.012	92712460.698	77289021.336	89871064.305
Docosahexaenoic Acid Glycine	二十二碳六烯酸甘氨酸	Amino acid and Its metabolites	氨基酸及其代谢物	Amino acid derivatives	氨基酸衍生物	C24H35NO3	1b	0.7064	rp	132850-40-9	53393963	-	-	-	15570655.594	5979736.284	9687916.186	8324319.502	8639427.931	5335375.953	7002173.945	9975799.84	7635793.548
S-Sulfo-L-Cysteine	S-磺基-L-半胱氨酸	Amino acid and Its metabolites	氨基酸及其代谢物	Amino acid derivatives	氨基酸衍生物	C3H7NO5S2	1b	0.7048	rp	1637-71-4	115015	HMDB0000731	-	C05824	4768257.208	8936478.481	9441323.583	3811798.25	12139936.512	7917598.075	9891607.347	8879601.334	9075896.838
2'-Deoxyinosine	2'-脱氧肌苷	Nucleotide and Its metabolites	核苷酸及其代谢物	Nucleotide and Its metabolites	核苷酸及其代谢物	C10H12N4O4	1b	0.7045	rp	890-38-0	135398593	HMDB0000071	3383	C05512	7125582.061	8217685.993	7047828.75	7184061.28	5400460.668	6870358.212	7864072.044	6084854.632	6588428.775
N6-Succinyl Adenosine	N6-琥珀酰腺苷	Nucleotide and Its metabolites	核苷酸及其代谢物	Nucleotide and Its metabolites	核苷酸及其代谢物	C14H17N5O8	1b	0.7045	rp	4542-23-8	20849086	HMDB0000912	-	-	2388256.108	2024623.177	1060908.68	4030144.618	1912162.05	2461185.673	2505851.951	3246903.815	2410029.912
6-trans Leukotriene B4	6-反式-白三烯B4	FA	脂肪酰类	Oxidized lipids	氧化脂质	C20H32O4	1b	0.7043	rp	71652-82-9	5283128	HMDB0001085	-	C02165	4972357.609	4860873.044	2146536.52	4662929.841	3767965.247	2783965.637	3252952.657	3790907.331	3751775.231
3,7-Dimethyluric acid	3,7-二甲基尿酸	Amino acid and Its metabolites	氨基酸及其代谢物	Amino acid derivatives	氨基酸衍生物	C7H8N4O3	1b	0.6991	rp	13087-49-5	83126	HMDB0001982	-	C16360	584016494.836	678892437.664	651718339.367	639153482.467	709597448.152	620702060.188	660936557.185	662411673.005	655532645.85
Forskolin	松油醇；科尔福辛；福斯科林	Heterocyclic compounds	杂环化合物	Heterocyclic compounds	杂环化合物	C22H34O7	1b	0.6979	rp	66575-29-9 | 66428-89-5	47936	-	53589	C09076	26625461.932	19940284.42	15486394.411	12015768.171	12523218.834	9284828.394	9545602.836	14397518.817	11263232.156
D-Nmappd	D-NMAPPD	Benzene and substituted derivatives	苯及其衍生物	Benzene and substituted derivatives	苯及其衍生物	C23H38N2O5	1b	0.6956	rp	35922-06-6	10070893	-	44921	-	4047924.659	1309399.777	767024.502	1192945.473	1547937.302	818160.967	913047.709	865957.136	885862.779
Oxypurinol	奥昔嘌醇	Nucleotide and Its metabolites	核苷酸及其代谢物	Nucleotide and Its metabolites	核苷酸及其代谢物	C5H4N4O2	1b	0.6956	rp	2465-59-0 | 184764-63-4 | 187486-05-1 | 187486-06-2	135398752	HMDB0000786	-	C07599	2837972.414	3079976.312	4212252.527	3632550.665	3403486.426	2624131.748	12794891.343	7345670.397	9073918.185
Creatinolfosfate	肌酸磷酯	Organic acid and Its derivatives	有机酸及其衍生物	Phosphoric acids	磷酸类化合物	C4H12N3O4P	1b	0.6954	rp	6903-79-3	23342	-	73577	-	1683128.963	2821060.301	2501555.709	1758645.432	1986484.466	1926348.551	2344553.446	2122734.11	2329406.74
Hexadecanedioic acid	十六烷二酸	FA	脂肪酰类	FFA	游离脂肪酸	C16H30O4	1b	0.6941	rp	505-54-4	10459	HMDB0000672	5642	C19615	15366165.703	6347016.612	9874754.623	7073476.647	9130371.192	6865309.741	7530776.672	8371598.916	11363527.601
Tyrphostin A51	酪氨酸蛋白 A51	Benzene and substituted derivatives	苯及其衍生物	Phenolics	苯酚类	C13H8N4O3	1b	0.6916	rp	126433-07-6 | 122520-90-5	5328807	-	45250	-	281179.928	510740.353	361541.451	499781.89	509073.473	571121.029	506107.463	307448.0	235602.616
4-Hydroxy-3-methoxybenzenemethanol	香草醇	Benzene and substituted derivatives	苯及其衍生物	Phenolics	苯酚类	C8H10O3	1b	0.6898	rp	498-00-0	62348	HMDB0032012	-	C06317	8485481.169	22064801.216	21383213.665	19061698.718	20274884.733	18930848.655	16206589.643	18455274.688	8047454.522
5,6-Dimethylbenzimidazole	5,6-二甲基苯并咪唑	Benzene and substituted derivatives	苯及其衍生物	Benzene and substituted derivatives	苯及其衍生物	C9H10N2	1b	0.6878	rp	582-60-5	675	HMDB0003701	-	C03114	14469203.662	21655912.112	15300341.665	20859594.065	17758640.814	11746604.835	14118146.745	14709371.38	14980150.864
Corosolic acid	玫瑰酸	Organic acid and Its derivatives	有机酸及其衍生物	Organic acid and Its derivatives	有机酸及其衍生物	C30H48O4	1b	0.6876	rp	4547-24-4	6918774	-	263485	-	3054404.382	3471457.628	3962980.116	1951575.722	1655748.329	2509101.159	1784771.871	1633770.248	1976675.999
Hydrocortisone	皮质醇	Hormones and hormone related compounds	激素及激素相关物质	Hormones and hormone related compounds	激素及激素相关物质	C21H30O5	1b	0.6874	rp	50-23-7	5754	HMDB0000063	-	C00735	15125691.638	11422551.025	6732726.108	6555457.323	4992982.439	4601604.48	9466768.033	9209152.69	9073037.534
Palmitic amide	十六碳酰胺	FA	脂肪酰类	Others	其他	C16H33NO	1b	0.6841	rp	629-54-9	69421	HMDB0012273	-	-	6183064.012	4565782.693	4099563.049	1792756.722	2207535.613	2088934.125	1923532.513	3525001.542	1971821.588
2-Hydroxyethanesulfonic acid	羟乙磺酸	Organic acid and Its derivatives	有机酸及其衍生物	Sulfonic acids	磺酸类化合物	C2H6O4S	1b	0.6828	rp	107-36-8	7866	HMDB0003903	6987	C05123	10505160.988	6460838.555	4149506.871	11509940.393	8747066.794	5118313.09	4448661.135	3830555.927	5011852.56
2-Aminoethylphosphonate	2-氨基乙基磷酸酯	Organic acid and Its derivatives	有机酸及其衍生物	Organic acid and Its derivatives	有机酸及其衍生物	C2H8NO3P	1b	0.6819	rp	2041-14-7	339	HMDB0011747	-	C03557	23897235.806	28487244.349	26269672.904	31899961.215	27748254.358	11160507.583	20328875.565	20924066.771	22873127.543
2,2-Diphenylglycine	2-氨基-2,2-二苯基乙酸	Benzene and substituted derivatives	苯及其衍生物	Benzene and substituted derivatives	苯及其衍生物	C14H13NO2	1b	0.6815	rp	3060-50-2	18289	-	1858	-	10948340.564	11597512.145	11464975.193	10079348.711	10837931.266	10584128.627	9793167.068	10908671.36	10437943.71
Quininae	奎宁亚科	Others	其他	Others	其他	C20H24N2O2	1b	0.679	rp	130-95-0	8549	HMDB0014611	65426	C06526	374547.309	378430.731	307133.878	395506.904	280374.528	290687.869	868867.648	1018667.392	960024.477
11-keto-TXB2	11-酮基-血栓素B2	FA	脂肪酰类	Oxidized lipids	氧化脂质	C20H32O6	1b	0.6764	rp	67910-12-7	5280891	-	-	-	7732500.839	5927243.822	4564334.547	3798733.637	2232329.433	3388548.118	976182.152	3256761.683	3248162.323
N-Methyl-D-aspartic acid	N-甲基-D-天冬氨酸	Amino acid and Its metabolites	氨基酸及其代谢物	Amino acid derivatives	氨基酸衍生物	C5H9NO4	1b	0.6744	rp	6384-92-5	22880	HMDB0002393	6662	C12269	267499856.091	466323266.842	510097194.992	407246407.846	231170309.838	283410237.589	468964381.019	414366143.698	419036809.011
Acetylsalicylic acid	乙酰水杨酸	Others	其他	FDA	药物	C9H8O4	1b	0.6739	rp	50-78-2	2244	HMDB0001879	-	C01405	672927666.287	774219872.546	748145913.977	683067525.78	799534630.143	686474355.719	1378358374.175	315212150.448	1200566446.949
Cytidine-5'-monophosphate	胞苷-5'-单磷酸	Nucleotide and Its metabolites	核苷酸及其代谢物	Nucleotide and Its metabolites	核苷酸及其代谢物	C9H14N3O8P	1b	0.6717	rp	63-37-6	6131	HMDB0000095	-	C00055	11749936.56	7011251.432	11679084.883	8902291.801	11764571.876	12023357.379	9107575.531	10655059.904	9797154.661
7-Ketodeoxycholic acid	7-酮基-3α,12α-二羟基胆烷酸	Bile acids	胆汁酸	Bile acids	胆汁酸	C24H38O5	1b	0.6654	rp	911-40-0	188292	HMDB0000391	5380	-	945798.79	3224554.627	2538074.479	2165366.955	2431689.039	1551738.335	1387583.849	1997054.854	1725954.798
O-acetyl-L-serine	O-乙酰基-L-丝氨酸	Amino acid and Its metabolites	氨基酸及其代谢物	Amino acid derivatives	氨基酸衍生物	C5H9NO4	1b	0.6615	rp	5147-00-2	99478	HMDB0003011	3270	C00979	8304747.225	12813824.544	13422058.436	10674879.995	14014289.044	12880031.183	57871020.393	9250138.924	15831022.322
Cytidine-5'-diphosphate	胞苷-5'-二磷酸	Nucleotide and Its metabolites	核苷酸及其代谢物	Nucleotide and Its metabolites	核苷酸及其代谢物	C9H15N3O11P2	1b	0.6613	rp	63-38-7	6132	HMDB0001546	6313	C00112	6705948.432	11186384.723	10429883.588	9831113.052	9549011.821	8878640.991	7903725.912	7912479.045	8150562.254
Cyclic guanosine monophosphate	环状鸟苷一磷酸	Nucleotide and Its metabolites	核苷酸及其代谢物	Nucleotide and Its metabolites	核苷酸及其代谢物	C10H12N5O7P	1b	0.6558	rp	7665-99-8 | 40732-48-7	135398570	HMDB0001314	-	C00942	1185210.675	1535348.536	1816006.868	3611280.017	1263777.674	1509640.521	1571886.459	1242320.943	990471.731
Pyrocatechol	苯二酚	Benzene and substituted derivatives	苯及其衍生物	Phenolics	苯酚类	C6H6O2	1b	0.6532	rp	120-80-9	289	HMDB0000957	282	C15571	27010752.729	29022738.955	28999916.551	27487632.887	32261594.269	24167371.948	212418734.433	143783577.377	164018888.196
Bergaptol	贝加普托醇	Benzene and substituted derivatives	苯及其衍生物	Benzene and substituted derivatives	苯及其衍生物	C11H6O4	1b	0.6505	rp	486-60-2	5280371	HMDB0013679	-	C00758	70200079.011	5247552.621	9353185.368	6760953.723	9046146.654	12730128.106	9116074.114	7805237.713	14025059.481
5,5'-Dehydrodivanillate	5,5'-脱氢二香草酸盐	Benzene and substituted derivatives	苯及其衍生物	Benzene and substituted derivatives	苯及其衍生物	C16H14O8	1b	0.6502	rp	2134-90-9	16487	-	-	C18347	16940238.522	7429295.157	9159658.672	17197904.529	15406878.967	15013284.43	15444426.465	15730606.588	3211455.379
2-Furoic acid	2-糠酸	Organic acid and Its derivatives	有机酸及其衍生物	Organic acid and Its derivatives	有机酸及其衍生物	C5H4O3	1b	0.6476	rp	88-14-2	6919	HMDB0000617	2266	C01546	31597757.1	20052144.988	30863851.122	16601101.662	20967891.555	12149307.761	15304382.719	29319315.027	16691422.537
Hyodeoxycholic acid	猪去氧胆酸	Bile acids	胆汁酸	Bile acids	胆汁酸	C24H40O4	1b	0.6444	rp	83-49-8	9963687	HMDB0000733	-	-	3231431.337	3375975.981	1117447.063	2050977.212	1483577.276	1933933.096	2129154.534	1653231.206	1996921.875
N-(2-Cyclohexyloxy-4-nitrophenyl)methanesulfonamide	N-(2-(环己基氧基)-4-硝基苯基)甲磺酰胺	Benzene and substituted derivatives	苯及其衍生物	Benzene and substituted derivatives	苯及其衍生物	C13H18N2O5S	1b	0.6358	rp	123653-11-2	4553	-	63036	C71930	1736171.229	2189843.851	2284898.932	1765037.83	1836246.69	1581120.576	2259648.095	2301570.705	2436509.413
12-Ketolithocholic acid	12-酮基石胆酸	Bile acids	胆汁酸	Bile acids	胆汁酸	C24H38O4	1b	0.634	rp	5130-29-0	3080612	HMDB0000328	5317	-	16187123.234	19843887.853	6791393.152	10172716.272	19962147.213	9423396.677	8791601.681	10632960.897	9142913.628
Xanthotoxol	花椒毒酚	Heterocyclic compounds	杂环化合物	Heterocyclic compounds	杂环化合物	C11H6O4	1b	0.6335	rp	2009-24-7	65090	HMDB0029457	-	C00841	522730.689	1265368.855	1114860.045	1120793.621	1023635.31	1081815.61	1014270.038	279359.59	5008885.806
6-Dimethylaminopurine	6-二甲基氨基嘌呤	Nucleotide and Its metabolites	核苷酸及其代谢物	Nucleotide and Its metabolites	核苷酸及其代谢物	C7H9N5	1b	0.6312	rp	938-55-6	3134	HMDB0000473	5460	-	11437357.348	25715518.214	8827655.383	17379762.21	20188711.675	10504381.469	20180633.413	11063729.776	11112032.236
4-(Methylthio)benzoic acid	4-(甲硫基)苯甲酸	Benzene and substituted derivatives	苯及其衍生物	Benzene and substituted derivatives	苯及其衍生物	C8H8O2S	1b	0.6287	rp	13205-48-6 | 562836-64-0	83230	-	2538	-	8415751.159	8730403.016	14743027.715	15531571.512	19512900.841	7125392.825	65144867.847	55319566.866	54047676.043
Glu-Phe	谷氨酸-苯丙氨酸	Amino acid and Its metabolites	氨基酸及其代谢物	Small Peptide	小肽	C14H18N2O5	1b	0.6259	rp	20556-22-3	18653118	HMDB0029156	23756	-	35404087.756	35457276.579	32121589.41	31263421.636	33659612.537	27212458.488	27815557.65	28695844.412	28711419.706
Acetyl-L-carnitine	乙酰左旋肉碱	FA	脂肪酰类	CAR	酰基肉碱	C9H17NO4	1b	0.6228	rp	3040-38-8 | 14992-62-2	7045767	HMDB0000201	956	C02571	13143032.263	40608850.585	4945681.028	33946632.741	14141610.952	31313771.879	14879576.392	35577703.127	12516387.707
Thymidine-5'-phosphate	胸苷-5'-磷酸	Nucleotide and Its metabolites	核苷酸及其代谢物	Nucleotide and Its metabolites	核苷酸及其代谢物	C10H15N2O8P	1b	0.6154	rp	365-07-1	9700	HMDB0001227	6092	C00364	17358911.121	11098555.073	5550786.247	23238880.793	13822300.985	12808822.734	23190336.963	23016406.216	22873474.032
2,4-Dichlorophenoxyacetic acid	2,4-二氯苯氧乙酸	Benzene and substituted derivatives	苯及其衍生物	Benzene and substituted derivatives	苯及其衍生物	C8H6Cl2O3	1b	0.6145	rp	94-75-7	1486	HMDB0041797	-	C03664	21537941.29	23959506.051	22754894.864	19465458.804	20137224.425	16157180.12	15476190.653	22158571.116	17018138.778
3-Methylxanthine	3-甲基黄嘌呤	Nucleotide and Its metabolites	核苷酸及其代谢物	Nucleotide and Its metabolites	核苷酸及其代谢物	C6H6N4O2	1b	0.6091	rp	1076-22-8	70639	HMDB0001886	2820	C16357	53754598.583	6169994.257	11940735.312	6412678.135	9471771.013	8118995.405	7493215.033	8020498.969	7884658.252
Cyclamic acid	甜蜜素	Organic acid and Its derivatives	有机酸及其衍生物	Organic acid and Its derivatives	有机酸及其衍生物	C6H13NO3S	1b	0.6083	rp	100-88-9	7533	HMDB0031340	-	C02824	786340.278	790788.317	834368.363	898095.828	859691.142	647459.324	812669.172	790215.99	900581.621
Thiodiglycolic acid	2,2'-硫代二乙酸	Organic acid and Its derivatives	有机酸及其衍生物	Organic acid and Its derivatives	有机酸及其衍生物	C4H6O4S	1b	0.6045	rp	123-93-3	31277	HMDB0042032	-	C14872	18831325.287	19870225.443	19123483.207	17842863.342	18715307.717	16928592.254	17746735.259	18710913.92	17683069.097
L-rhamnulose	L-鼠李糖	Carbohydrates and Its metabolites	碳水化合物及其代谢物	Sugars	糖类	C6H12O5	1b	0.6026	rp	14807-05-7	14461866	HMDB0010207	-	C00861	95074947.642	119757136.936	196939222.065	107709699.991	189468029.638	96152880.789	87534559.028	104846106.288	107411607.942
3,4-Dihydroxyhydrocinnamic acid	二氢咖啡酸	Organic acid and Its derivatives	有机酸及其衍生物	Organic acid and Its derivatives	有机酸及其衍生物	C9H10O4	1b	0.6017	rp	1078-61-1	348154	HMDB0000423	5412	C10447	38262759.861	168594265.808	94271594.876	55171347.652	60433395.47	65661548.846	153865877.094	50518627.926	152477881.984
2,4-Diamino-6-hydroxypyrimidine	2,4-二氨基-6-羟基嘧啶	Heterocyclic compounds	杂环化合物	Heterocyclic compounds	杂环化合物	C4H6N4O	1b	0.6005	rp	56-06-4 | 100643-27-4 | 143504-99-8 | 195-66-4	135408763	HMDB0002128	-	-	4172577155.154	4606814807.154	4574094031.678	4373786758.435	4436923055.884	3728349981.96	3905361044.583	3884255114.765	3923216988.497
Epiandrosterone	安德罗廷	Hormones and hormone related compounds	激素及激素相关物质	Hormones and hormone related compounds	激素及激素相关物质	C19H30O2	1b	0.594	rp	481-29-8	441302	HMDB0000365	58004	C07635	8512342.529	3460547.753	403605.024	1398251.086	1245053.225	1145335.706	3616750.93	3691532.583	4507594.019
Sinapic acid	3,5-二甲氧基-4-羟基肉桂酸	Organic acid and Its derivatives	有机酸及其衍生物	Organic acid and Its derivatives	有机酸及其衍生物	C11H12O5	1b	0.5873	rp	7362-37-0	637775	HMDB0032616	-	C00482	3352688.024	5959200.593	2044414.628	4405136.414	4403024.143	4469418.265	3921974.286	4721562.459	3622594.99
4-Hydroxybenzoic acid	4-羟基苯甲酸	Organic acid and Its derivatives	有机酸及其衍生物	Organic acid and Its derivatives	有机酸及其衍生物	C7H6O3	1b	0.5791	rp	99-96-7	135	HMDB0000500	5486	C00156	46842202.259	48911744.653	24687892.697	50628488.358	44902372.998	32354205.19	42527026.871	41869164.048	36211933.46
Nicotinuric acid	烟酰甘氨酸	Organic acid and Its derivatives	有机酸及其衍生物	Organic acid and Its derivatives	有机酸及其衍生物	C8H8N2O3	1b	0.5788	rp	583-08-4	68499	HMDB0003269	1499	C05380	9105742.082	9260618.774	7240075.442	5099228.427	11167856.051	6692084.481	2824680.974	6219512.724	8231983.52
5,6-DHET	(±)5,6-二羟基-8Z,11Z,14Z-二十碳三烯酸	FA	脂肪酰类	Oxidized lipids	氧化脂质	C20H34O4	1b	0.5761	rp	213382-49-1	5283142	HMDB0002343	-	C14772	1508427.797	1301575.916	1124315.117	1026707.812	1070387.493	651803.098	950197.421	1044989.625	927090.583
9-Fluorenone	9-芴酮	Aldehyde,Ketones,Esters	醛、酮、酯类	Ketones	酮类	C13H8O	1b	0.5757	rp	486-25-9	10241	-	-	C06712	5988310.92	28311872.716	5919776.172	4345650.484	5347036.373	4566345.231	3451522.613	9036699.709	4977144.178
1,3-Dimethyluric acid	1,3-二甲基尿酸	Amino acid and Its metabolites	氨基酸及其代谢物	Amino acid derivatives	氨基酸衍生物	C7H8N4O3	1b	0.5702	rp	944-73-0	70346	HMDB0001857	2822	-	119187560.84	103378650.314	38788534.874	33452055.988	240372982.291	221516160.485	239320294.036	46910665.707	248780275.745
Malonic acid	丙二酸	Organic acid and Its derivatives	有机酸及其衍生物	Organic acid and Its derivatives	有机酸及其衍生物	C3H4O4	1b	0.5662	rp	141-82-2	867	HMDB0000691	3237	C04025	9214435.405	10285077.142	9274591.888	8555201.604	9241443.07	7234230.614	8310814.708	8238948.938	8339308.917
[(2R,3S,4R,5R)-5-(2-amino-6-oxo-3H-purin-9-yl)-3,4-dihydroxyoxolan-2-yl]methyl phosphono hydrogen phosphate	[(2R,3S,4R,5R)-5-(2-amino-6-oxo-3H-purin-9-yl)-3,4-dihydroxyoxolan-2-yl]甲基膦酰基磷酸氢盐	Others	其他	Others	其他	C10H15N5O11P2	1b	0.5602	rp	146-91-8	8977	HMDB0001201	6077	C00035	3677817.241	22556054.575	8839044.68	5560704.685	7876425.965	4557056.84	8262129.336	15596140.259	22537905.798
Glycoursodeoxycholic acid	甘氨熊脱氧胆酸	Bile acids	胆汁酸	Bile acids	胆汁酸	C26H43NO5	1b	0.5581	rp	64480-66-6	12310288	HMDB0000708	5676	-	1198955.459	668663.719	984985.008	1197311.103	899478.743	1215171.344	300309.516	1232998.587	1002451.489
Dimercaprol	二巯基丙醇	Others	其他	Others	其他	C3H8OS2	1b	0.5539	rp	59-52-9	3080	HMDB0015677	-	C02924	57240252.03	104220865.344	96430598.189	96194202.366	74358678.088	80024622.055	92589318.932	93300735.371	90520805.439
4-Chloro-3-sulfamoylbenzoic acid	4-氯-3-氨磺酰基苯甲酸	Benzene and substituted derivatives	苯及其衍生物	Benzene and substituted derivatives	苯及其衍生物	C7H6ClNO4S	1b	0.5397	rp	1205-30-7	14568	-	813	-	185874794.864	214991492.221	228537056.579	176985794.868	213348246.774	158007105.505	154058246.402	194359221.714	164153020.309
L-Thyronine	L-甲状腺素	Amino acid and Its metabolites	氨基酸及其代谢物	Amino acid derivatives	氨基酸衍生物	C15H15NO4	1b	0.5157	rp	1596-67-4	5461103	HMDB0000667	5637	-	4024289.743	3227173.95	2764039.758	2258182.106	2041121.958	1653536.933	1626312.095	2981552.852	2195736.768
Guanine	鸟嘌呤	Nucleotide and Its metabolites	核苷酸及其代谢物	Nucleotide and Its metabolites	核苷酸及其代谢物	C5H5N5O	2	0.9669	rp	73-40-5 | 66224-61-1 | 66224-63-3 | 66224-64-4 | 71660-31-6 | 71660-36-1	135398634	HMDB0000132	-	C00242	151912740.511	135868757.319	144323290.856	146488912.679	123083638.01	96848836.842	104723409.435	116455552.602	114498437.146
Pentadecanoic acid	十五烷酸	FA	脂肪酰类	FFA	游离脂肪酸	C15H30O2	2	0.9657	rp	1002-84-2	13849	HMDB0000826	5789	C16537	21073147.989	21016665.125	14873606.664	12627237.468	15572024.837	12201100.531	12024936.103	22133872.409	14169566.832
D-Pyroglutamic acid	D-焦谷氨酸	Amino acid and Its metabolites	氨基酸及其代谢物	Amino acids	氨基酸	C5H7NO3	2	0.9652	rp	4042-36-8	439685	HMDB0000805	63632	C02237	166061658.427	190087216.096	209632661.805	212069410.67	201600383.738	456313794.75	202133056.503	343138535.443	206142069.539
Lactic acid	乳酸	Organic acid and Its derivatives	有机酸及其衍生物	Organic acid and Its derivatives	有机酸及其衍生物	C3H6O3	2	0.9592	rp	50-21-5 | 26100-51-6 | 598-82-3 | 26811-96-1	612	HMDB0144295	-	C01432	3069537987.984	2625012907.996	3533212733.919	2922160384.186	2953197909.919	1712899828.922	2580993950.462	2609826089.311	2737867671.381
Coriolic acid	科里酸	FA	脂肪酰类	Others	其他	C18H32O3	2	0.9582	rp	73804-64-5 | 18104-45-5	5282947	HMDB0112194	-	-	77612095.945	73511117.955	57096246.356	67289935.409	56314059.683	44087776.901	54439320.618	60524625.793	54048344.415
3-Hydroxydodecanoic acid	3-羟基十二烷酸	Organic acid and Its derivatives	有机酸及其衍生物	Organic acid and Its derivatives	有机酸及其衍生物	C12H24O3	2	0.9531	rp	1883-13-2 | 53941-38-1	94216	HMDB0000387	-	-	19446512.101	17671513.593	17348278.366	16809988.8	17535673.899	17187013.306	14226923.178	16322767.192	14443057.021
16-Hydroxyhexadecanoic acid	16-羟基十六酸	FA	脂肪酰类	FFA	游离脂肪酸	C16H32O3	2	0.9518	rp	506-13-8	10466	HMDB0006294	-	C18218	65950909.176	69472896.17	27714958.129	53262224.738	25464274.41	53272249.104	33750308.846	67866780.856	31945021.398
N-Stearoyl Taurine	N-硬脂酰牛磺酸	FA	脂肪酰类	FFA	游离脂肪酸	C20H41NO4S	2	0.9466	rp	63155-80-6	168274	HMDB0240595	-	-	159719622.873	108279815.356	87643131.846	56837783.498	40949615.274	53319873.116	56996709.32	70621425.5	67883391.229
2-Hydroxyhexadecanoic acid	2-羟基十六烷酸	FA	脂肪酰类	FFA	游离脂肪酸	C16H32O3	2	0.9461	rp	764-67-0 | 10067-06-8	92836	HMDB0031057	34495	-	288855441.607	287642899.376	227629346.327	197450467.69	229002648.883	177572183.956	162636582.123	183387837.895	190180803.21
Eicosadienoic acid	二十碳二烯酸	FA	脂肪酰类	FFA	游离脂肪酸	C20H36O2	2	0.9456	rp	5598-38-9	6439848	HMDB0005060	-	C16525	110380250.47	88278452.313	98861046.747	74745830.334	66893765.662	57814137.173	60596090.38	94662449.426	90638731.569
2,6-Di-tert-butylhydroquinone	2，6-二叔丁基-1，4-苯二醇	Benzene and substituted derivatives	苯及其衍生物	Benzene and substituted derivatives	苯及其衍生物	C14H22O2	2	0.9446	rp	2444-28-2	75550	HMDB0040178	-	-	131480500.414	120509831.457	126652387.374	91276977.15	120884365.356	105701911.305	90761810.251	104487981.662	97077530.428
2-Mercaptobenzothiazole	2-巯基苯并噻唑	Benzene and substituted derivatives	苯及其衍生物	Benzene and substituted derivatives	苯及其衍生物	C7H5NS2	2	0.9426	rp	149-30-4 | 118090-09-8 | 155-04-4 | 57948-09-1 | 27157-85-3	697993	HMDB0030524	-	-	48734081.694	69287821.914	69049888.64	60183298.14	30045888.051	54009316.738	45055363.59	24720222.427	69621637.232
Cis-8,11,14,17-Eicosatetraenoic acid	ω-3花生四烯酸	FA	脂肪酰类	FFA	游离脂肪酸	C20H32O2	2	0.9416	rp	2091-26-1	11722594	HMDB0002177	-	-	2154230850.271	1224866768.816	1908862356.994	810287331.938	1283152329.028	375374346.659	456854745.875	651804246.653	1451704692.674
FAA(18:1)	顺式十油酸	FA	脂肪酰类	FFA	游离脂肪酸	C18H34O2	2	0.9407	rp	506-17-2	5282761	HMDB0240219	-	C21944	14526529.662	51925717.308	14612647.759	14410566.871	15920172.157	12256088.357	14859660.999	28516810.136	16313063.345
1-(9Z-octadecenoyl)-sn-glycero-3-phosphocholine	1-油酰基-sn-甘油-3-磷酸胆碱	GP	甘油磷脂类	LPC	溶血磷脂酰胆碱	C26H52NO7P	2	0.9394	rp	19420-56-5	16081932	HMDB0002815	-	C00157	19944991.471	19800073.265	14572859.688	14752241.28	13284277.95	10836310.878	14246088.696	15677013.472	12523342.134
16-Methylheptadecanoic acid	16-甲基十七烷酸	FA	脂肪酰类	FFA	游离脂肪酸	C18H36O2	2	0.9391	rp	2724-58-5	21859	HMDB0031066	-	C20356	4109628483.465	4182166442.684	3150711230.904	3613166943.111	4220298170.319	2835602970.471	3597468762.757	3360491437.288	2187705006.749
Gossypol	棉酚	Alcohol and amines	醇、胺类	Alcohols	醇类	C30H30O8	2	0.9387	rp	90141-22-3	3503	HMDB0040723	-	C07667	9958277.695	8528540.882	6025234.753	4698099.613	6220904.118	3722926.218	2693813.796	4925787.304	5890097.734
Penicillin g	青霉素	Others	其他	Medicine	药物	C16H18N2O4S	2	0.9387	rp	61-33-6	5904	HMDB0015186	-	C05551	13885846.607	15562347.203	16013823.04	15497584.517	14586185.931	16496803.855	15972622.111	13680117.882	14804828.778
Ribulose 5-phosphate	核酮糖-5-磷酸	Carbohydrates and Its metabolites	碳水化合物及其代谢物	Phosphate sugars	磷酸糖	C5H11O8P	2	0.9382	rp	4151-19-3	439184	HMDB0000618	-	C00199	13415419.404	18360933.916	15819805.597	13987043.236	22165163.006	12252561.049	13627461.381	40674634.074	14835545.129
Nervonic acid	神经酸	FA	脂肪酰类	FFA	游离脂肪酸	C24H46O2	2	0.9379	rp	506-37-6	5281120	HMDB0002368	262	C08323	168513863.216	70099186.38	66056214.658	33828549.241	44249736.04	41782796.876	35954384.308	43781223.389	37647041.247
5,8,11-Eicosatrienoic acid	5,8,11-二十碳三烯酸	FA	脂肪酰类	FFA	游离脂肪酸	C20H34O2	2	0.9356	rp	20590-32-3	5312531	HMDB0010378	-	C21938	198149299.736	199400506.027	128835828.48	133356700.991	100264810.273	86419783.502	100344631.871	107735849.24	101777212.911
2-Deoxy-D-ribose	2-脱氧-D-核糖	Nucleotide and Its metabolites	核苷酸及其代谢物	Nucleotide and Its metabolites	核苷酸及其代谢物	C5H10O4	2	0.9345	rp	533-67-5 | 1724-14-7	5460005	-	3258	-	19653111.505	19788647.874	23706772.062	12390767.807	13753666.188	9820069.663	23236778.031	21005377.499	45860990.507
Indole-4-carboxaldehyde	4-甲酰基吲哚	Heterocyclic compounds	杂环化合物	Indole and Its derivatives	吲哚及其衍生物	C9H7NO	2	0.9327	rp	1074-86-8	333703	-	96392	-	20859062.137	19370864.025	20764855.638	18648890.495	23734558.7	18670215.592	20004355.905	21016625.424	21437972.034
Pantothenic acid	泛酸	CoEnzyme and vitamins	辅酶和维生素	CoEnzyme and vitamins	辅酶和维生素	C9H17NO5	2	0.9311	rp	79-83-4	6613	HMDB0000210	-	C00864	1349223915.843	1855223240.332	1655260214.391	1787684604.081	1723438104.528	2437720404.341	2124925513.008	1640063791.843	1502308648.473
7,7-Dimethyl-(5Z,8Z)-eicosadienoic acid	7,7-二甲基-(5Z,8Z)-二十碳二烯酸	FA	脂肪酰类	Oxidized lipids	氧化脂质	C22H40O2	2	0.9309	rp	89560-01-0	5312331	-	-	-	61052676.568	76050680.752	42706962.644	38058942.393	72239051.961	34289888.553	16445312.001	11357333.149	15010081.81
4-Methyl-2-(1-phenylethyl)-1,3-dioxolane, 9CI	4-甲基-2-(1-苯乙基)-1,3-二氧戊环，9CI	Benzene and substituted derivatives	苯及其衍生物	Benzene and substituted derivatives	苯及其衍生物	C12H16O2	2	0.9302	rp	67634-23-5	236687	HMDB0037165	-	-	9975345.343	9091236.101	7611607.637	9748970.179	7387742.728	5936859.107	9288919.787	10429458.115	7560556.06
Adrenic acid	肾上腺酸	FA	脂肪酰类	FFA	游离脂肪酸	C22H36O2	2	0.9302	rp	28874-58-0	5497181	HMDB0002226	6560	C16527	11285042.336	38684714.44	6051463.861	7402690.463	7258432.843	7160646.981	6975923.037	10285219.105	8903475.265
1-Palmitoyl-2-oleoyl-sn-glycero-3-phosphocholine	2-Oleoyl-1-palmitoyl-sn-glycero-3-phosphocholine	GP	甘油磷脂类	PC	磷脂酰胆碱	C42H82NO8P	2	0.9293	rp	26853-31-6	5497103	HMDB0007972	-	C00157	4601435.061	10395245.25	26009812.518	34492740.275	24537194.035	27097384.462	30048954.997	35686071.059	34169056.312
N-Formylmethionine	N-甲酰蛋氨酸	Amino acid and Its metabolites	氨基酸及其代谢物	Amino acid derivatives	氨基酸衍生物	C6H11NO3S	2	0.9268	rp	4289-98-9	439750	HMDB0001015	-	C03145	9440018.81	16371855.734	12659836.543	12647835.867	13270015.712	10410526.644	10839689.62	9800896.294	10496975.563
Cholesterol sulfate	胆固醇硫酸盐	Hormones and hormone related compounds	激素及激素相关物质	Hormones and hormone related compounds	激素及激素相关物质	C27H46O4S	2	0.9265	rp	1256-86-6	65076	HMDB0000653	5625	C18043	4042759.259	4770324.052	1851505.539	1669865.707	2948615.361	2289365.631	4456613.006	2710731.435	2933553.1
Ergostane-3,6-dione	Ergostane-3,6-二酮	Aldehyde,Ketones,Esters	醛、酮、酯类	Ketones	酮类	C28H46O2	2	0.925	rp	88662-00-4	76380930	HMDB0032004	-	-	18936583.692	22750240.027	12865567.03	8941421.356	17064663.6	8489908.454	10696678.644	14375099.843	11834783.306
cis-EODA	顺-DL-9,10-环氧硬脂酸	FA	脂肪酰类	FFA	游离脂肪酸	C18H34O3	2	0.9228	rp	24560-98-3	119250	-	-	-	32326283.288	14632360.665	16314693.101	17652473.338	20253873.147	9038543.202	18523464.848	20171769.931	18118646.233
Coenzyme A	辅酶A	Nucleotide and Its metabolites	核苷酸及其代谢物	Nucleotide and Its metabolites	核苷酸及其代谢物	C21H36N7O16P3S	2	0.9226	rp	85-61-0	6816	HMDB0001423	-	-	1222426.1	1828842.402	1273484.269	2008737.815	2240458.429	608279.721	1562676.448	2734127.993	1552552.075
Dodecanal dimethyl acetal	十二醛二甲基缩醛	Aldehyde,Ketones,Esters	醛、酮、酯类	Aldehydes	醛类	C14H30O2	2	0.9195	rp	14620-52-1	84559	HMDB0032246	-	-	117162099.749	109170431.851	82671487.851	56775150.232	108039219.191	77100925.796	66542126.976	86203093.979	80611286.991
Malic acid	L-苹果酸	Amino acid and Its metabolites	氨基酸及其代谢物	Amino acid derivatives	氨基酸衍生物	C4H6O5	2	0.9181	rp	97-67-6	222656	HMDB0000156	-	C00149	189769052.967	193649460.8	197151055.366	185484433.067	209739185.935	190576455.172	198576859.152	207079143.303	210293269.599
13,16,19-Docosatrienoic acid	13，16，19-二十二碳三烯酸；(13E，16E，19E)-docosa-13，16，19-三烯酸	FA	脂肪酰类	FFA	游离脂肪酸	C22H38O2	2	0.918	rp	59708-86-0	5312556	HMDB0002823	195	-	191664298.357	128683155.746	44162018.795	44417877.852	101853049.113	75632135.061	39310157.599	92532726.672	83149499.769
[truncated: 950 more rows]
