# Supplementary material for: Aberrant sialic acid metabolism promotes metabolic reprogramming and metastasis in breast cancer
Source: Front Oncol. 2025 Nov 17;15:1698087. doi: 10.3389/fonc.2025.1698087 (PMC12665555; doi:10.3389/fonc.2025.1698087)
Supplement: Supplementary Table 4 — Add the data of the cellular RNA sequence of the Neu5Ac. [file Table4.xlsx]

## Sheet: 231 RNA
mda-mb-231
gene_id	baseMean	foldchange	log2FoldChange	lfcSE	stat	pvalue	padj	Chr	Start	End	Strand	GeneSymbol	Description	GO_BP	GO_CC	GO_MF	KO	Pathway
ENSG00000099194	2764.88380321102	0.716054311128612	-0.481859	0.0510156774603292	-9.44531	3.5434126252087e-21	3.72022891520661e-17	10	100347233	100364826	+	SCD	stearoyl-CoA desaturase [Source:HGNC Symbol%3BAcc:HGNC:10571]	GO:1903966:monounsaturated fatty acid biosynthetic process;GO:0070542:response to fatty acid;GO:0006636:unsaturated fatty acid biosynthetic process;	GO:0005783:endoplasmic reticulum;GO:0005789:endoplasmic reticulum membrane;GO:0030176:integral component of endoplasmic reticulum membrane;GO:0016021:integral component of membrane;GO:0016020:membrane;GO:0005730:nucleolus;	GO:0005506:iron ion binding;GO:0016491:oxidoreductase activity;GO:0032896:palmitoyl-CoA 9-desaturase activity;GO:0004768:stearoyl-CoA 9-desaturase activity;	K00507	;ko01040 Biosynthesis of unsaturated fatty acids;ko01100 Metabolic pathways;ko01212 Fatty acid metabolism;ko03320 PPAR signaling pathway;ko04152 AMPK signaling pathway;ko04212 Longevity regulating pathway - worm;
ENSG00000135069	2789.50783130599	0.761302911065436	-0.393458	0.0454924101312242	-8.64886	5.20162898101948e-18	2.73059513358618e-14	9	78297125	78330093	+	PSAT1	phosphoserine aminotransferase 1 [Source:HGNC Symbol%3BAcc:HGNC:19129]	GO:0006564:L-serine biosynthetic process;GO:0008615:pyridoxine biosynthetic process;	GO:0005737:cytoplasm;GO:0005829:cytosol;GO:0070062:extracellular exosome;	GO:0042802:identical protein binding;GO:0004648:O-phospho-L-serine:2-oxoglutarate aminotransferase activity;GO:0030170:pyridoxal phosphate binding;	K00831	;ko00260 Glycine, serine and threonine metabolism;ko00270 Cysteine and methionine metabolism;ko00750 Vitamin B6 metabolism;ko01100 Metabolic pathways;ko01200 Carbon metabolism;ko01230 Biosynthesis of amino acids;ko01240 Biosynthesis of cofactors;
ENSG00000120708	1330.73560820587	1.3502659113291	0.433243548890046	0.0551120221031813	7.86114412711846	3.80640502978509e-15	1.33211488025712e-11	5	136028988	136063818	+	TGFBI	transforming growth factor beta induced [Source:HGNC Symbol%3BAcc:HGNC:11771]	GO:0001525:angiogenesis;GO:0007155:cell adhesion;GO:0008283:cell proliferation;GO:0002062:chondrocyte differentiation;GO:0030198:extracellular matrix organization;GO:0007162:negative regulation of cell adhesion;GO:0050896:response to stimulus;GO:0007601:visual perception;	GO:0005604:basement membrane;GO:0070062:extracellular exosome;GO:0031012:extracellular matrix;GO:0005576:extracellular region;GO:0005615:extracellular space;GO:0005886:plasma membrane;GO:0005802:trans-Golgi network;	GO:0050839:cell adhesion molecule binding;GO:0005518:collagen binding;GO:0050840:extracellular matrix binding;GO:0005201:extracellular matrix structural constituent;GO:0042802:identical protein binding;GO:0005178:integrin binding;	K19519	-
ENSG00000130635	6124.88586217741	1.20566206274339	0.269825588229159	0.0376932614580235	7.15845691754867	8.15902207677296e-13	1.4663309737386e-09	9	134641803	134844843	+	COL5A1	collagen type V alpha 1 chain [Source:HGNC Symbol%3BAcc:HGNC:2209]	GO:0001568:blood vessel development;GO:0007155:cell adhesion;GO:0016477:cell migration;GO:0032964:collagen biosynthetic process;GO:0030199:collagen fibril organization;GO:0030198:extracellular matrix organization;GO:0048592:eye morphogenesis;GO:0003007:heart morphogenesis;GO:0045112:integrin biosynthetic process;GO:1903225:negative regulation of endodermal cell differentiation;GO:0051128:regulati…	GO:0005604:basement membrane;GO:0005588:collagen type V trimer;GO:0005788:endoplasmic reticulum lumen;GO:0031012:extracellular matrix;GO:0005576:extracellular region;GO:0005615:extracellular space;GO:0005581:collagen trimer;	GO:0005201:extracellular matrix structural constituent;GO:0030020:extracellular matrix structural constituent conferring tensile strength;GO:0008201:heparin binding;GO:0005178:integrin binding;GO:0046872:metal ion binding;GO:0048407:platelet-derived growth factor binding;GO:0043394:proteoglycan binding;	K19721;K06236	;ko04974 Protein digestion and absorption;;ko04151 PI3K-Akt signaling pathway;ko04510 Focal adhesion;ko04512 ECM-receptor interaction;ko04611 Platelet activation;ko04926 Relaxin signaling pathway;ko04933 AGE-RAGE signaling pathway in diabetic complications;ko04974 Protein digestion and absorption;ko05146 Amoebiasis;ko05165 Human papillomavirus infection;ko05205 Proteoglycans in cancer;
ENSG00000184575	4285.98135034964	0.813867147054029	-0.297135	0.0415132784088174	-7.15758	8.21112118058977e-13	1.4663309737386e-09	12	64404392	64451125	+	XPOT	exportin for tRNA [Source:HGNC Symbol%3BAcc:HGNC:12826]	GO:0006886:intracellular protein transport;GO:0006409:tRNA export from nucleus;GO:0071528:tRNA re-export from nucleus;	GO:0005737:cytoplasm;GO:0005829:cytosol;GO:0016363:nuclear matrix;GO:0005654:nucleoplasm;	GO:0031267:small GTPase binding;GO:0000049:tRNA binding;	K14288	;ko03013 RNA transport;
ENSG00000214049	1439.48739908788	1.34921970010287	0.432125288568898	0.0603966032529511	7.15479456285124	8.37983221490769e-13	1.4663309737386e-09	19	15828206	15836328	+	UCA1	urothelial cancer associated 1 [Source:HGNC Symbol%3BAcc:HGNC:37126]	-	-	-	-	-
ENSG00000130702	1500.72263467971	1.36753462949003	0.451577366225125	0.0655822407590636	6.88566540268321	5.75180400238743e-12	8.62688431729509e-09	20	62307955	62367312	-	LAMA5	laminin subunit alpha 5 [Source:HGNC Symbol%3BAcc:HGNC:6485]	GO:0009887:organ morphogenesis;GO:0007411:axon guidance;GO:0060445:branching involved in salivary gland morphogenesis;GO:0001658:branching involved in ureteric bud morphogenesis;GO:0016477:cell migration;GO:0098609:cell-cell adhesion;GO:0060271:cilium morphogenesis;GO:0001942:hair follicle development;GO:0007229:integrin-mediated signaling pathway;GO:0030324:lung development;GO:0001738:morphogene…	GO:0005604:basement membrane;GO:0070062:extracellular exosome;GO:0005576:extracellular region;GO:0005615:extracellular space;GO:0043259:laminin-10 complex;GO:0043260:laminin-11 complex;GO:0005610:laminin-5 complex;GO:0031594:neuromuscular junction;GO:0005634:nucleus;GO:0043083:synaptic cleft;GO:0005829:cytosol;GO:0005654:nucleoplasm;GO:0005886:plasma membrane;GO:0000502:proteasome complex;GO:0008…	GO:0005201:extracellular matrix structural constituent;GO:0005178:integrin binding;GO:0061133:endopeptidase activator activity;GO:0002020:protease binding;GO:0070628:proteasome binding;GO:0043130:ubiquitin binding;	K06240	;ko04151 PI3K-Akt signaling pathway;ko04510 Focal adhesion;ko04512 ECM-receptor interaction;ko05145 Toxoplasmosis;ko05146 Amoebiasis;ko05165 Human papillomavirus infection;ko05200 Pathways in cancer;ko05222 Small cell lung cancer;
ENSG00000140105	2190.40359053132	0.811675849817592	-0.301024	0.0441548782652197	-6.81747	9.26599644017423e-12	1.21604620781737e-08	14	100333790	100376805	-	WARS1	tryptophanyl-tRNA synthetase 1 [Source:HGNC Symbol%3BAcc:HGNC:12729]	GO:0001525:angiogenesis;GO:0008285:negative regulation of cell proliferation;GO:0006469:negative regulation of protein kinase activity;GO:0001933:negative regulation of protein phosphorylation;GO:0010628:positive regulation of gene expression;GO:0031334:positive regulation of protein complex assembly;GO:0045765:regulation of angiogenesis;GO:0010835:regulation of protein ADP-ribosylation;GO:000641…	GO:0005737:cytoplasm;GO:0005829:cytosol;GO:0070062:extracellular exosome;GO:0005634:nucleus;GO:0032991:macromolecular complex;	GO:0005524:ATP binding;GO:0019210:kinase inhibitor activity;GO:0019904:protein domain specific binding;GO:0042803:protein homodimerization activity;GO:0019901:protein kinase binding;GO:0004830:tryptophan-tRNA ligase activity;	K01867	;ko00970 Aminoacyl-tRNA biosynthesis;
ENSG00000186480	941.107881132599	0.73842407006367	-0.437479	0.0660163140421343	-6.62682	3.42985458662092e-11	4.00111592277034e-08	7	155297776	155310235	+	INSIG1	insulin induced gene 1 [Source:HGNC Symbol%3BAcc:HGNC:6083]	GO:0032869:cellular response to insulin stimulus;GO:0036315:cellular response to sterol;GO:0006695:cholesterol biosynthetic process;GO:0042632:cholesterol homeostasis;GO:0060363:cranial suture morphogenesis;GO:0042472:inner ear morphogenesis;GO:0042474:middle ear morphogenesis;GO:1901303:negative regulation of cargo loading into COPII-coated vesicle;GO:0045599:negative regulation of fat cell diff…	GO:0005783:endoplasmic reticulum;GO:0005789:endoplasmic reticulum membrane;GO:0032937:SREBP-SCAP-Insig complex;GO:0016021:integral component of membrane;	GO:0008142:oxysterol binding;	-	-
ENSG00000119900	10340.5661862939	0.846119215638221	-0.241067	0.0366909888008721	-6.5702	5.02476210274622e-11	5.27549773167326e-08	6	71288811	71309059	+	OGFRL1	opioid growth factor receptor like 1 [Source:HGNC Symbol%3BAcc:HGNC:21378]	-	GO:0016020:membrane;	GO:0038023:signaling receptor activity;	K17985	;ko04137 Mitophagy - animal;ko04140 Autophagy - animal;ko05010 Alzheimer disease;ko05014 Amyotrophic lateral sclerosis;ko05016 Huntington disease;ko05017 Spinocerebellar ataxia;ko05022 Pathways of neurodegeneration - multiple diseases;
ENSG00000142871	30228.7784433468	1.19418557292633	0.256027044590668	0.0405749874211817	6.30997224800154	2.79085507946609e-10	2.66374431630132e-07	1	85580761	85584589	+	CCN1	cellular communication network factor 1 [Source:HGNC Symbol%3BAcc:HGNC:2654]	GO:0003278:apoptotic process involved in heart morphogenesis;GO:0060413:atrial septum morphogenesis;GO:0003181:atrioventricular valve morphogenesis;GO:0007155:cell adhesion;GO:0006935:chemotaxis;GO:0060591:chondroblast differentiation;GO:0060710:chorio-allantoic fusion;GO:0030198:extracellular matrix organization;GO:0002041:intussusceptive angiogenesis;GO:0060716:labyrinthine layer blood vessel d…	GO:0005788:endoplasmic reticulum lumen;GO:0031012:extracellular matrix;GO:0005576:extracellular region;	GO:0050840:extracellular matrix binding;GO:0008201:heparin binding;GO:0005520:insulin-like growth factor binding;GO:0005178:integrin binding;	K06829	-
ENSG00000180448	1054.49391010967	1.32040426961951	0.400979708735901	0.0645320215741087	6.21365484847572	5.17661691328339e-10	4.52910841438019e-07	19	1065923	1086628	+	ARHGAP45	Rho GTPase activating protein 45 [Source:HGNC Symbol%3BAcc:HGNC:17102]	GO:0090630:activation of GTPase activity;GO:0035556:intracellular signal transduction;GO:0051056:regulation of small GTPase mediated signal transduction;	GO:0035578:azurophil granule lumen;GO:0005829:cytosol;GO:0005576:extracellular region;GO:0016020:membrane;GO:0032587:ruffle membrane;GO:0034774:secretory granule lumen;GO:0005737:cytoplasm;	GO:0005096:GTPase activator activity;GO:0046872:metal ion binding;	K17985	;ko04137 Mitophagy - animal;ko04140 Autophagy - animal;ko05010 Alzheimer disease;ko05014 Amyotrophic lateral sclerosis;ko05016 Huntington disease;ko05017 Spinocerebellar ataxia;ko05022 Pathways of neurodegeneration - multiple diseases;
ENSG00000146376	2005.50536879237	0.810092071793696	-0.303842	0.0491839456331989	-6.17767	6.50543334945555e-10	5.25388805661029e-07	6	129576132	129710177	-	ARHGAP18	Rho GTPase activating protein 18 [Source:HGNC Symbol%3BAcc:HGNC:21035]	GO:0032956:regulation of actin cytoskeleton organization;GO:0030833:regulation of actin filament polymerization;GO:2000145:regulation of cell motility;GO:0008360:regulation of cell shape;GO:0051056:regulation of small GTPase mediated signal transduction;GO:0007264:small GTPase mediated signal transduction;	GO:0005737:cytoplasm;GO:0005881:cytoplasmic microtubule;GO:0005829:cytosol;GO:0016607:nuclear speck;GO:0005886:plasma membrane;GO:0001726:ruffle;	GO:0045296:cadherin binding;GO:0005096:GTPase activator activity;	-	-
ENSG00000196305	8540.64635809956	0.840068524541914	-0.251421	0.0409885077384632	-6.13394	8.57284133155893e-10	6.4290186528598e-07	9	92210207	92293854	-	IARS1	isoleucyl-tRNA synthetase 1 [Source:HGNC Symbol%3BAcc:HGNC:5330]	GO:0006428:isoleucyl-tRNA aminoacylation;GO:0001649:osteoblast differentiation;GO:0006418:tRNA aminoacylation for protein translation;	GO:0017101:aminoacyl-tRNA synthetase multienzyme complex;GO:0005737:cytoplasm;GO:0005829:cytosol;GO:0070062:extracellular exosome;GO:0016020:membrane;GO:0005654:nucleoplasm;	GO:0002161:aminoacyl-tRNA editing activity;GO:0005524:ATP binding;GO:0051020:GTPase binding;GO:0004822:isoleucine-tRNA ligase activity;GO:0000049:tRNA binding;	K01870	;ko00970 Aminoacyl-tRNA biosynthesis;
ENSG00000121858	2069.42946263199	1.25173848750384	0.323933186719853	0.053310915129212	6.07630137158069	1.22986174957236e-09	8.60821233917349e-07	3	172505508	172523475	-	TNFSF10	TNF superfamily member 10 [Source:HGNC Symbol%3BAcc:HGNC:11925]	GO:0006915:apoptotic process;GO:0007267:cell-cell signaling;GO:0006955:immune response;GO:0008584:male gonad development;GO:0043065:positive regulation of apoptotic process;GO:0043280:positive regulation of cysteine-type endopeptidase activity involved in apoptotic process;GO:2001238:positive regulation of extrinsic apoptotic signaling pathway;GO:0043123:positive regulation of I-kappaB kinase/NF-…	GO:0070062:extracellular exosome;GO:0005576:extracellular region;GO:0005887:integral component of plasma membrane;	GO:0005125:cytokine activity;GO:0042802:identical protein binding;GO:0005102:receptor binding;GO:0045569:TRAIL binding;GO:0005164:tumor necrosis factor receptor binding;GO:0008270:zinc ion binding;	K04721	;ko04060 Cytokine-cytokine receptor interaction;ko04061 Viral protein interaction with cytokine and cytokine receptor;ko04068 FoxO signaling pathway;ko04210 Apoptosis;ko04217 Necroptosis;ko04650 Natural killer cell mediated cytotoxicity;ko05130 Pathogenic Escherichia coli infection;ko05132 Salmonella infection;ko05164 Influenza A;
ENSG00000102189	1617.22634768883	0.796698910956831	-0.327893	0.0545886284006522	-6.00663	1.89423406884032e-09	1.24297271804716e-06	12	92770637	92929331	-	EEA1	early endosome antigen 1 [Source:HGNC Symbol%3BAcc:HGNC:3185]	GO:0045022:early endosome to late endosome transport;GO:0006897:endocytosis;GO:0016189:synaptic vesicle to endosome fusion;GO:0006906:vesicle fusion;GO:0039694:viral RNA genome replication;	GO:0044308:axonal spine;GO:0005737:cytoplasm;GO:0005829:cytosol;GO:0005769:early endosome;GO:0031901:early endosome membrane;GO:0070062:extracellular exosome;GO:0019897:extrinsic component of plasma membrane;GO:0016020:membrane;GO:0055037:recycling endosome;GO:0005969:serine-pyruvate aminotransferase complex;	GO:0005545:1-phosphatidylinositol binding;GO:0005516:calmodulin binding;GO:0030742:GTP-dependent protein binding;GO:0042803:protein homodimerization activity;GO:0008270:zinc ion binding;	K12478	;ko04144 Endocytosis;ko04145 Phagosome;ko05152 Tuberculosis;
ENSG00000135318	10147.5	0.843311961118971	-0.245862	0.0411381164957261	-5.97649	2.27991918633787e-09	1.40805126690361e-06	6	85449584	85495791	+	NT5E	5'-nucleotidase ecto [Source:HGNC Symbol%3BAcc:HGNC:8021]	GO:0046086:adenosine biosynthetic process;GO:0046032:ADP catabolic process;GO:0006196:AMP catabolic process;GO:0006259:DNA metabolic process;GO:0007159:leukocyte cell-cell adhesion;GO:0050728:negative regulation of inflammatory response;	GO:0031225:anchored component of membrane;GO:0009986:cell surface;GO:0005829:cytosol;GO:0009897:external side of plasma membrane;GO:0070062:extracellular exosome;GO:0016020:membrane;GO:0005654:nucleoplasm;GO:0005886:plasma membrane;	GO:0008253:5'-nucleotidase activity;GO:0046872:metal ion binding;GO:0000166:nucleotide binding;	K01081	;ko00230 Purine metabolism;ko00240 Pyrimidine metabolism;ko00760 Nicotinate and nicotinamide metabolism;ko01100 Metabolic pathways;
ENSG00000234745	9459.81292162203	1.16326982932491	0.21818577976645	0.0365861533383683	5.96361628260155	2.4671573166552e-09	1.43903803708683e-06	6	31353872	31367067	-	HLA-B	major histocompatibility complex%2C class I%2C B [Source:HGNC Symbol%3BAcc:HGNC:4932]	GO:0002476:antigen processing and presentation of endogenous peptide antigen via MHC class Ib;GO:0002474:antigen processing and presentation of peptide antigen via MHC class I;GO:0006955:immune response;GO:0002250:adaptive immune response;GO:0002486:antigen processing and presentation of endogenous peptide antigen via MHC class I via ER pathway, TAP-independent;GO:0006952:defense response;GO:0016…	GO:0009897:external side of plasma membrane;GO:0005615:extracellular space;GO:0016021:integral component of membrane;GO:0042612:MHC class I protein complex;GO:0009986:cell surface;GO:0031901:early endosome membrane;GO:0005783:endoplasmic reticulum;GO:0012507:ER to Golgi transport vesicle membrane;GO:0070062:extracellular exosome;GO:0005794:Golgi apparatus;GO:0000139:Golgi membrane;GO:0071556:inte…	GO:0051087:chaperone binding;GO:0042605:peptide antigen binding;GO:0005102:receptor binding;GO:0046977:TAP binding;	K06751	;ko04144 Endocytosis;ko04145 Phagosome;ko04218 Cellular senescence;ko04514 Cell adhesion molecules;ko04612 Antigen processing and presentation;ko04940 Type I diabetes mellitus;ko05163 Human cytomegalovirus infection;ko05165 Human papillomavirus infection;ko05166 Human T-cell leukemia virus 1 infection;ko05167 Kaposi sarcoma-associated herpesvirus infection;ko05168 Herpes simplex virus 1 infection…
ENSG00000169583	203.335161737582	1.7579343527822	0.813881196372146	0.139107748632994	5.85072509885412	4.89434582486696e-09	2.70451246396201e-06	9	136994608	136996568	-	CLIC3	chloride intracellular channel 3 [Source:HGNC Symbol%3BAcc:HGNC:2064]	GO:0006821:chloride transport;GO:0006749:glutathione metabolic process;GO:0034765:regulation of ion transmembrane transport;GO:0007165:signal transduction;	GO:0034707:chloride channel complex;GO:0005737:cytoplasm;GO:0070062:extracellular exosome;GO:0016604:nuclear body;GO:0005634:nucleus;	GO:0005254:chloride channel activity;GO:0005244:voltage-gated ion channel activity;	K05023	-
ENSG00000125968	2860.95028335502	1.25707738057333	0.330073458933746	0.0565184460962104	5.84010144885914	5.21690446001485e-09	2.73861399628479e-06	20	31605283	31606515	+	ID1	inhibitor of DNA binding 1%2C HLH protein [Source:HGNC Symbol%3BAcc:HGNC:5360]	GO:0001525:angiogenesis;GO:0043534:blood vessel endothelial cell migration;GO:0048514:blood vessel morphogenesis;GO:0007420:brain development;GO:0030154:cell differentiation;GO:0036164:cell-abiotic substrate adhesion;GO:1903351:cellular response to dopamine;GO:0071364:cellular response to epidermal growth factor stimulus;GO:1990090:cellular response to nerve growth factor stimulus;GO:1901653:cell…	GO:0005813:centrosome;GO:0005794:Golgi apparatus;GO:0005654:nucleoplasm;GO:0005634:nucleus;	GO:0042802:identical protein binding;GO:0070628:proteasome binding;GO:0008022:protein C-terminus binding;GO:0046983:protein dimerization activity;GO:0047485:protein N-terminus binding;	K04680	;ko04015 Rap1 signaling pathway;ko04350 TGF-beta signaling pathway;ko04390 Hippo signaling pathway;ko04550 Signaling pathways regulating pluripotency of stem cells;
ENSG00000060982	3627.00190920391	0.837031126555012	-0.256647	0.0442172165775041	-5.80423	6.46631040396078e-09	3.23284728243735e-06	12	24810024	24949101	-	BCAT1	branched chain amino acid transaminase 1 [Source:HGNC Symbol%3BAcc:HGNC:976]	GO:0009082:branched-chain amino acid biosynthetic process;GO:0000082:G1/S transition of mitotic cell cycle;GO:0009098:leucine biosynthetic process;GO:0009099:valine biosynthetic process;	GO:0005829:cytosol;GO:0005739:mitochondrion;	GO:0004084:branched-chain-amino-acid transaminase activity;GO:0042802:identical protein binding;GO:0052656:L-isoleucine transaminase activity;GO:0052654:L-leucine transaminase activity;GO:0050048:L-leucine:2-oxoglutarate aminotransferase activity;GO:0052655:L-valine transaminase activity;	K00826;K02927	;ko00270 Cysteine and methionine metabolism;ko00280 Valine, leucine and isoleucine degradation;ko00290 Valine, leucine and isoleucine biosynthesis;ko00770 Pantothenate and CoA biosynthesis;ko01100 Metabolic pathways;ko01210 2-Oxocarboxylic acid metabolism;ko01230 Biosynthesis of amino acids;ko01240 Biosynthesis of cofactors;;ko03010 Ribosome;ko04120 Ubiquitin mediated proteolysis;ko04137 Mitophag…
ENSG00000072274	13128.0170520073	0.852041831509179	-0.231004	0.0398776545925156	-5.79281	6.92167830500118e-09	3.30321366019124e-06	3	196012511	196082153	-	TFRC	transferrin receptor [Source:HGNC Symbol%3BAcc:HGNC:11763]	GO:0006879:cellular iron ion homeostasis;GO:0035690:cellular response to drug;GO:0035556:intracellular signal transduction;GO:0006826:iron ion transport;GO:0043066:negative regulation of apoptotic process;GO:0010637:negative regulation of mitochondrial fusion;GO:0030316:osteoclast differentiation;GO:0030890:positive regulation of B cell proliferation;GO:0045780:positive regulation of bone resorpt…	GO:0016323:basolateral plasma membrane;GO:0072562:blood microparticle;GO:0009986:cell surface;GO:0030669:clathrin-coated endocytic vesicle membrane;GO:0005905:coated pit;GO:0031410:cytoplasmic vesicle;GO:0005769:early endosome;GO:0005768:endosome;GO:0010008:endosome membrane;GO:0009897:external side of plasma membrane;GO:0070062:extracellular exosome;GO:0005576:extracellular region;GO:0005615:ext…	GO:0003725:double-stranded RNA binding;GO:0042802:identical protein binding;GO:0008235:metalloexopeptidase activity;GO:0042803:protein homodimerization activity;GO:0019901:protein kinase binding;GO:0044877:macromolecular complex binding;GO:0003723:RNA binding;GO:0004998:transferrin receptor activity;GO:0001618:virus receptor activity;	K06503	;ko04066 HIF-1 signaling pathway;ko04144 Endocytosis;ko04145 Phagosome;ko04216 Ferroptosis;ko04640 Hematopoietic cell lineage;
ENSG00000204387	2649.42170844043	1.19798505831987	0.260609914452032	0.0454558148216525	5.73325801054374	9.85195906604027e-09	4.49720514062421e-06	6	31834608	31839766	+	SNHG32	small nucleolar RNA host gene 32 [Source:HGNC Symbol%3BAcc:HGNC:19078]	-	-	-	-	-
ENSG00000105810	2769.80613328097	0.825411387710791	-0.276815	0.0485412354709866	-5.70267	1.1794368602697e-08	5.08966370549042e-06	7	92604921	92836573	-	CDK6	cyclin dependent kinase 6 [Source:HGNC Symbol%3BAcc:HGNC:1777]	GO:0014002:astrocyte development;GO:0043697:cell dedifferentiation;GO:0051301:cell division;GO:0021542:dentate gyrus development;GO:0000082:G1/S transition of mitotic cell cycle;GO:0048699:generation of neurons;GO:0042063:gliogenesis;GO:0021670:lateral ventricle development;GO:0045786:negative regulation of cell cycle;GO:0045596:negative regulation of cell differentiation;GO:0008285:negative regu…	GO:0005813:centrosome;GO:0000307:cyclin-dependent protein kinase holoenzyme complex;GO:0005737:cytoplasm;GO:0005829:cytosol;GO:0016592:mediator complex;GO:0005654:nucleoplasm;GO:0005634:nucleus;GO:0001726:ruffle;GO:0097132:cyclin D2-CDK6 complex;	GO:0005524:ATP binding;GO:0030332:cyclin binding;GO:0004693:cyclin-dependent protein serine/threonine kinase activity;GO:0098770:FBXO family protein binding;GO:0008353:RNA polymerase II carboxy-terminal domain kinase activity;GO:0016301:kinase activity;	K02091	;ko04110 Cell cycle;ko04115 p53 signaling pathway;ko04151 PI3K-Akt signaling pathway;ko04218 Cellular senescence;ko04934 Cushing syndrome;ko05160 Hepatitis C;ko05162 Measles;ko05163 Human cytomegalovirus infection;ko05164 Influenza A;ko05165 Human papillomavirus infection;ko05167 Kaposi sarcoma-associated herpesvirus infection;ko05169 Epstein-Barr virus infection;ko05200 Pathways in cancer;ko0520…
ENSG00000161016	15498.5312132418	1.18485862175746	0.244714925910383	0.0429472257035766	5.69803804323509	1.2119401146515e-08	5.08966370549042e-06	8	144789765	144792587	-	RPL8	ribosomal protein L8 [Source:HGNC Symbol%3BAcc:HGNC:10368]	GO:0002181:cytoplasmic translation;GO:0006412:translation;	GO:0005829:cytosol;GO:0022625:cytosolic large ribosomal subunit;GO:0022626:cytosolic ribosome;GO:0005925:focal adhesion;GO:0016020:membrane;GO:0042788:polysomal ribosome;GO:0098794:postsynapse;GO:0014069:postsynaptic density;	GO:0003723:RNA binding;GO:0019843:rRNA binding;GO:0003735:structural constituent of ribosome;	K02938	;ko03010 Ribosome;ko05171 Coronavirus disease - COVID-19;
ENSG00000111371	5554.98244994413	0.844240798860287	-0.244274	0.0430018651376868	-5.68053	1.34275091042357e-08	5.2320587753553e-06	12	46183063	46270017	-	SLC38A1	solute carrier family 38 member 1 [Source:HGNC Symbol%3BAcc:HGNC:13447]	GO:0003333:amino acid transmembrane transport;GO:0006865:amino acid transport;GO:0007565:female pregnancy;GO:0006868:glutamine transport;GO:1902475:L-alpha-amino acid transmembrane transport;GO:0001504:neurotransmitter uptake;GO:0015804:neutral amino acid transport;	GO:0030424:axon;GO:0016323:basolateral plasma membrane;GO:0098591:external side of apical plasma membrane;GO:0070062:extracellular exosome;GO:0016021:integral component of membrane;GO:0005887:integral component of plasma membrane;GO:0043025:neuronal cell body;GO:0005886:plasma membrane;	GO:0015171:amino acid transmembrane transporter activity;GO:0005283:sodium:amino acid symporter activity;GO:0015179:L-amino acid transmembrane transporter activity;GO:0015186:L-glutamine transmembrane transporter activity;GO:0015175:neutral amino acid transmembrane transporter activity;GO:0005295:neutral amino acid:sodium symporter activity;	K14990	;ko04724 Glutamatergic synapse;ko04727 GABAergic synapse;
ENSG00000072778	4702.83705940577	1.15960107278542	0.213628573197606	0.0376094590100917	5.68018202921461	1.34551468649008e-08	5.2320587753553e-06	17	7217125	7225266	+	ACADVL	acyl-CoA dehydrogenase very long chain [Source:HGNC Symbol%3BAcc:HGNC:92]	GO:0030855:epithelial cell differentiation;GO:0033539:fatty acid beta-oxidation using acyl-CoA dehydrogenase;GO:0045717:negative regulation of fatty acid biosynthetic process;GO:0046322:negative regulation of fatty acid oxidation;GO:0090181:regulation of cholesterol metabolic process;GO:0009409:response to cold;GO:0001659:temperature homeostasis;GO:0015980:energy derivation by oxidation of organi…	GO:0031314:extrinsic component of mitochondrial inner membrane;GO:0042645:mitochondrial nucleoid;GO:0005739:mitochondrion;GO:0005730:nucleolus;GO:0005654:nucleoplasm;GO:0005759:mitochondrial matrix;GO:0031966:mitochondrial membrane;	GO:0003995:acyl-CoA dehydrogenase activity;GO:0000062:fatty-acyl-CoA binding;GO:0050660:flavin adenine dinucleotide binding;GO:0042802:identical protein binding;GO:0017099:very-long-chain-acyl-CoA dehydrogenase activity;GO:0004466:long-chain-acyl-CoA dehydrogenase activity;	K09479	;ko00071 Fatty acid degradation;ko01100 Metabolic pathways;ko01212 Fatty acid metabolism;
ENSG00000177106	2690.33589147282	1.20255323948179	0.266100766457767	0.0470402829277531	5.65687002492009	1.54158414865894e-08	5.78038999170363e-06	11	694438	727727	+	EPS8L2	EPS8 like 2 [Source:HGNC Symbol%3BAcc:HGNC:21296]	GO:1900029:positive regulation of ruffle assembly;GO:0050790:regulation of catalytic activity;GO:0035023:regulation of Rho protein signal transduction;GO:0007266:Rho protein signal transduction;GO:0007605:sensory perception of sound;GO:0016601:Rac protein signal transduction;	GO:0005829:cytosol;GO:0070062:extracellular exosome;GO:0005886:plasma membrane;GO:0032991:macromolecular complex;GO:0032587:ruffle membrane;GO:0032421:stereocilium bundle;GO:0032426:stereocilium bundle tip;GO:0031982:vesicle;GO:0001726:ruffle;	GO:0003779:actin binding;GO:0045296:cadherin binding;GO:0051015:actin filament binding;GO:0005085:guanyl-nucleotide exchange factor activity;	K17277	-
ENSG00000168874	217.923947625574	1.68473965752562	0.752525669261422	0.1335180746978	5.63613331726557	1.7391076433856e-08	6.10090015408609e-06	2	85751344	85791383	+	ATOH8	atonal bHLH transcription factor 8 [Source:HGNC Symbol%3BAcc:HGNC:24126]	GO:0001704:formation of primary germ layer;GO:0051450:myoblast proliferation;GO:0001937:negative regulation of endothelial cell proliferation;GO:0010629:negative regulation of gene expression;GO:0045892:negative regulation of transcription, DNA-templated;GO:0030182:neuron differentiation;GO:0045603:positive regulation of endothelial cell differentiation;GO:0010595:positive regulation of endotheli…	GO:0000785:chromatin;GO:0005737:cytoplasm;GO:0016607:nuclear speck;GO:0005654:nucleoplasm;GO:0005634:nucleus;	GO:0003700:sequence-specific DNA binding transcription factor activity;GO:0000981:sequence-specific DNA binding RNA polymerase II transcription factor activity;GO:0070888:E-box binding;GO:0046983:protein dimerization activity;GO:0000978:RNA polymerase II core promoter proximal region sequence-specific DNA binding;GO:0008134:transcription factor binding;	K09084	-
ENSG00000117525	15795.1632301886	1.14903999313301	0.2004290128583	0.0355640448665615	5.63572039148872	1.7432803564395e-08	6.10090015408609e-06	1	94529173	94541759	-	F3	coagulation factor III%2C tissue factor [Source:HGNC Symbol%3BAcc:HGNC:3541]	GO:0002543:activation of blood coagulation via clotting cascade;GO:0006919:activation of cysteine-type endopeptidase activity involved in apoptotic process;GO:0002541:activation of plasma proteins involved in acute inflammatory response;GO:0007596:blood coagulation;GO:0019221:cytokine-mediated signaling pathway;GO:0045766:positive regulation of angiogenesis;GO:0030335:positive regulation of cell …	GO:0009986:cell surface;GO:0005615:extracellular space;GO:0016021:integral component of membrane;GO:0031233:intrinsic component of external side of plasma membrane;GO:0005886:plasma membrane;	GO:0004896:cytokine receptor activity;GO:0005543:phospholipid binding;GO:0002020:protease binding;	K03901	;ko04610 Complement and coagulation cascades;ko04933 AGE-RAGE signaling pathway in diabetic complications;
ENSG00000197045	5176.68335825917	0.839645332772834	-0.252148	0.0454124743256109	-5.5524	2.81780586466674e-08	9.54327218488263e-06	14	54474484	54489026	-	GMFB	glia maturation factor beta [Source:HGNC Symbol%3BAcc:HGNC:4373]	GO:0071846:actin filament debranching;GO:0034316:negative regulation of Arp2/3 complex-mediated actin nucleation;GO:0007399:nervous system development;GO:0006468:protein phosphorylation;GO:0007612:learning;GO:0007626:locomotory behavior;	-	GO:0003779:actin binding;GO:0071933:Arp2/3 complex binding;GO:0008047:enzyme activator activity;GO:0008083:growth factor activity;GO:0004860:protein kinase inhibitor activity;	-	-
ENSG00000114270	2279.07863941424	1.23457420335214	0.304013551418651	0.0555424367291391	5.47353644027572	4.41142117846478e-08	1.40789048756147e-05	3	48564073	48595329	-	COL7A1	collagen type VII alpha 1 chain [Source:HGNC Symbol%3BAcc:HGNC:2214]	GO:0007155:cell adhesion;GO:0035987:endodermal cell differentiation;GO:0008544:epidermis development;	GO:0005604:basement membrane;GO:0005590:collagen type VII trimer;GO:0030134:ER to Golgi transport vesicle;GO:0005788:endoplasmic reticulum lumen;GO:0033116:endoplasmic reticulum-Golgi intermediate compartment membrane;GO:0005576:extracellular region;GO:0005615:extracellular space;	GO:0030020:extracellular matrix structural constituent conferring tensile strength;GO:0004867:serine-type endopeptidase inhibitor activity;	K16628	;ko04974 Protein digestion and absorption;
ENSG00000101194	1188.79496159257	1.26793688157953	0.342482929311168	0.0625770105867875	5.47298322658257	4.42522012472887e-08	1.40789048756147e-05	20	62952707	62969585	+	SLC17A9	solute carrier family 17 member 9 [Source:HGNC Symbol%3BAcc:HGNC:16192]	GO:0015866:ADP transport;GO:0015867:ATP transport;GO:0006887:exocytosis;GO:1903790:guanine nucleotide transmembrane transport;	GO:0042584:chromaffin granule membrane;GO:0016021:integral component of membrane;	GO:0015217:ADP transmembrane transporter activity;GO:0005347:ATP transmembrane transporter activity;GO:0001409:guanine nucleotide transmembrane transporter activity;	K12303	-
ENSG00000135480	5810.4582223834	1.18171841716584	0.240886307466107	0.0441146853334177	5.46045620966112	4.74912623069688e-08	1.46650224400255e-05	12	52232520	52252186	+	KRT7	keratin 7 [Source:HGNC Symbol%3BAcc:HGNC:6445]	-	GO:0005737:cytoplasm;GO:0005829:cytosol;GO:0070062:extracellular exosome;GO:0005882:intermediate filament;GO:0045095:keratin filament;GO:0005634:nucleus;	-	K07605	-
ENSG00000185215	4641.03190235215	1.21829918153126	0.284868463875649	0.0526272636630802	5.41294462314014	6.19966680139916e-08	1.82704155643507e-05	14	103121476	103137439	+	TNFAIP2	TNF alpha induced protein 2 [Source:HGNC Symbol%3BAcc:HGNC:11895]	GO:0001525:angiogenesis;GO:0030154:cell differentiation;GO:0051601:exocyst localization;GO:0006887:exocytosis;	GO:0000145:exocyst;GO:0005615:extracellular space;	GO:0000149:SNARE binding;	-	-
ENSG00000112893	1586.23	0.809883041102669	-0.304215	0.0562207133447466	-5.41108	6.26473912102699e-08	1.82704155643507e-05	5	109689927	109869625	+	MAN2A1	mannosidase alpha class 2A member 1 [Source:HGNC Symbol%3BAcc:HGNC:6824]	GO:0001701:in utero embryonic development;GO:0001889:liver development;GO:0048286:lung alveolus development;GO:0006013:mannose metabolic process;GO:0007005:mitochondrion organization;GO:0006491:N-glycan processing;GO:0050769:positive regulation of neurogenesis;GO:0006517:protein deglycosylation;GO:0006486:protein glycosylation;GO:0007585:respiratory gaseous exchange;GO:0060042:retina morphogenesi…	GO:0005801:cis-Golgi network;GO:0070062:extracellular exosome;GO:0005797:Golgi medial cisterna;GO:0000139:Golgi membrane;GO:0016021:integral component of membrane;GO:0016020:membrane;	GO:0004559:alpha-mannosidase activity;GO:0030246:carbohydrate binding;GO:0016799:hydrolase activity, hydrolyzing N-glycosyl compounds;GO:0004572:mannosyl-oligosaccharide 1,3-1,6-alpha-mannosidase activity;GO:0046872:metal ion binding;GO:0042803:protein homodimerization activity;	K01231	;ko00510 N-Glycan biosynthesis;ko00513 Various types of N-glycan biosynthesis;ko01100 Metabolic pathways;
ENSG00000153936	2143.92515919625	0.841592415385254	-0.248806	0.0460484727477788	-5.40314	6.54839358242985e-08	1.85815092491705e-05	1	86914635	87109982	+	HS2ST1	heparan sulfate 2-O-sulfotransferase 1 [Source:HGNC Symbol%3BAcc:HGNC:5193]	GO:0006024:glycosaminoglycan biosynthetic process;GO:0015015:heparan sulfate proteoglycan biosynthetic process, enzymatic modification;GO:0015014:heparan sulfate proteoglycan biosynthetic process, polysaccharide chain biosynthetic process;	GO:0000139:Golgi membrane;GO:0016021:integral component of membrane;GO:0016020:membrane;	GO:0004394:heparan sulfate 2-O-sulfotransferase activity;GO:0008146:sulfotransferase activity;	K02513	;ko00534 Glycosaminoglycan biosynthesis - heparan sulfate / heparin;
ENSG00000134013	5521.49476813376	1.15241656288715	0.204662300618607	0.0379997211645528	5.38588953672433	7.20872277929471e-08	1.99169422262672e-05	8	23296897	23425328	-	LOXL2	lysyl oxidase like 2 [Source:HGNC Symbol%3BAcc:HGNC:6666]	GO:0006464:cellular protein modification process;GO:0030199:collagen fibril organization;GO:0043542:endothelial cell migration;GO:0001935:endothelial cell proliferation;GO:0001837:epithelial to mesenchymal transition;GO:0070828:heterochromatin organization;GO:1902455:negative regulation of stem cell maintenance;GO:0000122:negative regulation of transcription from RNA polymerase II promoter;GO:004…	GO:0005604:basement membrane;GO:0000785:chromatin;GO:0005783:endoplasmic reticulum;GO:0005615:extracellular space;GO:0016020:membrane;GO:0005654:nucleoplasm;GO:0005634:nucleus;	GO:0005509:calcium ion binding;GO:0005507:copper ion binding;GO:0070492:oligosaccharide binding;GO:0004720:protein-lysine 6-oxidase activity;GO:0005044:scavenger receptor activity;GO:0009055:electron carrier activity;	K00280	-
ENSG00000172037	2927.72699789174	1.22271878355608	0.29009263263013	0.0541482033758975	5.35738241611275	8.44362826448184e-08	2.27306802945628e-05	3	49121114	49133118	-	LAMB2	laminin subunit beta 2 [Source:HGNC Symbol%3BAcc:HGNC:6487]	GO:0009887:organ morphogenesis;GO:0014002:astrocyte development;GO:0048677:axon extension involved in regeneration;GO:0007411:axon guidance;GO:0070831:basement membrane assembly;GO:0016477:cell migration;GO:0072274:metanephric glomerular basement membrane development;GO:0072249:metanephric glomerular visceral epithelial cell development;GO:0007528:neuromuscular junction development;GO:0060041:ret…	GO:0005604:basement membrane;GO:0005788:endoplasmic reticulum lumen;GO:0070062:extracellular exosome;GO:0005576:extracellular region;GO:0043256:laminin complex;GO:0043260:laminin-11 complex;GO:0005608:laminin-3 complex;GO:0031594:neuromuscular junction;GO:0043083:synaptic cleft;	GO:0005201:extracellular matrix structural constituent;GO:0005178:integrin binding;GO:0005198:structural molecule activity;	K06243	;ko04151 PI3K-Akt signaling pathway;ko04510 Focal adhesion;ko04512 ECM-receptor interaction;ko05145 Toxoplasmosis;ko05146 Amoebiasis;ko05165 Human papillomavirus infection;ko05200 Pathways in cancer;ko05222 Small cell lung cancer;
ENSG00000069122	6317.70123264639	0.880858784411677	-0.183017	0.0343936699148032	-5.32125	1.03056201615455e-07	2.67633935251414e-05	6	46852522	46954943	-	ADGRF5	adhesion G protein-coupled receptor F5 [Source:HGNC Symbol%3BAcc:HGNC:19030]	GO:0007166:cell surface receptor signaling pathway;GO:0006112:energy reserve metabolic process;GO:0048821:erythrocyte development;GO:0045444:fat cell differentiation;GO:0007186:G-protein coupled receptor signaling pathway;GO:0003094:glomerular filtration;GO:0042593:glucose homeostasis;GO:0043031:negative regulation of macrophage activation;GO:0061626:pharyngeal arch artery morphogenesis;GO:007107…	GO:0045177:apical part of cell;GO:0009986:cell surface;GO:0031410:cytoplasmic vesicle;GO:0016021:integral component of membrane;GO:0005886:plasma membrane;	GO:0004930:G-protein coupled receptor activity;	K08458	-
ENSG00000133657	5860.12814158158	0.849826641306601	-0.23476	0.0441385639152325	-5.31869	1.04514633253719e-07	2.67633935251414e-05	3	194402672	194498364	-	ATP13A3	ATPase 13A3 [Source:HGNC Symbol%3BAcc:HGNC:24113]	GO:0006874:cellular calcium ion homeostasis;	GO:0031901:early endosome membrane;GO:0016021:integral component of membrane;GO:0031902:late endosome membrane;GO:0016020:membrane;GO:0055038:recycling endosome membrane;	GO:0015594:putrescine-importing ATPase activity;GO:0005524:ATP binding;GO:0019829:cation-transporting ATPase activity;GO:0046872:metal ion binding;	K14951	-
ENSG00000106105	5446.75	0.856209924547236	-0.223964	0.0421831004675179	-5.30932	1.10035599690966e-07	2.73126067701453e-05	7	30580533	30634033	+	GARS1	glycyl-tRNA synthetase 1 [Source:HGNC Symbol%3BAcc:HGNC:4162]	GO:0015966:diadenosine tetraphosphate biosynthetic process;GO:0006426:glycyl-tRNA aminoacylation;GO:0070150:mitochondrial glycyl-tRNA aminoacylation;GO:0006418:tRNA aminoacylation for protein translation;	GO:0030424:axon;GO:0005737:cytoplasm;GO:0005829:cytosol;GO:0070062:extracellular exosome;GO:0005759:mitochondrial matrix;GO:0005739:mitochondrion;GO:0030141:secretory granule;	GO:0005524:ATP binding;GO:0004081:bis(5'-nucleosyl)-tetraphosphatase (asymmetrical) activity;GO:0004820:glycine-tRNA ligase activity;GO:0042802:identical protein binding;GO:0046983:protein dimerization activity;GO:0016740:transferase activity;	K01880	;ko00970 Aminoacyl-tRNA biosynthesis;
ENSG00000165181	171.149630342448	1.66866566959486	0.738694928256962	0.139212220978018	5.30625057963555	1.11903101637241e-07	2.73126067701453e-05	9	111686171	111795008	-	SHOC1	shortage in chiasmata 1 [Source:HGNC Symbol%3BAcc:HGNC:26535]	GO:0007131:reciprocal meiotic recombination;GO:0000712:resolution of meiotic recombination intermediates;	GO:0005694:chromosome;GO:0000794:condensed nuclear chromosome;	GO:0003697:single-stranded DNA binding;	-	-
ENSG00000168685	1244.85670857439	1.22985508960675	0.29848833684761	0.0562960047934861	5.3021229116093	1.14463729677721e-07	2.73126067701453e-05	5	35852695	35879603	+	IL7R	interleukin 7 receptor [Source:HGNC Symbol%3BAcc:HGNC:6024]	GO:0042100:B cell proliferation;GO:0000902:cell morphogenesis;GO:0007166:cell surface receptor signaling pathway;GO:0050830:defense response to Gram-positive bacterium;GO:0048872:homeostasis of number of cells;GO:0006955:immune response;GO:0048535:lymph node development;GO:0070233:negative regulation of T cell apoptotic process;GO:0001915:negative regulation of T cell mediated cytotoxicity;GO:000…	GO:0030669:clathrin-coated endocytic vesicle membrane;GO:0005829:cytosol;GO:0009897:external side of plasma membrane;GO:0005576:extracellular region;GO:0016021:integral component of membrane;GO:0005654:nucleoplasm;GO:0005886:plasma membrane;	GO:0003823:antigen binding;GO:0004896:cytokine receptor activity;GO:0004917:interleukin-7 receptor activity;	K05072	;ko04060 Cytokine-cytokine receptor interaction;ko04068 FoxO signaling pathway;ko04151 PI3K-Akt signaling pathway;ko04630 JAK-STAT signaling pathway;ko04640 Hematopoietic cell lineage;ko05200 Pathways in cancer;ko05340 Primary immunodeficiency;
ENSG00000138131	1477.27748126608	1.26680399442838	0.341193321525896	0.0645829897868021	5.28302	1.27070493971416e-07	2.96469581379088e-05	10	98247690	98268194	-	LOXL4	lysyl oxidase like 4 [Source:HGNC Symbol%3BAcc:HGNC:17171]	GO:0030199:collagen fibril organization;GO:0018057:peptidyl-lysine oxidation;	GO:0070062:extracellular exosome;GO:0005615:extracellular space;GO:0016020:membrane;GO:0043235:receptor complex;	GO:0005507:copper ion binding;GO:0004720:protein-lysine 6-oxidase activity;GO:0005044:scavenger receptor activity;	K00280	-
ENSG00000084207	3220.26	1.22167931315898	0.288865632102306	0.0547497603951038	5.27610769467657	1.3195655875713e-07	3.01176502258937e-05	11	67583742	67586656	+	GSTP1	glutathione S-transferase pi 1 [Source:HGNC Symbol%3BAcc:HGNC:4638]	GO:0031100:organ regeneration;GO:0071460:cellular response to cell-matrix adhesion;GO:0071364:cellular response to epidermal growth factor stimulus;GO:0071385:cellular response to glucocorticoid stimulus;GO:0032869:cellular response to insulin stimulus;GO:0071222:cellular response to lipopolysaccharide;GO:0007417:central nervous system development;GO:0035726:common myeloid progenitor cell prolife…	GO:0005737:cytoplasm;GO:0005829:cytosol;GO:0070062:extracellular exosome;GO:0005576:extracellular region;GO:0005615:extracellular space;GO:0005739:mitochondrion;GO:0005634:nucleus;GO:0005886:plasma membrane;GO:0034774:secretory granule lumen;GO:0097057:TRAF2-GSTP1 complex;GO:0031982:vesicle;	GO:0035731:dinitrosyl-iron complex binding;GO:0005504:fatty acid binding;GO:0004602:glutathione peroxidase activity;GO:0004364:glutathione transferase activity;GO:0008432:JUN kinase binding;GO:0019207:kinase regulator activity;GO:0070026:nitric oxide binding;GO:0035730:S-nitrosoglutathione binding;	K00799	;ko00480 Glutathione metabolism;ko00980 Metabolism of xenobiotics by cytochrome P450;ko00982 Drug metabolism - cytochrome P450;ko00983 Drug metabolism - other enzymes;ko01100 Metabolic pathways;ko01524 Platinum drug resistance;ko04212 Longevity regulating pathway - worm;ko05200 Pathways in cancer;ko05204 Chemical carcinogenesis;ko05225 Hepatocellular carcinoma;ko05418 Fluid shear stress and ather…
ENSG00000134852	2128.4881718144	0.842258549079032	-0.247665	0.0472617416780758	-5.24028	1.60330040117247e-07	3.58150019402336e-05	4	55427903	55546909	-	CLOCK	clock circadian regulator [Source:HGNC Symbol%3BAcc:HGNC:2082]	GO:0071479:cellular response to ionizing radiation;GO:0032922:circadian regulation of gene expression;GO:0007623:circadian rhythm;GO:0000077:DNA damage checkpoint;GO:2000323:negative regulation of glucocorticoid receptor signaling pathway;GO:0045892:negative regulation of transcription, DNA-templated;GO:0009648:photoperiodism;GO:0050729:positive regulation of inflammatory response;GO:0051092:posi…	GO:0000785:chromatin;GO:0033391:chromatoid body;GO:0005694:chromosome;GO:1990513:CLOCK-BMAL transcription complex;GO:0005829:cytosol;GO:0043231:intracellular membrane-bounded organelle;GO:0005654:nucleoplasm;GO:0005634:nucleus;GO:0005667:transcription factor complex;	GO:0031490:chromatin DNA binding;GO:0003677:DNA binding;GO:0001228:RNA polymerase II transcription regulatory region sequence-specific DNA binding transcription factor activity involved in positive regulation of transcription;GO:0003700:sequence-specific DNA binding transcription factor activity;GO:0000981:sequence-specific DNA binding RNA polymerase II transcription factor activity;GO:0070888:E-…	K02223	;ko04710 Circadian rhythm;ko04711 Circadian rhythm - fly;ko04728 Dopaminergic synapse;
ENSG00000169504	9100.35501626707	0.869884099754356	-0.201105	0.0384260414262372	-5.23356	1.66278169537276e-07	3.63698854577471e-05	1	24745382	24844321	+	CLIC4	chloride intracellular channel 4 [Source:HGNC Symbol%3BAcc:HGNC:13518]	GO:0001525:angiogenesis;GO:0048754:branching morphogenesis of an epithelial tube;GO:0030154:cell differentiation;GO:0071277:cellular response to calcium ion;GO:0006821:chloride transport;GO:0001886:endothelial cell morphogenesis;GO:0035088:establishment or maintenance of apical/basal cell polarity;GO:0009566:fertilization;GO:0030216:keratinocyte differentiation;GO:0035264:multicellular organism g…	GO:0015629:actin cytoskeleton;GO:0045177:apical part of cell;GO:0009986:cell surface;GO:0005911:cell-cell junction;GO:0005813:centrosome;GO:0034707:chloride channel complex;GO:0005737:cytoplasm;GO:0030659:cytoplasmic vesicle membrane;GO:0005829:cytosol;GO:0070062:extracellular exosome;GO:0005902:microvillus;GO:0030496:midbody;GO:0005739:mitochondrion;GO:0016363:nuclear matrix;GO:0005634:nucleus;G…	GO:0005254:chloride channel activity;GO:0005244:voltage-gated ion channel activity;GO:0044877:macromolecular complex binding;	K05024	-
ENSG00000112697	10355.7977849187	0.857512113612937	-0.221771	0.0426535165996005	-5.19936	1.99974489399763e-07	4.28475951879207e-05	6	75252924	75284948	-	TMEM30A	transmembrane protein 30A [Source:HGNC Symbol%3BAcc:HGNC:16667]	GO:0015917:aminophospholipid transport;GO:0006855:drug transmembrane transport;GO:0045332:phospholipid translocation;GO:0010976:positive regulation of neuron projection development;GO:0061092:positive regulation of phospholipid translocation;GO:0070863:positive regulation of protein exit from endoplasmic reticulum;GO:0036010:protein localization to endosome;	GO:0016324:apical plasma membrane;GO:0035577:azurophil granule membrane;GO:0005783:endoplasmic reticulum;GO:0005794:Golgi apparatus;GO:0016021:integral component of membrane;GO:0016020:membrane;GO:1990531:Lem3p-Dnf1p complex;GO:0005886:plasma membrane;GO:0035579:specific granule membrane;GO:0030658:transport vesicle membrane;GO:0001917:photoreceptor inner segment;GO:0001750:photoreceptor outer se…	GO:0015247:aminophospholipid transporter activity;	K04613	-
ENSG00000120137	3675.8171287246	0.863689227033317	-0.211416	0.0412060776657627	-5.13069	2.88674945843782e-07	6.06159651282773e-05	5	168548495	168579368	-	PANK3	pantothenate kinase 3 [Source:HGNC Symbol%3BAcc:HGNC:19365]	GO:0015937:coenzyme A biosynthetic process;GO:0016310:phosphorylation;	GO:0005829:cytosol;GO:0005634:nucleus;	GO:0005524:ATP binding;GO:0004594:pantothenate kinase activity;GO:0042803:protein homodimerization activity;GO:0019842:vitamin binding;	K09680	;ko00770 Pantothenate and CoA biosynthesis;ko01100 Metabolic pathways;ko01240 Biosynthesis of cofactors;
ENSG00000152082	480.358568104043	1.41571910297632	0.501535044415469	0.0978799273807569	5.12398259619132	2.99148607441482e-07	6.15835535201591e-05	2	130181737	130190729	+	MZT2B	mitotic spindle organizing protein 2B [Source:HGNC Symbol%3BAcc:HGNC:25886]	-	GO:0005813:centrosome;GO:0005829:cytosol;GO:0000931:gamma-tubulin large complex;GO:0005654:nucleoplasm;GO:0005819:spindle;	-	K16574	-
ENSG00000170759	9266.19040675339	0.86272687010667	-0.213024	0.0416083518809532	-5.11975	3.05946991714028e-07	6.17718743462612e-05	10	32009015	32056425	-	KIF5B	kinesin family member 5B [Source:HGNC Symbol%3BAcc:HGNC:6324]	GO:1990048:anterograde dense core granule transport;GO:0007411:axon guidance;GO:0071346:cellular response to interferon-gamma;GO:0051642:centrosome localization;GO:0007028:cytoplasm organization;GO:0030705:cytoskeleton-dependent intracellular transport;GO:0021766:hippocampus development;GO:0032418:lysosome localization;GO:0007018:microtubule-based movement;GO:0042267:natural killer cell mediated …	GO:1904115:axon cytoplasm;GO:0044295:axonal growth cone;GO:0034451:centriolar satellite;GO:0035253:ciliary rootlet;GO:0005829:cytosol;GO:0032839:dendrite cytoplasm;GO:0005871:kinesin complex;GO:0005765:lysosomal membrane;GO:0016020:membrane;GO:0005874:microtubule;GO:0048471:perinuclear region of cytoplasm;GO:0045335:phagocytic vesicle;GO:0031982:vesicle;	GO:0005524:ATP binding;GO:0008574:ATP-dependent microtubule motor activity, plus-end-directed;GO:0045296:cadherin binding;GO:0042802:identical protein binding;GO:0008432:JUN kinase binding;GO:0008017:microtubule binding;GO:0003777:microtubule motor activity;	K10396	;ko04144 Endocytosis;ko04728 Dopaminergic synapse;ko05010 Alzheimer disease;ko05012 Parkinson disease;ko05014 Amyotrophic lateral sclerosis;ko05016 Huntington disease;ko05020 Prion disease;ko05022 Pathways of neurodegeneration - multiple diseases;ko05132 Salmonella infection;ko05223 Non-small cell lung cancer;
ENSG00000070961	5320.96872572733	0.847789826797283	-0.238221	0.0468146745865324	-5.08861	3.60704889307929e-07	7.14535968461123e-05	12	89588049	89709300	-	ATP2B1	ATPase plasma membrane Ca2+ transporting 1 [Source:HGNC Symbol%3BAcc:HGNC:814]	GO:0007568:aging;GO:0007420:brain development;GO:1990034:calcium ion export from cell;GO:0006874:cellular calcium ion homeostasis;GO:0071386:cellular response to corticosterone stimulus;GO:0071305:cellular response to vitamin D;GO:0034220:ion transmembrane transport;GO:0001818:negative regulation of cytokine production;GO:0051481:negative regulation of cytosolic calcium ion concentration;GO:00034…	GO:0016324:apical plasma membrane;GO:0016323:basolateral plasma membrane;GO:0009898:cytoplasmic side of plasma membrane;GO:0032591:dendritic spine membrane;GO:0070062:extracellular exosome;GO:0001772:immunological synapse;GO:0005887:integral component of plasma membrane;GO:0030285:integral component of synaptic vesicle membrane;GO:0043231:intracellular membrane-bounded organelle;GO:0016020:membra…	GO:0005524:ATP binding;GO:0019829:cation-transporting ATPase activity;GO:0015085:calcium ion transmembrane transporter activity;GO:0005516:calmodulin binding;GO:0046872:metal ion binding;GO:0005388:calcium-transporting ATPase activity;GO:0030165:PDZ domain binding;	K05850	;ko04020 Calcium signaling pathway;ko04022 cGMP-PKG signaling pathway;ko04024 cAMP signaling pathway;ko04261 Adrenergic signaling in cardiomyocytes;ko04925 Aldosterone synthesis and secretion;ko04961 Endocrine and other factor-regulated calcium reabsorption;ko04970 Salivary secretion;ko04972 Pancreatic secretion;ko04978 Mineral absorption;
ENSG00000139505	1016.64663153085	0.802293221103647	-0.317798	0.0626521924754952	-5.07242	3.92779931662181e-07	7.63666018985415e-05	13	25246222	25287488	-	MTMR6	myotubularin related protein 6 [Source:HGNC Symbol%3BAcc:HGNC:7453]	GO:0006897:endocytosis;GO:0006661:phosphatidylinositol biosynthetic process;GO:0046856:phosphatidylinositol dephosphorylation;GO:0006470:protein dephosphorylation;	GO:0005737:cytoplasm;GO:0005829:cytosol;GO:0005783:endoplasmic reticulum;GO:0005793:endoplasmic reticulum-Golgi intermediate compartment;GO:0005635:nuclear envelope;GO:0048471:perinuclear region of cytoplasm;GO:0032587:ruffle membrane;	GO:0052629:phosphatidylinositol-3,5-bisphosphate 3-phosphatase activity;GO:0004438:phosphatidylinositol-3-phosphatase activity;GO:0004722:protein serine/threonine phosphatase activity;GO:0004725:protein tyrosine phosphatase activity;	K18083	;ko00562 Inositol phosphate metabolism;ko01100 Metabolic pathways;ko04070 Phosphatidylinositol signaling system;
ENSG00000134970	4632.50451801572	0.85477108253373	-0.22639	0.0448759850472515	-5.04479	4.54015887978443e-07	8.6469729161207e-05	5	115613210	115632992	-	TMED7	transmembrane p24 trafficking protein 7 [Source:HGNC Symbol%3BAcc:HGNC:24253]	GO:0006888:ER to Golgi vesicle-mediated transport;GO:0007030:Golgi organization;GO:0006886:intracellular protein transport;	GO:0030126:COPI vesicle coat;GO:0030127:COPII vesicle coat;GO:0030134:ER to Golgi transport vesicle;GO:0005783:endoplasmic reticulum;GO:0005789:endoplasmic reticulum membrane;GO:0005793:endoplasmic reticulum-Golgi intermediate compartment;GO:0033116:endoplasmic reticulum-Golgi intermediate compartment membrane;GO:0005794:Golgi apparatus;GO:0000139:Golgi membrane;GO:0016021:integral component of m…	-	K14825	-
ENSG00000152332	5647.42819206508	0.859689804907698	-0.218112	0.0432608717292029	-5.04178	4.61215814175407e-07	8.6469729161207e-05	1	162497251	162529631	+	UHMK1	U2AF homology motif kinase 1 [Source:HGNC Symbol%3BAcc:HGNC:19683]	GO:0031175:neuron projection development;GO:0018105:peptidyl-serine phosphorylation;GO:0045948:positive regulation of translational initiation;GO:0046777:protein autophosphorylation;GO:0051726:regulation of cell cycle;GO:0046825:regulation of protein export from nucleus;	GO:0030424:axon;GO:0005737:cytoplasm;GO:0032839:dendrite cytoplasm;GO:0071598:neuronal ribonucleoprotein granule;GO:0005634:nucleus;	GO:0005524:ATP binding;GO:0019899:enzyme binding;GO:0004674:protein serine/threonine kinase activity;GO:0043021:ribonucleoprotein complex binding;GO:0003723:RNA binding;	K08877	-
ENSG00000103363	1063.0915963008	1.29759798345482	0.375843482634846	0.0749163629904606	5.01684	5.2527999506885e-07	9.67528889162782e-05	16	2771414	2777289	-	ELOB	elongin B [Source:HGNC Symbol%3BAcc:HGNC:11619]	GO:0032436:positive regulation of proteasomal ubiquitin-dependent protein catabolic process;GO:0016567:protein ubiquitination;GO:0065003:macromolecular complex assembly;GO:0006368:transcription elongation from RNA polymerase II promoter;	GO:0031462:Cul2-RING ubiquitin ligase complex;GO:0031466:Cul5-RING ubiquitin ligase complex;GO:0005829:cytosol;GO:0070449:elongin complex;GO:0005654:nucleoplasm;GO:0030891:VCB complex;	GO:0031625:ubiquitin protein ligase binding;	K03873	;ko04066 HIF-1 signaling pathway;ko04120 Ubiquitin mediated proteolysis;ko05170 Human immunodeficiency virus 1 infection;ko05200 Pathways in cancer;ko05211 Renal cell carcinoma;
ENSG00000145287	1745.6399940352	1.1961252954592	0.2583685213669	0.0520188261595808	4.96682721317644	6.80571749746165e-07	0.00012294094511188	4	83090048	83137075	-	PLAC8	placenta associated 8 [Source:HGNC Symbol%3BAcc:HGNC:19254]	GO:0050873:brown fat cell differentiation;GO:0042742:defense response to bacterium;GO:0043066:negative regulation of apoptotic process;GO:0040015:negative regulation of multicellular organism growth;GO:0008284:positive regulation of cell proliferation;GO:0045944:positive regulation of transcription from RNA polymerase II promoter;GO:0009409:response to cold;	GO:0035578:azurophil granule lumen;GO:0005576:extracellular region;	GO:0003682:chromatin binding;	K02927;K10392	-
ENSG00000182287	2503.72804742068	0.857019529594028	-0.2226	0.0448436773235435	-4.96391	6.90876822707014e-07	0.00012294094511188	X	15825806	15854931	-	AP1S2	adaptor related protein complex 1 subunit sigma 2 [Source:HGNC Symbol%3BAcc:HGNC:560]	GO:0006886:intracellular protein transport;GO:0016192:vesicle-mediated transport;GO:0006898:receptor-mediated endocytosis;GO:0009615:response to virus;	GO:0030121:AP-1 adaptor complex;GO:0030119:AP-type membrane coat adaptor complex;GO:0005905:coated pit;GO:0030659:cytoplasmic vesicle membrane;GO:0005829:cytosol;GO:0005794:Golgi apparatus;GO:0000139:Golgi membrane;GO:0043231:intracellular membrane-bounded organelle;GO:0005765:lysosomal membrane;GO:0032588:trans-Golgi network membrane;GO:0016020:membrane;	GO:0035615:clathrin adaptor activity;	K12394	;ko04142 Lysosome;ko05170 Human immunodeficiency virus 1 infection;
ENSG00000143847	357.438067857844	1.42995923593684	0.51597402046519	0.104141038157135	4.95456958751124	7.24905708002026e-07	0.000126846417138555	1	203026491	203078740	+	PPFIA4	PTPRF interacting protein alpha 4 [Source:HGNC Symbol%3BAcc:HGNC:9248]	GO:0050808:synapse organization;GO:0007160:cell-matrix adhesion;GO:0060998:regulation of dendritic spine development;GO:0061001:regulation of dendritic spine morphogenesis;GO:2000300:regulation of synaptic vesicle exocytosis;	GO:0009986:cell surface;GO:0005829:cytosol;GO:0048786:presynaptic active zone;GO:0045202:synapse;GO:0005737:cytoplasm;GO:0030424:axon;GO:0043197:dendritic spine;GO:0070062:extracellular exosome;	-	-	-
ENSG00000091409	8786.50119821181	0.849705969792044	-0.234964	0.0475205973986818	-4.94447	7.63494356789292e-07	0.000129611464325641	2	172427354	172506459	+	ITGA6	integrin subunit alpha 6 [Source:HGNC Symbol%3BAcc:HGNC:6142]	GO:0050873:brown fat cell differentiation;GO:0098609:cell-cell adhesion;GO:0007160:cell-matrix adhesion;GO:0031589:cell-substrate adhesion;GO:0031668:cellular response to extracellular stimulus;GO:0046847:filopodium assembly;GO:0007229:integrin-mediated signaling pathway;GO:0050900:leukocyte migration;GO:0035878:nail development;GO:2001237:negative regulation of extrinsic apoptotic signaling path…	GO:0005912:adherens junction;GO:0045178:basal part of cell;GO:0009925:basal plasma membrane;GO:0005604:basement membrane;GO:0016323:basolateral plasma membrane;GO:0009986:cell surface;GO:0009897:external side of plasma membrane;GO:0030175:filopodium;GO:0030056:hemidesmosome;GO:0034676:integrin alpha6-beta4 complex;GO:0008305:integrin complex;GO:0005886:plasma membrane;GO:0005925:focal adhesion;	GO:0031994:insulin-like growth factor I binding;GO:0043236:laminin binding;GO:0046872:metal ion binding;GO:0038132:neuregulin binding;GO:0044877:macromolecular complex binding;GO:0045296:cadherin binding;	K06485	;ko04151 PI3K-Akt signaling pathway;ko04510 Focal adhesion;ko04512 ECM-receptor interaction;ko04514 Cell adhesion molecules;ko04640 Hematopoietic cell lineage;ko04810 Regulation of actin cytoskeleton;ko05145 Toxoplasmosis;ko05165 Human papillomavirus infection;ko05200 Pathways in cancer;ko05222 Small cell lung cancer;ko05410 Hypertrophic cardiomyopathy;ko05412 Arrhythmogenic right ventricular car…
ENSG00000162783	2218.86057490923	1.17936772107694	0.238013613703956	0.0481420130485496	4.94398963881978	7.65397731992546e-07	0.000129611464325641	1	181088700	181092900	+	IER5	immediate early response 5 [Source:HGNC Symbol%3BAcc:HGNC:5393]	GO:0034605:cellular response to heat;GO:1900036:positive regulation of cellular response to heat;GO:0045944:positive regulation of transcription from RNA polymerase II promoter;GO:0042127:regulation of cell proliferation;	GO:0005737:cytoplasm;GO:0005730:nucleolus;GO:0005654:nucleoplasm;GO:0005634:nucleus;	GO:0042802:identical protein binding;	K09228	;ko05168 Herpes simplex virus 1 infection;
ENSG00000131747	21625.5387340156	0.872022619113035	-0.197563	0.0400883229065276	-4.92818	8.2998429496741e-07	0.000134812767567875	17	40388525	40417896	-	TOP2A	DNA topoisomerase II alpha [Source:HGNC Symbol%3BAcc:HGNC:11989]	GO:0030263:apoptotic chromosome condensation;GO:0006974:cellular response to DNA damage stimulus;GO:0007059:chromosome segregation;GO:0006266:DNA ligation;GO:0006265:DNA topological change;GO:0040016:embryonic cleavage;GO:0007143:female meiotic division;GO:0002244:hematopoietic progenitor cell differentiation;GO:0043065:positive regulation of apoptotic process;GO:0045870:positive regulation of si…	GO:0000775:chromosome, centromeric region;GO:0000793:condensed chromosome;GO:0005737:cytoplasm;GO:0009330:DNA topoisomerase complex (ATP-hydrolyzing);GO:0005730:nucleolus;GO:0005654:nucleoplasm;GO:0005634:nucleus;GO:0032991:macromolecular complex;	GO:0005524:ATP binding;GO:0008094:DNA-dependent ATPase activity;GO:0003682:chromatin binding;GO:0003677:DNA binding;GO:0008301:DNA binding, bending;GO:0003918:DNA topoisomerase type II (ATP-hydrolyzing) activity;GO:0019899:enzyme binding;GO:0042826:histone deacetylase binding;GO:0000287:magnesium ion binding;GO:0008022:protein C-terminus binding;GO:0046982:protein heterodimerization activity;GO:0…	K03164	;ko01524 Platinum drug resistance;
ENSG00000265190	530.579278842861	1.34338323072826	0.425870925169031	0.0864207851420336	4.92787614078149	8.31282844735129e-07	0.000134812767567875	10	47460162	47484158	-	ANXA8	annexin A8 [Source:HGNC Symbol%3BAcc:HGNC:546]	GO:0007596:blood coagulation;GO:0016197:endosomal transport;GO:0007032:endosome organization;GO:1900138:negative regulation of phospholipase A2 activity;GO:1900004:negative regulation of serine-type endopeptidase activity;	GO:0005737:cytoplasm;GO:0005829:cytosol;GO:0031902:late endosome membrane;GO:0005886:plasma membrane;	GO:0005509:calcium ion binding;GO:0005544:calcium-dependent phospholipid binding;GO:0051015:actin filament binding;GO:0005547:phosphatidylinositol-3,4,5-trisphosphate binding;GO:0043325:phosphatidylinositol-3,4-bisphosphate binding;GO:0005546:phosphatidylinositol-4,5-bisphosphate binding;	K17096	-
ENSG00000143815	5970.34635815662	0.872486572765846	-0.196795	0.0399547524636122	-4.92545	8.4166103743028e-07	0.000134812767567875	1	225401502	225428925	-	LBR	lamin B receptor [Source:HGNC Symbol%3BAcc:HGNC:6518]	GO:0006695:cholesterol biosynthetic process;GO:0030223:neutrophil differentiation;GO:0016126:sterol biosynthetic process;	GO:0005737:cytoplasm;GO:0005789:endoplasmic reticulum membrane;GO:0016021:integral component of membrane;GO:0005639:integral component of nuclear inner membrane;GO:0016020:membrane;GO:0005635:nuclear envelope;GO:0005637:nuclear inner membrane;GO:0031965:nuclear membrane;GO:0005634:nucleus;	GO:0070087:chromo shadow domain binding;GO:0050613:delta14-sterol reductase activity;GO:0003677:DNA binding;GO:0005521:lamin binding;GO:0070402:NADPH binding;GO:0016627:oxidoreductase activity, acting on the CH-CH group of donors;GO:0003723:RNA binding;	K19532	;ko00100 Steroid biosynthesis;ko01100 Metabolic pathways;
ENSG00000057019	8042.81273611333	0.878468870767954	-0.186937	0.0379636397434267	-4.9241	8.47475250926734e-07	0.000134812767567875	3	98795941	98901695	-	DCBLD2	discoidin%2C CUB and LCCL domain containing 2 [Source:HGNC Symbol%3BAcc:HGNC:24627]	GO:0030522:intracellular receptor signaling pathway;GO:0030308:negative regulation of cell growth;GO:0042060:wound healing;	GO:0009986:cell surface;GO:0005887:integral component of plasma membrane;	-	K17985;K00543	;ko04137 Mitophagy - animal;ko04140 Autophagy - animal;ko05010 Alzheimer disease;ko05014 Amyotrophic lateral sclerosis;ko05016 Huntington disease;ko05017 Spinocerebellar ataxia;ko05022 Pathways of neurodegeneration - multiple diseases;;ko00380 Tryptophan metabolism;ko01100 Metabolic pathways;
ENSG00000166741	2850.20820718837	1.15833323316367	0.212050352354462	0.0431499784650828	4.91426322555535	8.91169520562324e-07	0.000139647593975878	11	114257787	114313536	+	NNMT	nicotinamide N-methyltransferase [Source:HGNC Symbol%3BAcc:HGNC:7861]	GO:0031100:organ regeneration;GO:0032259:methylation;GO:0034356:NAD biosynthesis via nicotinamide riboside salvage pathway;GO:0006769:nicotinamide metabolic process;GO:0045722:positive regulation of gluconeogenesis;GO:0090312:positive regulation of protein deacetylation;GO:0051569:regulation of histone H3-K4 methylation;GO:0031060:regulation of histone methylation;GO:0010967:regulation of polyami…	GO:0005829:cytosol;	GO:0008170:N-methyltransferase activity;GO:0008112:nicotinamide N-methyltransferase activity;GO:0030760:pyridine N-methyltransferase activity;	K00541	;ko00760 Nicotinate and nicotinamide metabolism;ko01100 Metabolic pathways;
ENSG00000123983	2071.4587206405	0.853655409133936	-0.228274	0.0466140163753309	-4.89712	9.72531389745212e-07	0.00015015598619022	2	222860942	222944639	+	ACSL3	acyl-CoA synthetase long chain family member 3 [Source:HGNC Symbol%3BAcc:HGNC:3570]	GO:0007420:brain development;GO:0006633:fatty acid biosynthetic process;GO:0006631:fatty acid metabolic process;GO:0044539:long-chain fatty acid import;GO:0001676:long-chain fatty acid metabolic process;GO:0035338:long-chain fatty-acyl-CoA biosynthetic process;GO:0035336:long-chain fatty-acyl-CoA metabolic process;GO:0030182:neuron differentiation;GO:0042998:positive regulation of Golgi to plasma…	GO:0005783:endoplasmic reticulum;GO:0005789:endoplasmic reticulum membrane;GO:0005794:Golgi apparatus;GO:0016021:integral component of membrane;GO:0005811:lipid particle;GO:0016020:membrane;GO:0005741:mitochondrial outer membrane;GO:0048471:perinuclear region of cytoplasm;GO:0005778:peroxisomal membrane;GO:0005886:plasma membrane;	GO:0047676:arachidonate-CoA ligase activity;GO:0005524:ATP binding;GO:0004467:long-chain fatty acid-CoA ligase activity;GO:0090433:palmitoyl-CoA ligase activity;GO:0019904:protein domain specific binding;GO:0019901:protein kinase binding;	K01897	;ko00061 Fatty acid biosynthesis;ko00071 Fatty acid degradation;ko01100 Metabolic pathways;ko01212 Fatty acid metabolism;ko03320 PPAR signaling pathway;ko04146 Peroxisome;ko04216 Ferroptosis;ko04714 Thermogenesis;ko04920 Adipocytokine signaling pathway;
ENSG00000120992	1485.73182314245	0.830614881697728	-0.267748	0.0547720878774064	-4.88841	1.01654096291707e-06	0.000153169794855484	8	54046367	54102017	-	LYPLA1	lysophospholipase 1 [Source:HGNC Symbol%3BAcc:HGNC:6737]	GO:0006631:fatty acid metabolic process;GO:0042997:negative regulation of Golgi to plasma membrane protein transport;GO:0002084:protein depalmitoylation;	GO:0005737:cytoplasm;GO:0005829:cytosol;GO:0005783:endoplasmic reticulum;GO:0070062:extracellular exosome;GO:0031965:nuclear membrane;GO:0005886:plasma membrane;	GO:0052689:carboxylic ester hydrolase activity;GO:0016298:lipase activity;GO:0004622:lysophospholipase activity;GO:0008474:palmitoyl-(protein) hydrolase activity;GO:0004620:phospholipase activity;	K06128	;ko00564 Glycerophospholipid metabolism;ko05231 Choline metabolism in cancer;
ENSG00000167526	6055.13491439265	1.16736062589496	0.223250313247077	0.0456777851049215	4.88750303313247	1.02122922562948e-06	0.000153169794855484	16	89560677	89564542	+	RPL13	ribosomal protein L13 [Source:HGNC Symbol%3BAcc:HGNC:10303]	GO:0001824:blastocyst development;GO:0060348:bone development;GO:0002181:cytoplasmic translation;GO:0006412:translation;	GO:0005829:cytosol;GO:0022625:cytosolic large ribosomal subunit;GO:0022626:cytosolic ribosome;GO:0005783:endoplasmic reticulum;GO:0016020:membrane;GO:0005730:nucleolus;GO:0005634:nucleus;	GO:0003723:RNA binding;GO:0003735:structural constituent of ribosome;	K02873	;ko03010 Ribosome;ko05171 Coronavirus disease - COVID-19;
ENSG00000100258	616.901760712942	1.3438903402454	0.426415420826007	0.087422575902434	4.87763505506744	1.07365333626292e-06	0.000158764596865132	22	50502949	50507702	-	LMF2	lipase maturation factor 2 [Source:HGNC Symbol%3BAcc:HGNC:25096]	GO:0051604:protein maturation;	GO:0005789:endoplasmic reticulum membrane;GO:0016021:integral component of membrane;GO:0016020:membrane;	-	-	-
ENSG00000178695	1099.33441269574	0.819702545188457	-0.286828	0.0589236629652229	-4.86778	1.12857031354296e-06	0.000164567496137327	13	76880175	76886405	-	KCTD12	potassium channel tetramerization domain containing 12 [Source:HGNC Symbol%3BAcc:HGNC:14678]	GO:0051260:protein homooligomerization;	GO:0042995:cell projection;GO:0045211:postsynaptic membrane;GO:0042734:presynaptic membrane;	GO:0042802:identical protein binding;GO:0003723:RNA binding;	-	-
ENSG00000196576	3085.93071970965	1.17550298869322	0.233278207019352	0.0480525972813957	4.85464304152545	1.20603789147871e-06	0.000173454682501849	22	50274979	50307646	-	PLXNB2	plexin B2 [Source:HGNC Symbol%3BAcc:HGNC:9104]	GO:0007420:brain development;GO:0007156:homophilic cell adhesion via plasma membrane adhesion molecules;GO:0007162:negative regulation of cell adhesion;GO:0001843:neural tube closure;GO:0007405:neuroblast proliferation;GO:0050772:positive regulation of axonogenesis;GO:0010976:positive regulation of neuron projection development;GO:0045727:positive regulation of translation;GO:0030334:regulation o…	GO:0009986:cell surface;GO:0070062:extracellular exosome;GO:0005887:integral component of plasma membrane;GO:0002116:semaphorin receptor complex;	GO:0017154:semaphorin receptor activity;	K06821	;ko04360 Axon guidance;
ENSG00000105887	9457.79348043104	0.879714793228116	-0.184892	0.0382120334335308	-4.83859	1.30765898828759e-06	0.000185528536730154	7	135926760	135977359	-	MTPN	myotrophin [Source:HGNC Symbol%3BAcc:HGNC:15667]	GO:0006584:catecholamine metabolic process;GO:0071260:cellular response to mechanical stimulus;GO:0021707:cerebellar granule cell differentiation;GO:0030182:neuron differentiation;GO:0010613:positive regulation of cardiac muscle hypertrophy;GO:0030307:positive regulation of cell growth;GO:0010557:positive regulation of macromolecule biosynthetic process;GO:0051092:positive regulation of NF-kappaB…	GO:0030424:axon;GO:0005737:cytoplasm;GO:0005829:cytosol;GO:0008290:F-actin capping protein complex;GO:0005634:nucleus;GO:0048471:perinuclear region of cytoplasm;	GO:0043565:sequence-specific DNA binding;	-	-
ENSG00000112308	6158.96307229146	0.870408364080659	-0.200236	0.0415138438913964	-4.82335	1.41169055255858e-06	0.000197617854817501	6	24704861	24719998	-	C6orf62	chromosome 6 open reading frame 62 [Source:HGNC Symbol%3BAcc:HGNC:20998]	-	-	-	-	-
ENSG00000120694	4126.76503680641	0.873700155984311	-0.19479	0.0404518057025868	-4.81536	1.46937665205883e-06	0.000202526718730812	13	31134973	31162388	-	HSPH1	heat shock protein family H (Hsp110) member 1 [Source:HGNC Symbol%3BAcc:HGNC:16969]	GO:0051085:chaperone mediated protein folding requiring cofactor;GO:0045345:positive regulation of MHC class I biosynthetic process;GO:0051135:positive regulation of NK T cell activation;GO:0006986:response to unfolded protein;	GO:0005829:cytosol;GO:0005874:microtubule;GO:0005654:nucleoplasm;GO:0005634:nucleus;GO:0032991:macromolecular complex;GO:0005737:cytoplasm;GO:0071682:endocytic vesicle lumen;GO:0070062:extracellular exosome;GO:0005576:extracellular region;	GO:0000774:adenyl-nucleotide exchange factor activity;GO:0043014:alpha-tubulin binding;GO:0005524:ATP binding;	K09485	;ko04141 Protein processing in endoplasmic reticulum;
ENSG00000132470	1672.36004565848	1.2106264491349	0.27575377575345	0.0572911723510552	4.81319834168783	1.48533739806387e-06	0.000202526718730812	17	75721328	75757818	+	ITGB4	integrin subunit beta 4 [Source:HGNC Symbol%3BAcc:HGNC:6158]	GO:0006914:autophagy;GO:0007155:cell adhesion;GO:0033627:cell adhesion mediated by integrin;GO:0016477:cell migration;GO:0048870:cell motility;GO:0007160:cell-matrix adhesion;GO:0046847:filopodium assembly;GO:0031581:hemidesmosome assembly;GO:0007229:integrin-mediated signaling pathway;GO:0048333:mesodermal cell differentiation;GO:0035878:nail development;GO:0032290:peripheral nervous system myel…	GO:0009925:basal plasma membrane;GO:0005604:basement membrane;GO:0030054:cell junction;GO:0031252:cell leading edge;GO:0009986:cell surface;GO:0070062:extracellular exosome;GO:0005925:focal adhesion;GO:0030056:hemidesmosome;GO:0008305:integrin complex;GO:0031965:nuclear membrane;GO:0005730:nucleolus;GO:0005886:plasma membrane;GO:0043235:receptor complex;GO:0005938:cell cortex;GO:0005737:cytoplasm…	GO:0001664:G-protein coupled receptor binding;GO:0005178:integrin binding;GO:0050839:cell adhesion molecule binding;	K06525	;ko04151 PI3K-Akt signaling pathway;ko04510 Focal adhesion;ko04512 ECM-receptor interaction;ko04810 Regulation of actin cytoskeleton;ko05165 Human papillomavirus infection;ko05410 Hypertrophic cardiomyopathy;ko05412 Arrhythmogenic right ventricular cardiomyopathy;ko05414 Dilated cardiomyopathy;
ENSG00000130748	172.042072568428	1.6790107119038	0.747611434540099	0.155500458850655	4.80777638899519	1.526183361628e-06	0.0002054281937658	19	47045909	47048624	-	TMEM160	transmembrane protein 160 [Source:HGNC Symbol%3BAcc:HGNC:26042]	-	GO:0016021:integral component of membrane;	-	-	-
ENSG00000146676	3045.73477077249	0.859709022407282	-0.21808	0.045542108354803	-4.78853	1.68009367533946e-06	0.00022328232275176	7	44876299	44885530	-	PURB	purine rich element binding protein B [Source:HGNC Symbol%3BAcc:HGNC:9702]	GO:0030154:cell differentiation;GO:0008283:cell proliferation;GO:0045637:regulation of myeloid cell differentiation;GO:0006357:regulation of transcription from RNA polymerase II promoter;	GO:0005654:nucleoplasm;GO:0005634:nucleus;	GO:0000981:sequence-specific DNA binding RNA polymerase II transcription factor activity;GO:0001227:RNA polymerase II transcription regulatory region sequence-specific DNA binding transcription factor activity involved in negative regulation of transcription;GO:0003729:mRNA binding;GO:0032422:purine-rich negative regulatory element binding;GO:0003723:RNA binding;GO:0000977:RNA polymerase II regul…	K11251	;ko04217 Necroptosis;ko04613 Neutrophil extracellular trap formation;ko05034 Alcoholism;ko05322 Systemic lupus erythematosus;
ENSG00000128309	575.553254026016	1.28358141455402	0.360174805573072	0.0753832936356315	4.77791282660046	1.77124134626599e-06	0.000229719840124767	22	37019635	37029821	+	MPST	mercaptopyruvate sulfurtransferase [Source:HGNC Symbol%3BAcc:HGNC:7223]	GO:0009440:cyanate catabolic process;GO:0070814:hydrogen sulfide biosynthetic process;GO:0001822:kidney development;GO:0001889:liver development;GO:0009636:response to toxic substance;GO:0021510:spinal cord development;GO:0000098:sulfur amino acid catabolic process;GO:0019346:transsulfuration;	GO:0005829:cytosol;GO:0070062:extracellular exosome;GO:0005759:mitochondrial matrix;GO:0005739:mitochondrion;GO:0043005:neuron projection;GO:0045202:synapse;	GO:0016784:3-mercaptopyruvate sulfurtransferase activity;GO:0042802:identical protein binding;GO:0004792:thiosulfate sulfurtransferase activity;	K01011	;ko00270 Cysteine and methionine metabolism;ko00920 Sulfur metabolism;ko01100 Metabolic pathways;ko04122 Sulfur relay system;
ENSG00000139977	1008.9621953806	0.800795368989966	-0.320494	0.0670830111760534	-4.77758	1.77417324300168e-06	0.000229719840124767	14	57390544	57415906	+	NAA30	N-alpha-acetyltransferase 30%2C NatC catalytic subunit [Source:HGNC Symbol%3BAcc:HGNC:19844]	GO:0017196:N-terminal peptidyl-methionine acetylation;	GO:0005737:cytoplasm;GO:0005829:cytosol;GO:0031417:NatC complex;GO:0005634:nucleus;	GO:0004596:peptide alpha-N-acetyltransferase activity;	K00670	-
ENSG00000177410	2196.60449537058	1.16258473790944	0.217335874505691	0.0455122696172092	4.77532490323251	1.79417343463481e-06	0.000229719840124767	20	49278178	49299600	+	ZFAS1	ZNFX1 antisense RNA 1 [Source:HGNC Symbol%3BAcc:HGNC:33101]	-	-	-	-	-
ENSG00000186522	4237.22715379945	0.88024572988845	-0.184022	0.0386233498487485	-4.76452	1.89302561546671e-06	0.000239456336587771	2	109542799	109614143	-	SEPTIN10	septin 10 [Source:HGNC Symbol%3BAcc:HGNC:14349]	GO:0034613:cellular protein localization;GO:0061640:cytoskeleton-dependent cytokinesis;GO:0007049:cell cycle;GO:0051301:cell division;	GO:0032153:cell division site;GO:0015630:microtubule cytoskeleton;GO:0031105:septin complex;GO:0005940:septin ring;GO:0005737:cytoplasm;GO:0005856:cytoskeleton;	GO:0005525:GTP binding;GO:0003924:GTPase activity;GO:0060090:binding, bridging;	K16940	-
ENSG00000114999	4071.86696903069	0.868718405103253	-0.203039	0.0426742864258587	-4.75789	1.95628619296833e-06	0.000244512484999696	2	112482156	112541739	+	TTL	tubulin tyrosine ligase [Source:HGNC Symbol%3BAcc:HGNC:21586]	GO:0018166:C-terminal protein-tyrosinylation;GO:0000226:microtubule cytoskeleton organization;GO:0045931:positive regulation of mitotic cell cycle;GO:0030516:regulation of axon extension;GO:0090235:regulation of metaphase plate congression;	GO:0005876:spindle microtubule;	GO:0005524:ATP binding;GO:0004835:tubulin-tyrosine ligase activity;	K06047	-
ENSG00000057252	4263.38266143525	0.884812757376077	-0.176556	0.037273157334307	-4.73681	2.17107277847511e-06	0.000268165801190708	1	179293714	179358680	+	SOAT1	sterol O-acyltransferase 1 [Source:HGNC Symbol%3BAcc:HGNC:11177]	GO:0033344:cholesterol efflux;GO:0034435:cholesterol esterification;GO:0042632:cholesterol homeostasis;GO:0008203:cholesterol metabolic process;GO:0010878:cholesterol storage;GO:0034383:low-density lipoprotein particle clearance;GO:0010742:macrophage derived foam cell differentiation;GO:0042986:positive regulation of amyloid precursor protein biosynthetic process;GO:0034379:very-low-density lipop…	GO:0005783:endoplasmic reticulum;GO:0005789:endoplasmic reticulum membrane;GO:0016021:integral component of membrane;GO:0016020:membrane;	GO:0015485:cholesterol binding;GO:0034736:cholesterol O-acyltransferase activity;GO:0000062:fatty-acyl-CoA binding;GO:0042802:identical protein binding;GO:0008374:O-acyltransferase activity;GO:0004772:sterol O-acyltransferase activity;	K00637	;ko00100 Steroid biosynthesis;ko04979 Cholesterol metabolism;
ENSG00000188112	1456.60288096341	1.19928408177325	0.262173439253045	0.0555059910808284	4.72333588046855	2.32007199111527e-06	0.000283237625985107	6	42092233	42142620	-	C6orf132	chromosome 6 open reading frame 132 [Source:HGNC Symbol%3BAcc:HGNC:21288]	-	-	-	K17985;K12581	;ko04137 Mitophagy - animal;ko04140 Autophagy - animal;ko05010 Alzheimer disease;ko05014 Amyotrophic lateral sclerosis;ko05016 Huntington disease;ko05017 Spinocerebellar ataxia;ko05022 Pathways of neurodegeneration - multiple diseases;;ko03018 RNA degradation;
ENSG00000198755	10557.3643019913	1.11291874868474	0.154348269096327	0.032773743122807	4.70950994269915	2.483131014931e-06	0.000298725788342932	6	35468401	35470785	+	RPL10A	ribosomal protein L10a [Source:HGNC Symbol%3BAcc:HGNC:10299]	GO:0002181:cytoplasmic translation;GO:0000470:maturation of LSU-rRNA;GO:0045471:response to ethanol;GO:0006412:translation;	GO:0005829:cytosol;GO:0022625:cytosolic large ribosomal subunit;GO:0022626:cytosolic ribosome;GO:0070062:extracellular exosome;GO:0005925:focal adhesion;GO:0016020:membrane;GO:0005634:nucleus;GO:0042788:polysomal ribosome;GO:0014069:postsynaptic density;	GO:0003723:RNA binding;GO:0003735:structural constituent of ribosome;	K02865	;ko03010 Ribosome;ko05171 Coronavirus disease - COVID-19;
ENSG00000114331	1412.34332313444	0.836586483409533	-0.257413	0.0546835154803022	-4.70733	2.50981234795438e-06	0.000298725788342932	3	195274745	195443044	-	ACAP2	ArfGAP with coiled-coil%2C ankyrin repeat and PH domains 2 [Source:HGNC Symbol%3BAcc:HGNC:16469]	GO:0030029:actin filament-based process;GO:1990090:cellular response to nerve growth factor stimulus;GO:0032456:endocytic recycling;	GO:0010008:endosome membrane;GO:0016020:membrane;GO:0001726:ruffle;	GO:0005096:GTPase activator activity;GO:0046872:metal ion binding;GO:0080025:phosphatidylinositol-3,5-bisphosphate binding;GO:0031267:small GTPase binding;	K12489	;ko04144 Endocytosis;
ENSG00000164400	505.671195929093	1.33369606358539	0.415429927753505	0.0883178924799626	4.70380254881826	2.55360220066303e-06	0.000298725788342932	5	132073789	132076170	+	CSF2	colony stimulating factor 2 [Source:HGNC Symbol%3BAcc:HGNC:2434]	GO:0097011:cellular response to granulocyte macrophage colony-stimulating factor stimulus;GO:0071222:cellular response to lipopolysaccharide;GO:0097028:dendritic cell differentiation;GO:0001892:embryonic placenta development;GO:0042045:epithelial fluid transport;GO:0001821:histamine secretion;GO:0006955:immune response;GO:0042116:macrophage activation;GO:0030225:macrophage differentiation;GO:0030…	GO:0005576:extracellular region;GO:0005615:extracellular space;GO:0043231:intracellular membrane-bounded organelle;	GO:0005125:cytokine activity;GO:0005129:granulocyte macrophage colony-stimulating factor receptor binding;GO:0008083:growth factor activity;	K05427	;ko04060 Cytokine-cytokine receptor interaction;ko04630 JAK-STAT signaling pathway;ko04640 Hematopoietic cell lineage;ko04650 Natural killer cell mediated cytotoxicity;ko04657 IL-17 signaling pathway;ko04660 T cell receptor signaling pathway;ko04664 Fc epsilon RI signaling pathway;ko04668 TNF signaling pathway;ko05131 Shigellosis;ko05146 Amoebiasis;ko05166 Human T-cell leukemia virus 1 infection;…
ENSG00000081087	900.368	0.796975886812279	-0.327392	0.0696491236244059	-4.70059	2.59410054177224e-06	0.000298725788342932	6	108029245	108165854	-	OSTM1	osteoclastogenesis associated transmembrane protein 1 [Source:HGNC Symbol%3BAcc:HGNC:21652]	GO:0030316:osteoclast differentiation;	GO:0005829:cytosol;GO:0016021:integral component of membrane;GO:0005765:lysosomal membrane;	-	K17985;K09228;K12581	;ko04137 Mitophagy - animal;ko04140 Autophagy - animal;ko05010 Alzheimer disease;ko05014 Amyotrophic lateral sclerosis;ko05016 Huntington disease;ko05017 Spinocerebellar ataxia;ko05022 Pathways of neurodegeneration - multiple diseases;;ko05168 Herpes simplex virus 1 infection;;ko03018 RNA degradation;
ENSG00000117906	2343.46679670708	0.845456946300745	-0.242197	0.0515418989957017	-4.69903	2.61403138063672e-06	0.000298725788342932	15	76931738	76954393	+	RCN2	reticulocalbin 2 [Source:HGNC Symbol%3BAcc:HGNC:9935]	-	GO:0005783:endoplasmic reticulum;GO:0005788:endoplasmic reticulum lumen;GO:0005730:nucleolus;	GO:0005509:calcium ion binding;	K17985;K05255	-
ENSG00000129128	4019.40591077457	0.860533528843572	-0.216697	0.046117997650434	-4.69874	2.61765620797692e-06	0.000298725788342932	4	176319966	176332245	+	SPCS3	signal peptidase complex subunit 3 [Source:HGNC Symbol%3BAcc:HGNC:26212]	GO:0045047:protein targeting to ER;GO:0006465:signal peptide processing;GO:0019082:viral protein processing;	GO:0005789:endoplasmic reticulum membrane;GO:0016021:integral component of membrane;GO:0005787:signal peptidase complex;	GO:0008233:peptidase activity;	K12948	;ko03060 Protein export;
ENSG00000164323	1673.77126324724	0.830463043368483	-0.268012	0.0571806463121392	-4.68711	2.77086553171788e-06	0.000312809862553828	4	185159665	185209504	-	CFAP97	cilia and flagella associated protein 97 [Source:HGNC Symbol%3BAcc:HGNC:29276]	-	-	-	K12581	;ko03018 RNA degradation;
ENSG00000128595	14968.5674914523	0.875046474057428	-0.192568	0.0413018412722922	-4.66247	3.12441866855637e-06	0.000348970974480567	7	128739292	128773400	+	CALU	calumenin [Source:HGNC Symbol%3BAcc:HGNC:1458]	-	GO:0005789:endoplasmic reticulum membrane;GO:0005576:extracellular region;GO:0005794:Golgi apparatus;GO:0042470:melanosome;GO:0033018:sarcoplasmic reticulum lumen;GO:0005783:endoplasmic reticulum;GO:0005788:endoplasmic reticulum lumen;GO:0016020:membrane;	GO:0005509:calcium ion binding;	K04252	-
ENSG00000104853	2310.60192311355	1.17833221832879	0.236746349154572	0.0508149119125104	4.65899359546634	3.17759087715307e-06	0.000350521891050351	19	44954585	44993341	+	CLPTM1	CLPTM1 regulator of GABA type A receptor forward trafficking [Source:HGNC Symbol%3BAcc:HGNC:2087]	GO:0030154:cell differentiation;GO:0007275:multicellular organismal development;GO:0033081:regulation of T cell differentiation in thymus;	GO:0012505:endomembrane system;GO:0009897:external side of plasma membrane;GO:0005887:integral component of plasma membrane;GO:0016020:membrane;GO:0016021:integral component of membrane;	-	-	-
ENSG00000147649	7415.50764948485	0.877905591141561	-0.187862	0.0403378596962531	-4.65722	3.205076820729e-06	0.000350521891050351	8	97644184	97730260	+	MTDH	metadherin [Source:HGNC Symbol%3BAcc:HGNC:29608]	GO:0070830:bicellular tight junction assembly;GO:0031663:lipopolysaccharide-mediated signaling pathway;GO:0043066:negative regulation of apoptotic process;GO:0000122:negative regulation of transcription from RNA polymerase II promoter;GO:0045766:positive regulation of angiogenesis;GO:0010508:positive regulation of autophagy;GO:0043123:positive regulation of I-kappaB kinase/NF-kappaB signaling;GO:…	GO:0016324:apical plasma membrane;GO:0005923:bicellular tight junction;GO:0005737:cytoplasm;GO:0005783:endoplasmic reticulum;GO:0005789:endoplasmic reticulum membrane;GO:0001650:fibrillar center;GO:0016021:integral component of membrane;GO:0046581:intercellular canaliculus;GO:0016604:nuclear body;GO:0031965:nuclear membrane;GO:0005634:nucleus;GO:0048471:perinuclear region of cytoplasm;GO:0005730:…	GO:0003725:double-stranded RNA binding;GO:0051059:NF-kappaB binding;GO:0003723:RNA binding;GO:0061629:RNA polymerase II sequence-specific DNA binding transcription factor binding;GO:0003713:transcription coactivator activity;GO:0003712:transcription cofactor activity;	K17985	;ko04137 Mitophagy - animal;ko04140 Autophagy - animal;ko05010 Alzheimer disease;ko05014 Amyotrophic lateral sclerosis;ko05016 Huntington disease;ko05017 Spinocerebellar ataxia;ko05022 Pathways of neurodegeneration - multiple diseases;
ENSG00000117500	3916.50132631333	0.872365517414927	-0.196995	0.0423803431836077	-4.64827	3.34727811840794e-06	0.000359264699510838	1	93149742	93180516	-	TMED5	transmembrane p24 trafficking protein 5 [Source:HGNC Symbol%3BAcc:HGNC:24251]	GO:0006888:ER to Golgi vesicle-mediated transport;GO:0007030:Golgi organization;GO:0090161:Golgi ribbon formation;GO:0006886:intracellular protein transport;	GO:0005801:cis-Golgi network;GO:0030134:ER to Golgi transport vesicle;GO:0005783:endoplasmic reticulum;GO:0070971:endoplasmic reticulum exit site;GO:0005789:endoplasmic reticulum membrane;GO:0005793:endoplasmic reticulum-Golgi intermediate compartment;GO:0033116:endoplasmic reticulum-Golgi intermediate compartment membrane;GO:0005794:Golgi apparatus;GO:0016021:integral component of membrane;	-	K14825	-
ENSG00000158710	6742.73782962897	1.12504127818627	0.169977935435311	0.0365709796409191	4.64789122698597	3.35345657225089e-06	0.000359264699510838	1	159918107	159925507	-	TAGLN2	transgelin 2 [Source:HGNC Symbol%3BAcc:HGNC:11554]	GO:0000122:negative regulation of transcription from RNA polymerase II promoter;GO:0030855:epithelial cell differentiation;	GO:0005634:nucleus;GO:0005829:cytosol;GO:0070062:extracellular exosome;GO:0005576:extracellular region;GO:0031982:vesicle;	GO:0045296:cadherin binding;	-	-
ENSG00000161638	1678.25453835713	1.18290903111908	0.242339130820884	0.0523972039183896	4.62503936657259	3.74527261263821e-06	0.000397188052122107	12	54395261	54419266	-	ITGA5	integrin subunit alpha 5 [Source:HGNC Symbol%3BAcc:HGNC:6141]	GO:0001525:angiogenesis;GO:0023035:CD40 signaling pathway;GO:0007155:cell adhesion;GO:0033627:cell adhesion mediated by integrin;GO:0031589:cell-substrate adhesion;GO:0035987:endodermal cell differentiation;GO:0034113:heterotypic cell-cell adhesion;GO:0007229:integrin-mediated signaling pathway;GO:2000811:negative regulation of anoikis;GO:0050731:positive regulation of peptidyl-tyrosine phosphory…	GO:0071062:alphav-beta3 integrin-vitronectin complex;GO:0009986:cell surface;GO:0005925:focal adhesion;GO:0034674:integrin alpha5-beta1 complex;GO:0008305:integrin complex;GO:0005886:plasma membrane;GO:0001726:ruffle;	GO:0046872:metal ion binding;GO:0005161:platelet-derived growth factor receptor binding;GO:0043184:vascular endothelial growth factor receptor 2 binding;GO:0001618:virus receptor activity;	K06484	;ko04145 Phagosome;ko04151 PI3K-Akt signaling pathway;ko04510 Focal adhesion;ko04512 ECM-receptor interaction;ko04640 Hematopoietic cell lineage;ko04810 Regulation of actin cytoskeleton;ko05100 Bacterial invasion of epithelial cells;ko05131 Shigellosis;ko05133 Pertussis;ko05135 Yersinia infection;ko05165 Human papillomavirus infection;ko05168 Herpes simplex virus 1 infection;ko05205 Proteoglycans…
ENSG00000102580	1599.51249674551	0.849173407770889	-0.235869	0.0512234235103027	-4.60471	4.1304525374823e-06	0.000433656211910267	13	95677139	95794988	+	DNAJC3	DnaJ heat shock protein family (Hsp40) member C3 [Source:HGNC Symbol%3BAcc:HGNC:9439]	GO:0070417:cellular response to cold;GO:0030968:endoplasmic reticulum unfolded protein response;GO:0043066:negative regulation of apoptotic process;GO:1903912:negative regulation of endoplasmic reticulum stress-induced eIF2 alpha phosphorylation;GO:0006469:negative regulation of protein kinase activity;GO:0036494:positive regulation of translation initiation in response to endoplasmic reticulum s…	GO:0005737:cytoplasm;GO:0005829:cytosol;GO:0005783:endoplasmic reticulum;GO:0005788:endoplasmic reticulum lumen;GO:0005790:smooth endoplasmic reticulum;GO:0035578:azurophil granule lumen;GO:0070062:extracellular exosome;GO:0005576:extracellular region;GO:1903561:extracellular vesicle;GO:0016020:membrane;	GO:0051087:chaperone binding;GO:0051787:misfolded protein binding;GO:0019901:protein kinase binding;GO:0004860:protein kinase inhibitor activity;	K09523	;ko04141 Protein processing in endoplasmic reticulum;ko05164 Influenza A;
ENSG00000107738	222.030746327269	1.5351518912052	0.618381405984646	0.134625010097322	4.59336200262947	4.36161482135428e-06	0.000453392019895035	10	71747556	71773520	-	VSIR	V-set immunoregulatory receptor [Source:HGNC Symbol%3BAcc:HGNC:30085]	GO:2000562:negative regulation of CD4-positive, alpha-beta T cell proliferation;GO:2000565:negative regulation of CD8-positive, alpha-beta T cell proliferation;GO:0032689:negative regulation of interferon-gamma production;GO:0032693:negative regulation of interleukin-10 production;GO:0032700:negative regulation of interleukin-17 production;GO:0032720:negative regulation of tumor necrosis factor p…	GO:0016021:integral component of membrane;GO:0005886:plasma membrane;	GO:0061133:endopeptidase activator activity;GO:0019899:enzyme binding;GO:0042802:identical protein binding;	-	-
ENSG00000166165	786.335349780163	1.27549536781356	0.351057659548348	0.076472442950981	4.5906426681488	4.41883289631638e-06	0.000454836535082604	14	103519667	103522833	-	CKB	creatine kinase B [Source:HGNC Symbol%3BAcc:HGNC:1991]	GO:0007420:brain development;GO:0030644:cellular chloride ion homeostasis;GO:0046314:phosphocreatine biosynthetic process;GO:0021549:cerebellum development;GO:0021762:substantia nigra development;	GO:0005615:extracellular space;GO:0005739:mitochondrion;GO:0005829:cytosol;GO:0030425:dendrite;GO:0070062:extracellular exosome;GO:0043025:neuronal cell body;GO:0005634:nucleus;	GO:0005524:ATP binding;GO:0004111:creatine kinase activity;GO:0016301:kinase activity;GO:0031625:ubiquitin protein ligase binding;	K00933	;ko00330 Arginine and proline metabolism;ko01100 Metabolic pathways;
ENSG00000136628	5737.63145710618	0.879866221019878	-0.184644	0.040274095597862	-4.58468	4.54678573439048e-06	0.000463463140052094	1	219968600	220046530	-	EPRS1	glutamyl-prolyl-tRNA synthetase 1 [Source:HGNC Symbol%3BAcc:HGNC:3418]	GO:0032869:cellular response to insulin stimulus;GO:0071346:cellular response to interferon-gamma;GO:0006424:glutamyl-tRNA aminoacylation;GO:0017148:negative regulation of translation;GO:0006433:prolyl-tRNA aminoacylation;GO:0065003:macromolecular complex assembly;GO:0006418:tRNA aminoacylation for protein translation;	GO:0017101:aminoacyl-tRNA synthetase multienzyme complex;GO:0005737:cytoplasm;GO:0005829:cytosol;GO:0097452:GAIT complex;GO:0016020:membrane;GO:0005886:plasma membrane;	GO:0005524:ATP binding;GO:0004818:glutamate-tRNA ligase activity;GO:0051020:GTPase binding;GO:0042802:identical protein binding;GO:0004827:proline-tRNA ligase activity;GO:0042803:protein homodimerization activity;GO:0035613:RNA stem-loop binding;GO:0008270:zinc ion binding;	K14163	;ko00860 Porphyrin and chlorophyll metabolism;ko00970 Aminoacyl-tRNA biosynthesis;ko01100 Metabolic pathways;ko01240 Biosynthesis of cofactors;
ENSG00000165458	2138.44614430893	1.18209844614427	0.241350189364744	0.0526852508952907	4.58098206354594	4.6279753882066e-06	0.000467203015392126	11	72223701	72239147	+	INPPL1	inositol polyphosphate phosphatase like 1 [Source:HGNC Symbol%3BAcc:HGNC:6080]	GO:0007015:actin filament organization;GO:0007155:cell adhesion;GO:0001958:endochondral ossification;GO:0006897:endocytosis;GO:0006006:glucose metabolic process;GO:0002376:immune system process;GO:0008285:negative regulation of cell proliferation;GO:0010629:negative regulation of gene expression;GO:0006661:phosphatidylinositol biosynthetic process;GO:0046856:phosphatidylinositol dephosphorylation…	GO:0005856:cytoskeleton;GO:0005829:cytosol;GO:0030175:filopodium;GO:0005794:Golgi apparatus;GO:0030027:lamellipodium;GO:0016607:nuclear speck;GO:0005634:nucleus;GO:0005886:plasma membrane;GO:0005737:cytoplasm;GO:0016020:membrane;	GO:0003779:actin binding;GO:0034485:phosphatidylinositol-3,4,5-trisphosphate 5-phosphatase activity;GO:0042169:SH2 domain binding;GO:0017124:SH3 domain binding;GO:0004445:inositol-polyphosphate 5-phosphatase activity;GO:0005547:phosphatidylinositol-3,4,5-trisphosphate binding;	K15909	;ko00562 Inositol phosphate metabolism;ko01100 Metabolic pathways;ko04070 Phosphatidylinositol signaling system;ko04662 B cell receptor signaling pathway;ko04666 Fc gamma R-mediated phagocytosis;ko04910 Insulin signaling pathway;
ENSG00000100644	8656.57896708608	0.870974928397198	-0.199297	0.0435720836429302	-4.57396	4.78594567327285e-06	0.000477604589984749	14	61695513	61748259	+	HIF1A	hypoxia inducible factor 1 subunit alpha [Source:HGNC Symbol%3BAcc:HGNC:4910]	GO:0001525:angiogenesis;GO:0019896:axon transport of mitochondrion;GO:0001922:B-1 B cell homeostasis;GO:0003208:cardiac ventricle morphogenesis;GO:0001678:cellular glucose homeostasis;GO:0071456:cellular response to hypoxia;GO:1900017:positive regulation of cytokine production involved in inflammatory response;GO:0045944:positive regulation of transcription from RNA polymerase II promoter;GO:0061…	GO:1904115:axon cytoplasm;GO:0000785:chromatin;GO:0005737:cytoplasm;GO:0005829:cytosol;GO:0016607:nuclear speck;GO:0005634:nucleus;	GO:0001216:sequence-specific DNA binding bacterial-type RNA polymerase transcription factor activity involved in positive regulation of transcription;GO:0001228:RNA polymerase II transcription regulatory region sequence-specific DNA binding transcription factor activity involved in positive regulation of transcription;GO:0003700:sequence-specific DNA binding transcription factor activity;GO:00009…	K08268	;ko04066 HIF-1 signaling pathway;ko04137 Mitophagy - animal;ko04140 Autophagy - animal;ko04212 Longevity regulating pathway - worm;ko04361 Axon regeneration;ko04659 Th17 cell differentiation;ko04919 Thyroid hormone signaling pathway;ko05167 Kaposi sarcoma-associated herpesvirus infection;ko05200 Pathways in cancer;ko05205 Proteoglycans in cancer;ko05211 Renal cell carcinoma;ko05230 Central carbon…
ENSG00000163428	2562.96624198162	0.847115679219491	-0.239369	0.0523510146684913	-4.57239	4.82199128854018e-06	0.000477604589984749	3	120324509	120349354	-	LRRC58	leucine rich repeat containing 58 [Source:HGNC Symbol%3BAcc:HGNC:26968]	-	-	-	K17985	;ko04137 Mitophagy - animal;ko04140 Autophagy - animal;ko05010 Alzheimer disease;ko05014 Amyotrophic lateral sclerosis;ko05016 Huntington disease;ko05017 Spinocerebellar ataxia;ko05022 Pathways of neurodegeneration - multiple diseases;
ENSG00000180398	7599.60384222621	0.871689489108682	-0.198114	0.0433759327161403	-4.56737	4.93890065532851e-06	0.000484612317572841	2	46901870	46941855	-	MCFD2	multiple coagulation factor deficiency 2%2C ER cargo receptor complex subunit [Source:HGNC Symbol%3BAcc:HGNC:18451]	GO:0015031:protein transport;GO:0016192:vesicle-mediated transport;	GO:0005783:endoplasmic reticulum;GO:0005793:endoplasmic reticulum-Golgi intermediate compartment;GO:0005794:Golgi apparatus;	GO:0005509:calcium ion binding;	K18134;K12756;K12606	;ko00514 Other types of O-glycan biosynthesis;;ko04510 Focal adhesion;ko04670 Leukocyte transendothelial migration;ko04810 Regulation of actin cytoskeleton;ko05131 Shigellosis;ko05132 Salmonella infection;;ko03018 RNA degradation;
ENSG00000134531	3267.10151855761	0.880495193793864	-0.183613	0.0402372668270529	-4.56326	5.03662394416709e-06	0.000489625136942688	12	13196723	13219941	+	EMP1	epithelial membrane protein 1 [Source:HGNC Symbol%3BAcc:HGNC:3333]	GO:0032060:bleb assembly;GO:0008219:cell death;GO:0008544:epidermis development;	GO:0016021:integral component of membrane;GO:0005886:plasma membrane;	-	-	-
ENSG00000105176	2107.51510026827	0.848418888621778	-0.237151	0.0522893030286671	-4.53537	5.75024935342798e-06	0.00055387034827193	19	29923644	30016612	+	URI1	URI1 prefoldin like chaperone [Source:HGNC Symbol%3BAcc:HGNC:13236]	GO:0071363:cellular response to growth factor stimulus;GO:0071383:cellular response to steroid hormone stimulus;GO:2001243:negative regulation of intrinsic apoptotic signaling pathway;GO:0010923:negative regulation of phosphatase activity;GO:0000122:negative regulation of transcription from RNA polymerase II promoter;GO:0001558:regulation of cell growth;GO:0006357:regulation of transcription from…	GO:0005737:cytoplasm;GO:0005829:cytosol;GO:0030425:dendrite;GO:0005739:mitochondrion;GO:0005654:nucleoplasm;GO:0005634:nucleus;	GO:0003682:chromatin binding;GO:0019212:phosphatase inhibitor activity;GO:0051219:phosphoprotein binding;GO:0004864:protein phosphatase inhibitor activity;GO:0000993:RNA polymerase II core binding;GO:0003714:transcription corepressor activity;	K17560	-
ENSG00000105404	352.354638410896	1.44923095368351	0.535287525317853	0.118417316775023	4.52034837383479	6.1737950637693e-06	0.000589260676131945	19	41956681	41959321	-	RABAC1	Rab acceptor 1 [Source:HGNC Symbol%3BAcc:HGNC:9794]	-	GO:0005794:Golgi apparatus;GO:0016021:integral component of membrane;GO:0016020:membrane;GO:0005886:plasma membrane;GO:0008021:synaptic vesicle;	GO:0042802:identical protein binding;GO:0070064:proline-rich region binding;GO:0008022:protein C-terminus binding;	-	-
ENSG00000091039	4185.69996616226	0.871284075574923	-0.198785	0.0442063764991156	-4.49675	6.90008010482638e-06	0.000646181851589672	12	76351797	76559809	-	OSBPL8	oxysterol binding protein like 8 [Source:HGNC Symbol%3BAcc:HGNC:16396]	GO:0032148:activation of protein kinase B activity;GO:0045444:fat cell differentiation;GO:0030336:negative regulation of cell migration;GO:0010891:negative regulation of sequestering of triglyceride;GO:0036150:phosphatidylserine acyl-chain remodeling;GO:0015914:phospholipid transport;GO:0046326:positive regulation of glucose import;GO:0046628:positive regulation of insulin receptor signaling path…	GO:0032541:cortical endoplasmic reticulum;GO:0005829:cytosol;GO:0005783:endoplasmic reticulum;GO:0005789:endoplasmic reticulum membrane;GO:0016021:integral component of membrane;GO:0043231:intracellular membrane-bounded organelle;GO:0016020:membrane;GO:0031965:nuclear membrane;	GO:0015485:cholesterol binding;GO:0070273:phosphatidylinositol-4-phosphate binding;GO:0001786:phosphatidylserine binding;GO:0005548:phospholipid transporter activity;GO:0032934:sterol binding;GO:0015248:sterol transporter activity;	-	-
ENSG00000136868	1691.03602821139	0.857840275743949	-0.221219	0.0492024890068629	-4.49609	6.92129693208906e-06	0.000646181851589672	9	113221544	113264492	+	SLC31A1	solute carrier family 31 member 1 [Source:HGNC Symbol%3BAcc:HGNC:11016]	GO:0006878:cellular copper ion homeostasis;GO:0072719:cellular response to cisplatin;GO:0098705:copper ion import across plasma membrane;GO:0006825:copper ion transport;	GO:0005887:integral component of plasma membrane;GO:0005770:late endosome;GO:0043025:neuronal cell body;GO:0005886:plasma membrane;GO:0055037:recycling endosome;	GO:0005375:copper ion transmembrane transporter activity;GO:0042802:identical protein binding;	K14686;K09228	;ko01524 Platinum drug resistance;ko04978 Mineral absorption;;ko05168 Herpes simplex virus 1 infection;
ENSG00000052802	1190.93072086344	0.823531080897826	-0.280105	0.0623138666047216	-4.49507	6.95480990852775e-06	0.000646181851589672	4	165327667	165343164	+	MSMO1	methylsterol monooxygenase 1 [Source:HGNC Symbol%3BAcc:HGNC:10545]	GO:0006695:cholesterol biosynthetic process;GO:0006631:fatty acid metabolic process;GO:0008202:steroid metabolic process;GO:0016126:sterol biosynthetic process;	GO:0005783:endoplasmic reticulum;GO:0005789:endoplasmic reticulum membrane;GO:0016021:integral component of membrane;GO:0016020:membrane;GO:0005886:plasma membrane;	GO:0000254:C-4 methylsterol oxidase activity;GO:0005506:iron ion binding;GO:0016491:oxidoreductase activity;	K07750	;ko00100 Steroid biosynthesis;ko01100 Metabolic pathways;
ENSG00000170348	6426.13972964754	0.880548749914437	-0.183525	0.0408557105577228	-4.49203	7.054635520304e-06	0.00064970717831291	14	75131469	75176612	-	TMED10	transmembrane p24 trafficking protein 10 [Source:HGNC Symbol%3BAcc:HGNC:16998]	GO:0048205:COPI coating of Golgi vesicle;GO:0035964:COPI-coated vesicle budding;GO:0048208:COPII vesicle coating;GO:0006888:ER to Golgi vesicle-mediated transport;GO:0007030:Golgi organization;GO:0006886:intracellular protein transport;GO:0001822:kidney development;GO:1902960:negative regulation of aspartic-type endopeptidase activity involved in amyloid precursor protein catabolic process;GO:003…	GO:0005801:cis-Golgi network;GO:0030137:COPI-coated vesicle;GO:0030134:ER to Golgi transport vesicle;GO:0005783:endoplasmic reticulum;GO:0005789:endoplasmic reticulum membrane;GO:0005793:endoplasmic reticulum-Golgi intermediate compartment;GO:0033116:endoplasmic reticulum-Golgi intermediate compartment membrane;GO:0012507:ER to Golgi transport vesicle membrane;GO:0070765:gamma-secretase complex;G…	GO:0008320:protein transmembrane transporter activity;GO:0044877:macromolecular complex binding;GO:0019905:syntaxin binding;	K11447	;ko05202 Transcriptional misregulation in cancer;
ENSG00000083444	2151.0539721702	1.17839396511786	0.236821947064108	0.0527827555256148	4.48672951432369	7.23247992435515e-06	0.000660293971528737	1	11934205	11975538	+	PLOD1	procollagen-lysine%2C2-oxoglutarate 5-dioxygenase 1 [Source:HGNC Symbol%3BAcc:HGNC:9081]	GO:0008544:epidermis development;GO:0017185:peptidyl-lysine hydroxylation;GO:0001666:response to hypoxia;	GO:1902494:catalytic complex;GO:0005783:endoplasmic reticulum;GO:0005789:endoplasmic reticulum membrane;GO:0070062:extracellular exosome;GO:0030867:rough endoplasmic reticulum membrane;	GO:0005506:iron ion binding;GO:0031418:L-ascorbic acid binding;GO:0008475:procollagen-lysine 5-dioxygenase activity;	K00473	;ko00310 Lysine degradation;ko01100 Metabolic pathways;
ENSG00000105701	2494.03107598731	1.15170666267421	0.203773312097704	0.045440230007661	4.48442519026311	7.31107497496926e-06	0.000661715311743123	19	18531751	18544077	-	FKBP8	FKBP prolyl isomerase 8 [Source:HGNC Symbol%3BAcc:HGNC:3724]	GO:0006915:apoptotic process;GO:0043010:camera-type eye development;GO:0001708:cell fate specification;GO:0021904:dorsal/ventral neural tube patterning;GO:0035556:intracellular signal transduction;GO:0035264:multicellular organism growth;GO:0043066:negative regulation of apoptotic process;GO:0001933:negative regulation of protein phosphorylation;GO:0030513:positive regulation of BMP signaling pat…	GO:0005829:cytosol;GO:0005783:endoplasmic reticulum;GO:0030176:integral component of endoplasmic reticulum membrane;GO:0016020:membrane;GO:0031966:mitochondrial membrane;GO:0005739:mitochondrion;GO:0032991:macromolecular complex;	GO:0042802:identical protein binding;GO:0046872:metal ion binding;GO:0003755:peptidyl-prolyl cis-trans isomerase activity;GO:0044183:protein binding involved in protein folding;	K09574	-
ENSG00000111859	1292.0071798803	1.23526990883461	0.304826307876496	0.068038157189506	4.48022580957721	7.45641112686252e-06	0.000669101371119056	6	11183298	11382348	-	NEDD9	neural precursor cell expressed%2C developmentally down-regulated 9 [Source:HGNC Symbol%3BAcc:HGNC:7733]	GO:0051017:actin filament bundle assembly;GO:0090527:actin filament reorganization;GO:0090630:activation of GTPase activity;GO:0007155:cell adhesion;GO:0007049:cell cycle;GO:0051301:cell division;GO:0016477:cell migration;GO:0007010:cytoskeleton organization;GO:0007229:integrin-mediated signaling pathway;GO:0030335:positive regulation of cell migration;GO:0061098:positive regulation of protein ty…	GO:0005938:cell cortex;GO:0005737:cytoplasm;GO:0005829:cytosol;GO:0005925:focal adhesion;GO:0005794:Golgi apparatus;GO:0030027:lamellipodium;GO:0005654:nucleoplasm;GO:0005634:nucleus;GO:0005886:plasma membrane;GO:0005819:spindle;GO:0000922:spindle pole;	-	K16832	-
ENSG00000145725	1733.58725886496	0.825700905781768	-0.276309	0.0617606803060566	-4.47386	7.68190610156278e-06	0.000679245078633391	5	103120149	103212799	+	PPIP5K2	diphosphoinositol pentakisphosphate kinase 2 [Source:HGNC Symbol%3BAcc:HGNC:29035]	GO:0006020:inositol metabolic process;GO:0032958:inositol phosphate biosynthetic process;GO:0043647:inositol phosphate metabolic process;GO:0007605:sensory perception of sound;	GO:0005829:cytosol;	GO:0005524:ATP binding;GO:0033857:diphosphoinositol-pentakisphosphate kinase activity;GO:0000829:inositol heptakisphosphate kinase activity;GO:0052723:inositol hexakisphosphate 1-kinase activity;GO:0052724:inositol hexakisphosphate 3-kinase activity;GO:0000832:inositol hexakisphosphate 5-kinase activity;GO:0000828:inositol hexakisphosphate kinase activity;GO:0000827:inositol-1,3,4,5,6-pentakispho…	K13024	;ko04070 Phosphatidylinositol signaling system;
ENSG00000101412	1502.27211219339	1.17560643663492	0.233405163111634	0.052176326516037	4.47339202846897	7.69884411442743e-06	0.000679245078633391	20	33675477	33686385	-	E2F1	E2F transcription factor 1 [Source:HGNC Symbol%3BAcc:HGNC:3113]	GO:0043276:anoikis;GO:0071398:cellular response to fatty acid;GO:0071456:cellular response to hypoxia;GO:1990090:cellular response to nerve growth factor stimulus;GO:0071466:cellular response to xenobiotic stimulus;GO:0000077:DNA damage checkpoint;GO:0030900:forebrain development;GO:0000082:G1/S transition of mitotic cell cycle;GO:0072332:intrinsic apoptotic signaling pathway by p53 class mediato…	GO:0005813:centrosome;GO:0000785:chromatin;GO:0005737:cytoplasm;GO:0005654:nucleoplasm;GO:0005634:nucleus;GO:0032991:macromolecular complex;GO:0035189:Rb-E2F complex;GO:0090575:RNA polymerase II transcription factor complex;	GO:0000987:core promoter proximal region sequence-specific DNA binding;GO:0003677:DNA binding;GO:0001216:sequence-specific DNA binding bacterial-type RNA polymerase transcription factor activity involved in positive regulation of transcription;GO:0003700:sequence-specific DNA binding transcription factor activity;GO:0000981:sequence-specific DNA binding RNA polymerase II transcription factor acti…	K17454	;ko01522 Endocrine resistance;ko04110 Cell cycle;ko04137 Mitophagy - animal;ko04218 Cellular senescence;ko04934 Cushing syndrome;ko05160 Hepatitis C;ko05161 Hepatitis B;ko05163 Human cytomegalovirus infection;ko05165 Human papillomavirus infection;ko05166 Human T-cell leukemia virus 1 infection;ko05167 Kaposi sarcoma-associated herpesvirus infection;ko05169 Epstein-Barr virus infection;ko05200 Pa…
ENSG00000196878	4232.46676706047	1.12398027506972	0.168616717668449	0.0377415204854105	4.46767155906265	7.9075589085153e-06	0.000691845508170851	1	209614870	209652425	-	LAMB3	laminin subunit beta 3 [Source:HGNC Symbol%3BAcc:HGNC:6490]	GO:0009887:organ morphogenesis;GO:0070831:basement membrane assembly;GO:0050873:brown fat cell differentiation;GO:0016477:cell migration;GO:0035987:endodermal cell differentiation;GO:0008544:epidermis development;GO:0034446:substrate adhesion-dependent cell spreading;GO:0009888:tissue development;	GO:0005576:extracellular region;GO:0043256:laminin complex;GO:0005610:laminin-5 complex;	GO:0005201:extracellular matrix structural constituent;GO:0044877:macromolecular complex binding;GO:0005198:structural molecule activity;	K06244	;ko04151 PI3K-Akt signaling pathway;ko04510 Focal adhesion;ko04512 ECM-receptor interaction;ko05145 Toxoplasmosis;ko05146 Amoebiasis;ko05165 Human papillomavirus infection;ko05200 Pathways in cancer;ko05222 Small cell lung cancer;
ENSG00000139324	1883.50371070816	0.844367863408568	-0.244056	0.0546988411233035	-4.46182	8.12661940567553e-06	0.000705135348266012	12	88142296	88199887	+	TMTC3	transmembrane O-mannosyltransferase targeting cadherins 3 [Source:HGNC Symbol%3BAcc:HGNC:26899]	GO:1901800:positive regulation of proteasomal protein catabolic process;GO:0035269:protein O-linked mannosylation;GO:0034976:response to endoplasmic reticulum stress;	GO:0005783:endoplasmic reticulum;GO:0016021:integral component of membrane;	GO:0004169:dolichyl-phosphate-mannose-protein mannosyltransferase activity;GO:0000030:mannosyltransferase activity;	-	-
ENSG00000178814	38.9014709531674	2.53931641946237	1.34444017771343	0.301645940314761	4.45701399564847	8.31091791406561e-06	NA	8	144051266	144063965	-	OPLAH	5-oxoprolinase%2C ATP-hydrolysing [Source:HGNC Symbol%3BAcc:HGNC:8149]	GO:0006749:glutathione metabolic process;	GO:0005829:cytosol;	GO:0017168:5-oxoprolinase (ATP-hydrolyzing) activity;GO:0005524:ATP binding;GO:0042802:identical protein binding;	K01469	;ko00480 Glutathione metabolism;ko01100 Metabolic pathways;
ENSG00000132953	1245.05608605075	0.839207340467455	-0.252901	0.0568212572511442	-4.45081	8.55457586015449e-06	0.000736184360293131	13	20777329	20903048	-	XPO4	exportin 4 [Source:HGNC Symbol%3BAcc:HGNC:17796]	GO:0046827:positive regulation of protein export from nucleus;GO:0006611:protein export from nucleus;	GO:0005737:cytoplasm;GO:0005829:cytosol;GO:0005643:nuclear pore;GO:0005654:nucleoplasm;	GO:0005049:nuclear export signal receptor activity;	-	-
ENSG00000105640	8005.53604482604	1.1210358155099	0.164832370947181	0.0370647504207941	4.44714638776325	8.70185397013983e-06	0.000742770445792667	19	17859910	17864153	+	RPL18A	ribosomal protein L18a [Source:HGNC Symbol%3BAcc:HGNC:10311]	GO:0002181:cytoplasmic translation;GO:0097327:response to antineoplastic agent;GO:0006412:translation;	GO:0005829:cytosol;GO:0022625:cytosolic large ribosomal subunit;GO:0022626:cytosolic ribosome;GO:0016020:membrane;GO:0042788:polysomal ribosome;GO:0014069:postsynaptic density;GO:0005840:ribosome;GO:0045202:synapse;	GO:0003723:RNA binding;GO:0003735:structural constituent of ribosome;	K02882	;ko03010 Ribosome;ko05171 Coronavirus disease - COVID-19;
ENSG00000170017	10379.2489157539	0.886059139418745	-0.174525	0.039278278179819	-4.4433	8.85902629525711e-06	0.000744541188038417	3	105366909	105576900	+	ALCAM	activated leukocyte cell adhesion molecule [Source:HGNC Symbol%3BAcc:HGNC:400]	GO:0002250:adaptive immune response;GO:0048846:axon extension involved in axon guidance;GO:0007155:cell adhesion;GO:0007157:heterophilic cell-cell adhesion via plasma membrane cell adhesion molecules;GO:0008045:motor neuron axon guidance;GO:1990138:neuron projection extension;GO:0031290:retinal ganglion cell axon guidance;GO:0007165:signal transduction;	GO:0030424:axon;GO:0030425:dendrite;GO:0009897:external side of plasma membrane;GO:0070062:extracellular exosome;GO:0005925:focal adhesion;GO:0001772:immunological synapse;GO:0005887:integral component of plasma membrane;GO:0031226:intrinsic component of plasma membrane;GO:0043025:neuronal cell body;	GO:0042802:identical protein binding;GO:0005102:receptor binding;	K06547	;ko04514 Cell adhesion molecules;
ENSG00000067057	5762.26571621012	1.11544669761828	0.157621575062032	0.0354876237092521	4.44159283116323	8.92954082519298e-06	0.000744541188038417	10	3066333	3137718	+	PFKP	phosphofructokinase%2C platelet [Source:HGNC Symbol%3BAcc:HGNC:8878]	GO:0061621:canonical glycolysis;GO:0030388:fructose 1,6-bisphosphate metabolic process;GO:0006002:fructose 6-phosphate metabolic process;GO:0006096:glycolytic process;GO:0061615:glycolytic process through fructose-6-phosphate;GO:0042593:glucose homeostasis;GO:0005980:glycogen catabolic process;GO:0093001:glycolysis from storage polysaccharide;GO:0046716:muscle cell cellular homeostasis;GO:0032024…	GO:0005945:6-phosphofructokinase complex;GO:0005737:cytoplasm;GO:0005829:cytosol;GO:0070062:extracellular exosome;GO:0016020:membrane;GO:0005634:nucleus;GO:0016324:apical plasma membrane;GO:0097228:sperm principal piece;	GO:0003872:6-phosphofructokinase activity;GO:0016208:AMP binding;GO:0005524:ATP binding;GO:0045296:cadherin binding;GO:0070095:fructose-6-phosphate binding;GO:0042802:identical protein binding;GO:0046872:metal ion binding;GO:0048029:monosaccharide binding;GO:0044877:macromolecular complex binding;GO:0030246:carbohydrate binding;GO:0070061:fructose binding;GO:0019900:kinase binding;GO:0008443:phos…	K00850;K12581	;ko00010 Glycolysis / Gluconeogenesis;ko00030 Pentose phosphate pathway;ko00051 Fructose and mannose metabolism;ko00052 Galactose metabolism;ko01100 Metabolic pathways;ko01200 Carbon metabolism;ko01230 Biosynthesis of amino acids;ko03018 RNA degradation;ko04066 HIF-1 signaling pathway;ko04152 AMPK signaling pathway;ko04919 Thyroid hormone signaling pathway;ko04922 Glucagon signaling pathway;ko052…
ENSG00000212907	9502.53133982633	1.15734972771255	0.210824883629843	0.0474675477114734	4.44145303042239	8.93534524172212e-06	0.000744541188038417	MT	10470	10766	+	MT-ND4L	mitochondrially encoded NADH:ubiquinone oxidoreductase core subunit 4L [Source:HGNC Symbol%3BAcc:HGNC:7460]	GO:0006120:mitochondrial electron transport, NADH to ubiquinone;	GO:0005743:mitochondrial inner membrane;GO:0005747:mitochondrial respiratory chain complex I;	GO:0008137:NADH dehydrogenase (ubiquinone) activity;	K03882	;ko00190 Oxidative phosphorylation;ko01100 Metabolic pathways;ko04714 Thermogenesis;ko04723 Retrograde endocannabinoid signaling;ko05010 Alzheimer disease;ko05012 Parkinson disease;ko05014 Amyotrophic lateral sclerosis;ko05016 Huntington disease;ko05020 Prion disease;ko05022 Pathways of neurodegeneration - multiple diseases;
ENSG00000125995	825.42867234051	1.23142973968514	0.300334315941236	0.068012906173795	4.41584300447013	1.00617092971725e-05	0.000826364793181231	20	35699272	35700984	+	ROMO1	reactive oxygen species modulator 1 [Source:HGNC Symbol%3BAcc:HGNC:16185]	GO:0034614:cellular response to reactive oxygen species;GO:0051838:cytolysis by host of symbiont cells;GO:0042742:defense response to bacterium;GO:0050829:defense response to Gram-negative bacterium;GO:0050830:defense response to Gram-positive bacterium;GO:0031640:killing of cells of other organism;GO:0008284:positive regulation of cell proliferation;GO:2000379:positive regulation of reactive oxy…	GO:0016021:integral component of membrane;GO:0005739:mitochondrion;GO:0005744:mitochondrial inner membrane presequence translocase complex;	-	-	-
ENSG00000010818	1161.52820320483	1.21347826712593	0.27914827067247	0.0632191786459958	4.41556307201645	1.00747398349555e-05	0.000826364793181231	6	142751469	142956698	-	HIVEP2	HIVEP zinc finger 2 [Source:HGNC Symbol%3BAcc:HGNC:4921]	GO:0006357:regulation of transcription from RNA polymerase II promoter;	GO:0005654:nucleoplasm;GO:0005634:nucleus;	GO:0003677:DNA binding;GO:0000981:sequence-specific DNA binding RNA polymerase II transcription factor activity;GO:0046872:metal ion binding;GO:0000978:RNA polymerase II core promoter proximal region sequence-specific DNA binding;	K09239	-
ENSG00000116747	1868.31666573521	0.86138438007281	-0.215271	0.0487759821183585	-4.41346	1.0173069078503e-05	0.000827961645389169	1	193059454	193091777	+	RO60	Ro60%2C Y RNA binding protein [Source:HGNC Symbol%3BAcc:HGNC:11313]	GO:0035457:cellular response to interferon-alpha;GO:0060271:cilium morphogenesis;GO:0002520:immune system development;GO:0010468:regulation of gene expression;GO:0009411:response to UV;GO:0007224:smoothened signaling pathway;GO:0006383:transcription from RNA polymerase III promoter;	GO:0005829:cytosol;GO:0005654:nucleoplasm;	GO:0046872:metal ion binding;GO:0003723:RNA binding;GO:0030620:U2 snRNA binding;	K11089;K05610	-
ENSG00000153214	1325.20066230008	0.840306703114096	-0.251012	0.0569173608774786	-4.41011	1.03315776262122e-05	0.000834394103827706	2	112055269	112119318	+	TMEM87B	transmembrane protein 87B [Source:HGNC Symbol%3BAcc:HGNC:25913]	GO:0042147:retrograde transport, endosome to Golgi;	GO:0005829:cytosol;GO:0005794:Golgi apparatus;GO:0000139:Golgi membrane;GO:0016021:integral component of membrane;GO:0016020:membrane;	-	-	-
ENSG00000142669	2636.90326960117	1.1788424535531	0.237370922164011	0.0538851639862674	4.40512572671217	1.05722541664733e-05	0.000841700300955498	1	26280086	26281522	+	SH3BGRL3	SH3 domain binding glutamate rich protein like 3 [Source:HGNC Symbol%3BAcc:HGNC:15568]	-	GO:0005737:cytoplasm;GO:0016604:nuclear body;	-	-	-
ENSG00000120802	10140.7403835049	0.903986710997297	-0.145627	0.0330636960787885	-4.40442	1.06065407767695e-05	0.000841700300955498	12	98515579	98550351	+	TMPO	thymopoietin [Source:HGNC Symbol%3BAcc:HGNC:11875]	-	GO:0005829:cytosol;GO:0016021:integral component of membrane;GO:0016020:membrane;GO:0005635:nuclear envelope;GO:0005637:nuclear inner membrane;GO:0031965:nuclear membrane;GO:0005634:nucleus;GO:0000785:chromatin;	GO:0003677:DNA binding;GO:0005521:lamin binding;GO:0045296:cadherin binding;	K06115;K15696	-
ENSG00000085662	6854.53045278627	1.12356202532104	0.168079769513902	0.038171477005468	4.4032817878602	1.06625526266388e-05	0.000841700300955498	7	134442356	134459284	-	AKR1B1	aldo-keto reductase family 1 member B [Source:HGNC Symbol%3BAcc:HGNC:381]	GO:0001523:retinoid metabolic process;GO:0006700:C21-steroid hormone biosynthetic process;GO:0005975:carbohydrate metabolic process;GO:0071475:cellular hyperosmotic salinity response;GO:0097238:cellular response to methylglyoxal;GO:1901653:cellular response to peptide;GO:0044597:daunorubicin metabolic process;GO:0044598:doxorubicin metabolic process;GO:0002070:epithelial cell maturation;GO:004637…	GO:0005737:cytoplasm;GO:0005829:cytosol;GO:0070062:extracellular exosome;GO:0005615:extracellular space;GO:0042629:mast cell granule;GO:0005654:nucleoplasm;GO:0033010:paranodal junction;GO:0048471:perinuclear region of cytoplasm;GO:0032838:cell projection cytoplasm;GO:0043220:Schmidt-Lanterman incisure;GO:0097454:Schwann cell microvillus;	GO:0004032:alditol:NADP+ 1-oxidoreductase activity;GO:0047655:allyl-alcohol dehydrogenase activity;GO:0047834:D-threo-aldose 1-dehydrogenase activity;GO:0047956:glycerol dehydrogenase [NADP+] activity;GO:0052650:NADP-retinol dehydrogenase activity;GO:0036130:prostaglandin H2 endoperoxidase reductase activity;GO:0001758:retinal dehydrogenase activity;GO:0018505:cis-1,2-dihydro-1,2-dihydroxynaphtha…	K00011	;ko00040 Pentose and glucuronate interconversions;ko00051 Fructose and mannose metabolism;ko00052 Galactose metabolism;ko00561 Glycerolipid metabolism;ko00790 Folate biosynthesis;ko01100 Metabolic pathways;
ENSG00000204217	2986.59858305119	0.881160062755072	-0.182524	0.041554692307566	-4.39238	1.12116677278031e-05	0.00087844253338959	2	202376327	202567751	+	BMPR2	bone morphogenetic protein receptor type 2 [Source:HGNC Symbol%3BAcc:HGNC:1078]	GO:0009952:anterior/posterior pattern specification;GO:0003176:aortic valve development;GO:0060840:artery development;GO:0060413:atrial septum morphogenesis;	GO:0005912:adherens junction;GO:0016324:apical plasma membrane;GO:0009925:basal plasma membrane;GO:0005901:caveola;	GO:0016362:activin receptor activity, type II;GO:0005524:ATP binding;GO:0036122:BMP binding;	K04671	;ko04060 Cytokine-cytokine receptor interaction;ko04350 TGF-beta signaling pathway;ko04360 Axon guidance;ko04390 Hippo signaling pathway;ko04550 Signaling pathways regulating pluripotency of stem cells;ko05206 MicroRNAs in cancer;ko05418 Fluid shear stress and atherosclerosis;
ENSG00000115694	1118.31359830612	1.20548378047723	0.269612239922201	0.0614133997239785	4.3901207413035	1.13287739566012e-05	0.000880518720159318	2	241492670	241509730	-	STK25	serine/threonine kinase 25 [Source:HGNC Symbol%3BAcc:HGNC:11404]	GO:0051683:establishment of Golgi localization;GO:0007163:establishment or maintenance of cell polarity;GO:0051645:Golgi localization;GO:0090168:Golgi reassembly;GO:0036481:intrinsic apoptotic signaling pathway in response to hydrogen peroxide;GO:0050772:positive regulation of axonogenesis;GO:0032874:positive regulation of stress-activated MAPK cascade;GO:0046777:protein autophosphorylation;GO:00…	GO:0005737:cytoplasm;GO:0070062:extracellular exosome;GO:0000139:Golgi membrane;	GO:0005524:ATP binding;GO:0046872:metal ion binding;GO:0042803:protein homodimerization activity;GO:0004672:protein kinase activity;	K08838;K06082	-;ko04015 Rap1 signaling pathway;ko04520 Adherens junction;
ENSG00000119912	1983.70479928465	0.859594840052196	-0.218271	0.0497354571080996	-4.38865	1.14059001754136e-05	0.000880518720159318	10	92451684	92574096	-	IDE	insulin degrading enzyme [Source:HGNC Symbol%3BAcc:HGNC:5381]	GO:0097242:beta-amyloid clearance;GO:0050435:beta-amyloid metabolic process;GO:0019885:antigen processing and presentation of endogenous peptide antigen via MHC class I;GO:0010815:bradykinin catabolic process;GO:0044257:cellular protein catabolic process;GO:0008340:determination of adult lifespan;GO:0042447:hormone catabolic process;GO:1901143:insulin catabolic process;GO:1901142:insulin metaboli…	GO:0016323:basolateral plasma membrane;GO:0009986:cell surface;GO:0005737:cytoplasm;GO:0005829:cytosol;GO:0031597:cytosolic proteasome complex;GO:0009897:external side of plasma membrane;GO:0070062:extracellular exosome;GO:0005615:extracellular space;GO:0005739:mitochondrion;GO:0005634:nucleus;GO:0005782:peroxisomal matrix;GO:0005777:peroxisome;	GO:0001540:beta-amyloid binding;GO:0005524:ATP binding;GO:0031626:beta-endorphin binding;GO:0004175:endopeptidase activity;GO:0042802:identical protein binding;GO:0043559:insulin binding;GO:0004222:metalloendopeptidase activity;GO:0042277:peptide binding;GO:0042803:protein homodimerization activity;GO:0044877:macromolecular complex binding;GO:0001618:virus receptor activity;GO:0008270:zinc ion bi…	K01408	;ko05010 Alzheimer disease;
ENSG00000167900	2354.95468052455	1.15756199676884	0.211089463494779	0.048131344776258	4.38569635808107	1.1561530785863e-05	0.000886018333728287	17	78174091	78187233	-	TK1	thymidine kinase 1 [Source:HGNC Symbol%3BAcc:HGNC:11830]	GO:0071897:DNA biosynthetic process;GO:0006139:nucleobase-containing compound metabolic process;GO:0051289:protein homotetramerization;GO:0046104:thymidine metabolic process;	GO:0005829:cytosol;	GO:0005524:ATP binding;GO:0042802:identical protein binding;GO:0004797:thymidine kinase activity;GO:0008270:zinc ion binding;	K00857	;ko00240 Pyrimidine metabolism;ko00983 Drug metabolism - other enzymes;ko01100 Metabolic pathways;
ENSG00000113552	1510.27786915232	0.851793508967323	-0.231424	0.052792287513205	-4.38368	1.16692526536042e-05	0.000887793359494133	5	141991749	142013041	-	GNPDA1	glucosamine-6-phosphate deaminase 1 [Source:HGNC Symbol%3BAcc:HGNC:4417]	GO:0005975:carbohydrate metabolic process;GO:0006091:generation of precursor metabolites and energy;GO:0006043:glucosamine catabolic process;GO:0006046:N-acetylglucosamine catabolic process;GO:0019262:N-acetylneuraminate catabolic process;GO:0007338:single fertilization;GO:0006048:UDP-N-acetylglucosamine biosynthetic process;GO:0007340:acrosome reaction;GO:0006002:fructose 6-phosphate metabolic p…	GO:0005737:cytoplasm;GO:0005829:cytosol;GO:0070062:extracellular exosome;	GO:0004342:glucosamine-6-phosphate deaminase activity;GO:0042802:identical protein binding;	K02564	;ko00520 Amino sugar and nucleotide sugar metabolism;ko01100 Metabolic pathways;
ENSG00000160932	1549.88209662494	1.2150553863346	0.281022078250024	0.064283352821063	4.37161513700549	1.23330783561643e-05	0.000919057009194686	8	143017982	143023832	+	LY6E	lymphocyte antigen 6 family member E [Source:HGNC Symbol%3BAcc:HGNC:6727]	GO:0030325:adrenal gland development;GO:0007166:cell surface receptor signaling pathway;GO:0048242:epinephrine secretion;GO:0001701:in utero embryonic development;GO:0046597:negative regulation of viral entry into host cell;GO:0042415:norepinephrine metabolic process;GO:0035265:organ growth;GO:0055010:ventricular cardiac muscle tissue morphogenesis;	GO:0031225:anchored component of membrane;GO:0005576:extracellular region;GO:0005886:plasma membrane;GO:0045202:synapse;	GO:0033130:acetylcholine receptor binding;GO:0030550:acetylcholine receptor inhibitor activity;	K06846	-
ENSG00000213639	6750.21236205704	0.901264463931086	-0.149978	0.0343146951264453	-4.37065	1.23876145923226e-05	0.000919057009194686	2	28751640	28802940	+	PPP1CB	protein phosphatase 1 catalytic subunit beta [Source:HGNC Symbol%3BAcc:HGNC:9282]	GO:0007049:cell cycle;GO:0051301:cell division;GO:0032922:circadian regulation of gene expression;GO:0043153:entrainment of circadian clock by photoperiod;GO:0005977:glycogen metabolic process;GO:0006470:protein dephosphorylation;GO:0030155:regulation of cell adhesion;GO:0042752:regulation of circadian rhythm;GO:0060028:convergent extension involved in axis elongation;GO:0001889:liver development;	GO:0005737:cytoplasm;GO:0005730:nucleolus;GO:0005654:nucleoplasm;GO:0005634:nucleus;GO:0072357:PTW/PP1 phosphatase complex;	GO:0046872:metal ion binding;GO:0017018:myosin phosphatase activity;GO:0050115:myosin-light-chain-phosphatase activity;GO:0016791:phosphatase activity;GO:0004722:protein serine/threonine phosphatase activity;GO:0046982:protein heterodimerization activity;	K06269;K04613	-
ENSG00000143774	1308.46375223774	1.22260948004666	0.289963658836762	0.0663531532895911	4.37000571127716	1.24243286946812e-05	0.000919057009194686	1	228139962	228148984	+	GUK1	guanylate kinase 1 [Source:HGNC Symbol%3BAcc:HGNC:4693]	GO:0046034:ATP metabolic process;GO:0046060:dATP metabolic process;GO:0006185:dGDP biosynthetic process;GO:0046054:dGMP metabolic process;GO:0046711:GDP biosynthetic process;GO:0019673:GDP-mannose metabolic process;GO:0034436:glycoprotein transport;GO:0015949:nucleobase-containing small molecule interconversion;GO:0046939:nucleotide phosphorylation;GO:0006163:purine nucleotide metabolic process;G…	GO:0005829:cytosol;GO:0001917:photoreceptor inner segment;	GO:0005524:ATP binding;GO:0004385:guanylate kinase activity;	K00942	;ko00230 Purine metabolism;ko01100 Metabolic pathways;
ENSG00000125249	1272.09215390005	0.847472898478672	-0.238761	0.0546376012147646	-4.3699	1.24303357753734e-05	0.000919057009194686	13	97434169	97469128	+	RAP2A	RAP2A%2C member of RAS oncogene family [Source:HGNC Symbol%3BAcc:HGNC:9861]	GO:0031532:actin cytoskeleton reorganization;GO:0034613:cellular protein localization;GO:0031954:positive regulation of protein autophosphorylation;GO:0032486:Rap protein signal transduction;GO:0048814:regulation of dendrite morphogenesis;GO:0046328:regulation of JNK cascade;	GO:0030496:midbody;GO:0055038:recycling endosome membrane;	GO:0005525:GTP binding;GO:0003924:GTPase activity;	K07837	-
ENSG00000231607	580.662549605887	0.796960401457927	-0.32742	0.075129768284713	-4.35806	1.31220301965256e-05	0.000963413951281975	13	49956670	50125720	-	DLEU2	deleted in lymphocytic leukemia 2 [Source:HGNC Symbol%3BAcc:HGNC:13748]	-	-	-	-	-
ENSG00000134352	11030.0882944351	0.898926944436784	-0.153724	0.0354939441663125	-4.331	1.48434638137981e-05	0.00108223282347963	5	55935095	55995022	-	IL6ST	interleukin 6 cytokine family signal transducer [Source:HGNC Symbol%3BAcc:HGNC:6021]	GO:0070120:ciliary neurotrophic factor-mediated signaling pathway;GO:0019221:cytokine-mediated signaling pathway;GO:0005977:glycogen metabolic process;GO:0070106:interleukin-27-mediated signaling pathway;GO:0070102:interleukin-6-mediated signaling pathway;GO:0060576:intestinal epithelial cell development;GO:0048861:leukemia inhibitory factor signaling pathway;GO:0043066:negative regulation of apo…	GO:0070110:ciliary neurotrophic factor receptor complex;GO:0030425:dendrite;GO:0009897:external side of plasma membrane;GO:0070062:extracellular exosome;GO:0005576:extracellular region;GO:0005615:extracellular space;GO:0005896:interleukin-6 receptor complex;GO:0016020:membrane;GO:0045121:membrane raft;GO:0043025:neuronal cell body;GO:0005900:oncostatin-M receptor complex;GO:0005886:plasma membran…	GO:0004897:ciliary neurotrophic factor receptor activity;GO:0005127:ciliary neurotrophic factor receptor binding;GO:0019955:cytokine binding;GO:0004896:cytokine receptor activity;GO:0019838:growth factor binding;GO:0042802:identical protein binding;GO:0019970:interleukin-11 binding;GO:0004921:interleukin-11 receptor activity;GO:0045509:interleukin-27 receptor activity;GO:0097110:scaffold protein …	K05060	;ko04060 Cytokine-cytokine receptor interaction;ko04061 Viral protein interaction with cytokine and cytokine receptor;ko04550 Signaling pathways regulating pluripotency of stem cells;ko04630 JAK-STAT signaling pathway;ko04659 Th17 cell differentiation;ko05167 Kaposi sarcoma-associated herpesvirus infection;ko05171 Coronavirus disease - COVID-19;ko05200 Pathways in cancer;ko05203 Viral carcinogene…
ENSG00000167779	535.016569335355	1.28999897386262	0.367369918048614	0.0849149648832702	4.32632715038657	1.51616191468793e-05	0.00109641977106078	12	53097436	53102345	+	IGFBP6	insulin like growth factor binding protein 6 [Source:HGNC Symbol%3BAcc:HGNC:5475]	GO:0000187:activation of MAPK activity;GO:0016477:cell migration;GO:0090090:negative regulation of canonical Wnt signaling pathway;GO:0008285:negative regulation of cell proliferation;GO:0043567:regulation of insulin-like growth factor receptor signaling pathway;GO:0007165:signal transduction;	GO:0005576:extracellular region;GO:0005615:extracellular space;GO:0005794:Golgi apparatus;GO:0042568:insulin-like growth factor binary complex;	GO:0001968:fibronectin binding;GO:0042802:identical protein binding;GO:0031994:insulin-like growth factor I binding;GO:0031995:insulin-like growth factor II binding;GO:0005102:receptor binding;	-	-
ENSG00000151458	1303.68702095498	0.850347648145929	-0.233875	0.0540952987114321	-4.32339	1.53646652048414e-05	0.00109641977106078	4	124664048	124712732	-	ANKRD50	ankyrin repeat domain containing 50 [Source:HGNC Symbol%3BAcc:HGNC:29223]	GO:0032456:endocytic recycling;GO:0015031:protein transport;	GO:0005768:endosome;	-	-	-
ENSG00000087086	23956.1728791419	1.13721862845388	0.185509636697467	0.0429183963933358	4.32238043093038	1.54354738146507e-05	0.00109641977106078	19	48965309	48966879	+	FTL	ferritin light chain [Source:HGNC Symbol%3BAcc:HGNC:3999]	GO:0006879:cellular iron ion homeostasis;GO:0006880:intracellular sequestering of iron ion;GO:0055072:iron ion homeostasis;GO:0006826:iron ion transport;	GO:0044754:autolysosome;GO:0035578:azurophil granule lumen;GO:0005737:cytoplasm;GO:0005829:cytosol;GO:0070062:extracellular exosome;GO:0005576:extracellular region;GO:0008043:intracellular ferritin complex;GO:0016020:membrane;	GO:0008199:ferric iron binding;GO:0008198:ferrous iron binding;GO:0042802:identical protein binding;GO:0005506:iron ion binding;	K13625	;ko04216 Ferroptosis;ko04217 Necroptosis;ko04978 Mineral absorption;
ENSG00000056586	3064.91836752714	0.872990225753641	-0.195963	0.0453397700599945	-4.32209	1.54557697034951e-05	0.00109641977106078	9	122844556	122905359	-	RC3H2	ring finger and CCCH-type domains 2 [Source:HGNC Symbol%3BAcc:HGNC:21461]	GO:0001782:B cell homeostasis;GO:0060173:limb development;GO:0048286:lung alveolus development;GO:0048535:lymph node development;GO:0035264:multicellular organism growth;GO:2000320:negative regulation of T-helper 17 cell differentiation;GO:0000288:nuclear-transcribed mRNA catabolic process, deadenylation-dependent decay;GO:1901224:positive regulation of NIK/NF-kappaB signaling;GO:0009791:post-emb…	GO:0009986:cell surface;GO:0010494:cytoplasmic stress granule;GO:0043231:intracellular membrane-bounded organelle;GO:0016020:membrane;GO:0000932:cytoplasmic mRNA processing body;	GO:0003677:DNA binding;GO:0003725:double-stranded RNA binding;GO:0046872:metal ion binding;GO:0003729:mRNA binding;GO:0035613:RNA stem-loop binding;GO:0061630:ubiquitin protein ligase activity;GO:0003723:RNA binding;	K15690	-
ENSG00000165650	1791.98337695358	0.843692736361065	-0.24521	0.0567914739040715	-4.31773	1.57640048781097e-05	0.00111078045110922	10	117277274	117375440	-	PDZD8	PDZ domain containing 8 [Source:HGNC Symbol%3BAcc:HGNC:26974]	GO:0007010:cytoskeleton organization;GO:0035556:intracellular signal transduction;GO:0006869:lipid transport;GO:0051560:mitochondrial calcium ion homeostasis;GO:1990456:mitochondrion-ER tethering;GO:0022604:regulation of cell morphogenesis;	GO:0005789:endoplasmic reticulum membrane;GO:0016021:integral component of membrane;GO:0016020:membrane;GO:0044233:ER-mitochondrion membrane contact site;GO:0005739:mitochondrion;	GO:0008289:lipid binding;GO:0046872:metal ion binding;	K17985	;ko04137 Mitophagy - animal;ko04140 Autophagy - animal;ko05010 Alzheimer disease;ko05014 Amyotrophic lateral sclerosis;ko05016 Huntington disease;ko05017 Spinocerebellar ataxia;ko05022 Pathways of neurodegeneration - multiple diseases;
ENSG00000006468	767.087774177947	0.80930950574448	-0.305237	0.0707625595274824	-4.31353	1.60666982706357e-05	0.00112456176762269	7	13891229	13991425	-	ETV1	ETS variant transcription factor 1 [Source:HGNC Symbol%3BAcc:HGNC:3490]	GO:0007411:axon guidance;GO:0030154:cell differentiation;GO:0007638:mechanosensory behavior;GO:0007517:muscle organ development;GO:0048935:peripheral nervous system neuron development;GO:0045944:positive regulation of transcription from RNA polymerase II promoter;GO:0006357:regulation of transcription from RNA polymerase II promoter;GO:0006366:transcription from RNA polymerase II promoter;	GO:0000785:chromatin;GO:0005634:nucleus;	GO:0001228:RNA polymerase II transcription regulatory region sequence-specific DNA binding transcription factor activity involved in positive regulation of transcription;GO:0003700:sequence-specific DNA binding transcription factor activity;GO:0000981:sequence-specific DNA binding RNA polymerase II transcription factor activity;GO:0000978:RNA polymerase II core promoter proximal region sequence-s…	K09431	;ko05202 Transcriptional misregulation in cancer;
ENSG00000105968	8205.76670193967	0.90026688238754	-0.151575	0.0351747102191258	-4.30921	1.63835943502244e-05	0.00113914806015236	7	44826791	44848087	-	H2AZ2	H2A.Z variant histone 2 [Source:HGNC Symbol%3BAcc:HGNC:20664]	GO:0006342:chromatin silencing;GO:0071392:cellular response to estradiol stimulus;GO:0045944:positive regulation of transcription from RNA polymerase II promoter;	GO:0000786:nucleosome;GO:0005634:nucleus;GO:0000791:euchromatin;GO:0000792:heterochromatin;	GO:0003677:DNA binding;GO:0046982:protein heterodimerization activity;GO:0031492:nucleosomal DNA binding;GO:0000978:RNA polymerase II core promoter proximal region sequence-specific DNA binding;GO:0000979:RNA polymerase II core promoter sequence-specific DNA binding;	K11251	;ko04217 Necroptosis;ko04613 Neutrophil extracellular trap formation;ko05034 Alcoholism;ko05322 Systemic lupus erythematosus;
ENSG00000071894	1432.75601923286	1.20872662374591	0.273487988869053	0.0635346242894699	4.30455034443919	1.67325239815011e-05	0.00115575506106434	8	144393229	144409335	-	CPSF1	cleavage and polyadenylation specific factor 1 [Source:HGNC Symbol%3BAcc:HGNC:2324]	GO:0006378:mRNA polyadenylation;GO:0098789:pre-mRNA cleavage required for polyadenylation;	GO:0005847:mRNA cleavage and polyadenylation specificity factor complex;GO:0005654:nucleoplasm;GO:0005634:nucleus;	GO:0019899:enzyme binding;GO:0035925:mRNA 3'-UTR AU-rich region binding;	K14401	;ko03015 mRNA surveillance pathway;
ENSG00000116679	1727.17132055537	0.860183364057994	-0.217284	0.0504977759093619	-4.30284	1.68622398239634e-05	0.00115710232622086	1	185296388	185317273	-	IVNS1ABP	influenza virus NS1A binding protein [Source:HGNC Symbol%3BAcc:HGNC:16951]	GO:2001243:negative regulation of intrinsic apoptotic signaling pathway;GO:0031397:negative regulation of protein ubiquitination;GO:0009615:response to virus;GO:0008380:RNA splicing;GO:0006383:transcription from RNA polymerase III promoter;	GO:0005856:cytoskeleton;GO:0005829:cytosol;GO:0005654:nucleoplasm;GO:0005681:spliceosomal complex;GO:0005667:transcription factor complex;GO:0005634:nucleus;	-	K15046	-
ENSG00000110092	12344.309143891	0.898873309499618	-0.15381	0.0357837144608682	-4.29833	1.72087860663225e-05	0.00117321457733974	11	69641156	69654474	+	CCND1	cyclin D1 [Source:HGNC Symbol%3BAcc:HGNC:1582]	GO:0051301:cell division;GO:0006974:cellular response to DNA damage stimulus;GO:0030968:endoplasmic reticulum unfolded protein response;GO:0045444:fat cell differentiation;GO:0000082:G1/S transition of mitotic cell cycle;GO:0007595:lactation;GO:0033327:Leydig cell differentiation;GO:0097421:liver regeneration;GO:0060749:mammary gland alveolus development;GO:0033598:mammary gland epithelial cell p…	GO:0005923:bicellular tight junction;GO:0000307:cyclin-dependent protein kinase holoenzyme complex;GO:0005737:cytoplasm;GO:0005829:cytosol;GO:0031965:nuclear membrane;GO:0005654:nucleoplasm;GO:0005634:nucleus;GO:0017053:transcriptional repressor complex;	GO:0016538:cyclin-dependent protein serine/threonine kinase regulator activity;GO:0019899:enzyme binding;GO:0042826:histone deacetylase binding;GO:0070064:proline-rich region binding;GO:0004672:protein kinase activity;GO:0019901:protein kinase binding;GO:0044877:macromolecular complex binding;GO:0003714:transcription corepressor activity;GO:0008134:transcription factor binding;	K04503	;ko01522 Endocrine resistance;ko04068 FoxO signaling pathway;ko04110 Cell cycle;ko04115 p53 signaling pathway;ko04151 PI3K-Akt signaling pathway;ko04152 AMPK signaling pathway;ko04218 Cellular senescence;ko04310 Wnt signaling pathway;ko04340 Hedgehog signaling pathway;ko04371 Apelin signaling pathway;ko04390 Hippo signaling pathway;ko04510 Focal adhesion;ko04530 Tight junction;ko04630 JAK-STAT si…
ENSG00000147475	1677.55015716787	0.859890398836003	-0.217775	0.0508192165490272	-4.28529	1.82497284763535e-05	0.00123615418885959	8	37736601	37758422	+	ERLIN2	ER lipid raft associated 2 [Source:HGNC Symbol%3BAcc:HGNC:1356]	GO:0008203:cholesterol metabolic process;GO:0045541:negative regulation of cholesterol biosynthetic process;GO:0045717:negative regulation of fatty acid biosynthetic process;GO:0032933:SREBP signaling pathway;GO:0030433:ER-associated ubiquitin-dependent protein catabolic process;	GO:0005829:cytosol;GO:0005783:endoplasmic reticulum;GO:0005789:endoplasmic reticulum membrane;GO:0016021:integral component of membrane;GO:0045121:membrane raft;GO:0005886:plasma membrane;GO:0032991:macromolecular complex;	GO:0015485:cholesterol binding;GO:0031625:ubiquitin protein ligase binding;	K11447	;ko05202 Transcriptional misregulation in cancer;
ENSG00000128591	5638.42530109498	1.1171880118682	0.159871997786093	0.0373545883327128	4.27984900709204	1.87020150686621e-05	0.00125866959106336	7	128830406	128859274	+	FLNC	filamin C [Source:HGNC Symbol%3BAcc:HGNC:3756]	GO:0030036:actin cytoskeleton organization;GO:0055001:muscle cell development;GO:0030029:actin filament-based process;	GO:0043034:costamere;GO:0005737:cytoplasm;GO:0005856:cytoskeleton;GO:0005829:cytosol;GO:0005925:focal adhesion;GO:0005886:plasma membrane;GO:0042383:sarcolemma;GO:0016528:sarcoplasm;GO:0030018:Z disc;GO:0015629:actin cytoskeleton;	GO:0051015:actin filament binding;GO:0030506:ankyrin binding;GO:0008092:cytoskeletal protein binding;GO:0042802:identical protein binding;GO:0003779:actin binding;	K04437	;ko04010 MAPK signaling pathway;ko04510 Focal adhesion;ko05132 Salmonella infection;ko05205 Proteoglycans in cancer;
ENSG00000187735	3273.14176416222	0.884606437711256	-0.176892	0.0413898061052277	-4.27381	1.92156922207713e-05	0.00128500351991005	8	53966552	54022456	-	TCEA1	transcription elongation factor A1 [Source:HGNC Symbol%3BAcc:HGNC:11612]	GO:1901919:positive regulation of exoribonuclease activity;GO:0045944:positive regulation of transcription from RNA polymerase II promoter;GO:0006366:transcription from RNA polymerase II promoter;GO:0030218:erythrocyte differentiation;GO:0045893:positive regulation of transcription, DNA-templated;GO:0006351:transcription, DNA-templated;	GO:0005730:nucleolus;GO:0005654:nucleoplasm;GO:0005669:transcription factor TFIID complex;	GO:0003677:DNA binding;GO:0008270:zinc ion binding;	K03145	-
ENSG00000197958	15659.4063145745	1.11635399146559	0.158794572644341	0.0371970828549542	4.26900607403926	1.96345922760853e-05	0.00130006184335753	9	127447674	127451406	-	RPL12	ribosomal protein L12 [Source:HGNC Symbol%3BAcc:HGNC:10302]	GO:0006412:translation;	GO:0022625:cytosolic large ribosomal subunit;GO:0015934:large ribosomal subunit;	GO:0070180:large ribosomal subunit rRNA binding;GO:0003735:structural constituent of ribosome;	K02870	;ko03010 Ribosome;ko05171 Coronavirus disease - COVID-19;
ENSG00000173559	2576.90549314418	1.14462662641954	0.194877072506803	0.0456574980386303	4.26823809622507	1.97022971345293e-05	0.00130006184335753	2	191678068	191741097	+	NABP1	nucleic acid binding protein 1 [Source:HGNC Symbol%3BAcc:HGNC:26232]	GO:0006974:cellular response to DNA damage stimulus;GO:0006281:DNA repair;GO:0000724:double-strand break repair via homologous recombination;GO:0044818:mitotic G2/M transition checkpoint;GO:0010212:response to ionizing radiation;	GO:0000781:chromosome, telomeric region;GO:0005829:cytosol;GO:0005654:nucleoplasm;GO:0005634:nucleus;GO:0035861:site of double-strand break;GO:0070876:SOSS complex;	GO:0003677:DNA binding;GO:0003723:RNA binding;GO:0003697:single-stranded DNA binding;	K17985;K09654;K01557	;ko04137 Mitophagy - animal;ko04140 Autophagy - animal;ko05010 Alzheimer disease;ko05014 Amyotrophic lateral sclerosis;ko05016 Huntington disease;ko05017 Spinocerebellar ataxia;ko05022 Pathways of neurodegeneration - multiple diseases;;ko00515 Mannose type O-glycan biosynthesis;ko01100 Metabolic pathways;;ko00350 Tyrosine metabolism;ko01100 Metabolic pathways;
ENSG00000172667	569.694046815019	0.780732982436494	-0.357099	0.083691790103114	-4.26683	1.98267623992126e-05	0.00130006184335753	3	178960121	179072215	-	ZMAT3	zinc finger matrin-type 3 [Source:HGNC Symbol%3BAcc:HGNC:29983]	GO:0006915:apoptotic process;GO:0006974:cellular response to DNA damage stimulus;GO:0043065:positive regulation of apoptotic process;GO:0015031:protein transport;GO:0040008:regulation of growth;	GO:0005730:nucleolus;GO:0005654:nucleoplasm;GO:0005886:plasma membrane;	GO:0003723:RNA binding;GO:0008270:zinc ion binding;	K10137	;ko04115 p53 signaling pathway;
ENSG00000187608	718.653185599747	1.26276566974651	0.336586944382708	0.0789072113740187	4.26560435379337	1.99361802819852e-05	0.00130006184335753	1	1001138	1014540	+	ISG15	ISG15 ubiquitin like modifier [Source:HGNC Symbol%3BAcc:HGNC:4053]	GO:0042742:defense response to bacterium;GO:0051607:defense response to virus;GO:0007229:integrin-mediated signaling pathway;GO:0032020:ISG15-protein conjugation;GO:0019941:modification-dependent protein catabolic process;GO:0031397:negative regulation of protein ubiquitination;GO:0060339:negative regulation of type I interferon-mediated signaling pathway;GO:0045071:negative regulation of viral g…	GO:0005737:cytoplasm;GO:0005829:cytosol;GO:0022627:cytosolic small ribosomal subunit;GO:0005576:extracellular region;GO:0005654:nucleoplasm;GO:0005634:nucleus;	GO:0005178:integrin binding;GO:0031386:protein tag;GO:0031625:ubiquitin protein ligase binding;	K12159	;ko04622 RIG-I-like receptor signaling pathway;ko05165 Human papillomavirus infection;ko05169 Epstein-Barr virus infection;ko05171 Coronavirus disease - COVID-19;
ENSG00000149218	960.117967513517	0.835015473343196	-0.260125	0.0613263788217552	-4.24165	2.21880451623907e-05	0.00143797707506136	11	95089846	95132645	+	ENDOD1	endonuclease domain containing 1 [Source:HGNC Symbol%3BAcc:HGNC:29129]	-	GO:0005829:cytosol;GO:0070062:extracellular exosome;GO:0005576:extracellular region;GO:0016020:membrane;	GO:0004519:endonuclease activity;GO:0046872:metal ion binding;GO:0003676:nucleic acid binding;	K15049	-
ENSG00000145715	1998.5561097921	0.866414333709755	-0.206871	0.0489002469362609	-4.23047	2.33204466024094e-05	0.00150209428759937	5	87267883	87391931	+	RASA1	RAS p21 protein activator 1 [Source:HGNC Symbol%3BAcc:HGNC:9871]	GO:0048514:blood vessel morphogenesis;GO:0048013:ephrin receptor signaling pathway;GO:0035556:intracellular signal transduction;GO:0000281:mitotic cytokinesis;GO:0043066:negative regulation of apoptotic process;GO:0007162:negative regulation of cell adhesion;GO:0001953:negative regulation of cell-matrix adhesion;GO:0043524:negative regulation of neuron apoptotic process;GO:0046580:negative regula…	GO:0005737:cytoplasm;GO:0005829:cytosol;GO:0005886:plasma membrane;GO:0001726:ruffle;	GO:0005096:GTPase activator activity;GO:0003924:GTPase activity;GO:0051020:GTPase binding;GO:0001784:phosphotyrosine binding;GO:0019870:potassium channel inhibitor activity;GO:0005102:receptor binding;	K04352	;ko04010 MAPK signaling pathway;ko04013 MAPK signaling pathway - fly;ko04014 Ras signaling pathway;ko04360 Axon guidance;
ENSG00000105193	6610.35276116654	1.12484131097654	0.169721484984102	0.0401481685798378	4.22737800969918	2.36430282590228e-05	0.00151358630299683	19	39433137	39435949	-	RPS16	ribosomal protein S16 [Source:HGNC Symbol%3BAcc:HGNC:10396]	GO:0097421:liver regeneration;GO:0000462:maturation of SSU-rRNA from tricistronic rRNA transcript (SSU-rRNA, 5.8S rRNA, LSU-rRNA);GO:0042274:ribosomal small subunit biogenesis;GO:0006364:rRNA processing;GO:0006412:translation;	GO:0005829:cytosol;GO:0022626:cytosolic ribosome;GO:0022627:cytosolic small ribosomal subunit;GO:0015935:small ribosomal subunit;	GO:0003723:RNA binding;GO:0003735:structural constituent of ribosome;	K02960	;ko03010 Ribosome;ko05171 Coronavirus disease - COVID-19;
ENSG00000112655	972.379828253367	1.20509229926402	0.269143648190443	0.0637436378384788	4.22228252602137	2.41840701082237e-05	0.00153883970949237	6	43076307	43161719	+	PTK7	protein tyrosine kinase 7 (inactive) [Source:HGNC Symbol%3BAcc:HGNC:9618]	GO:0031532:actin cytoskeleton reorganization;GO:0003401:axis elongation;GO:0007155:cell adhesion;GO:0016477:cell migration;GO:0071300:cellular response to retinoic acid;GO:0090103:cochlea morphogenesis;GO:0060026:convergent extension;GO:0060976:coronary vasculature development;GO:0045198:establishment of epithelial cell apical/basal polarity;GO:0001736:establishment of planar polarity;GO:0001822:…	GO:0005911:cell-cell junction;GO:0005925:focal adhesion;GO:0005887:integral component of plasma membrane;GO:0005886:plasma membrane;	GO:0005524:ATP binding;GO:0050839:cell adhesion molecule binding;GO:0004672:protein kinase activity;	K05127	-
ENSG00000129521	228.252802655351	1.43913891971466	0.525205861786292	0.12462552204701	4.2142721102358	2.50585025227946e-05	0.00158487480714952	14	33924227	34462774	-	EGLN3	egl-9 family hypoxia inducible factor 3 [Source:HGNC Symbol%3BAcc:HGNC:14661]	GO:0006919:activation of cysteine-type endopeptidase activity involved in apoptotic process;GO:0006915:apoptotic process;GO:0006974:cellular response to DNA damage stimulus;GO:0071456:cellular response to hypoxia;GO:0018401:peptidyl-proline hydroxylation to 4-hydroxy-L-proline;GO:0018126:protein hydroxylation;GO:0042127:regulation of cell proliferation;GO:0043523:regulation of neuron apoptotic pr…	GO:0005737:cytoplasm;GO:0005829:cytosol;GO:0005654:nucleoplasm;GO:0005634:nucleus;	GO:0016706:oxidoreductase activity, acting on paired donors, with incorporation or reduction of molecular oxygen, 2-oxoglutarate as one donor, and incorporation of one atom each of oxygen into both donors;GO:0008198:ferrous iron binding;GO:0031418:L-ascorbic acid binding;GO:0031545:peptidyl-proline 4-dioxygenase activity;GO:0031543:peptidyl-proline dioxygenase activity;	K09592	;ko04066 HIF-1 signaling pathway;ko05200 Pathways in cancer;ko05211 Renal cell carcinoma;
ENSG00000138434	3147.07825206209	0.861419735588234	-0.215212	0.0511235128043332	-4.20964	2.55774953629296e-05	0.00160438873640706	2	181891730	181930738	+	ITPRID2	ITPR interacting domain containing 2 [Source:HGNC Symbol%3BAcc:HGNC:11319]	-	GO:0005829:cytosol;GO:0005654:nucleoplasm;GO:0005886:plasma membrane;GO:0005737:cytoplasm;	GO:0051015:actin filament binding;GO:0005102:receptor binding;GO:0003779:actin binding;	K05750	;ko04810 Regulation of actin cytoskeleton;ko05130 Pathogenic Escherichia coli infection;ko05132 Salmonella infection;
ENSG00000196155	521.477769218948	1.28354605174547	0.360135058619171	0.085574359487079	4.20844585665346	2.5713312325232e-05	0.00160438873640706	16	67277510	67289499	+	PLEKHG4	pleckstrin homology and RhoGEF domain containing G4 [Source:HGNC Symbol%3BAcc:HGNC:24501]	GO:0051056:regulation of small GTPase mediated signal transduction;	GO:0005829:cytosol;	GO:0005085:guanyl-nucleotide exchange factor activity;	-	-
ENSG00000134371	1629.64473252116	0.850176397269961	-0.234166	0.0556549022177331	-4.20746	2.58254782791497e-05	0.00160438873640706	1	193121983	193254815	+	CDC73	cell division cycle 73 [Source:HGNC Symbol%3BAcc:HGNC:16783]	GO:0007049:cell cycle;GO:0071222:cellular response to lipopolysaccharide;GO:0001711:endodermal cell fate commitment;GO:0033523:histone H2B ubiquitination;GO:0010390:histone monoubiquitination;GO:0006378:mRNA polyadenylation;GO:0043066:negative regulation of apoptotic process;GO:0008285:negative regulation of cell proliferation;GO:0050680:negative regulation of epithelial cell proliferation;GO:004…	GO:0016593:Cdc73/Paf1 complex;GO:0000781:chromosome, telomeric region;GO:0005829:cytosol;GO:0005654:nucleoplasm;GO:0005634:nucleus;	GO:0000993:RNA polymerase II core binding;	K15175	-
ENSG00000103335	2532.66279304084	1.14491744459865	0.195243575123957	0.0464435238786888	4.20389235825291	2.62363744081455e-05	0.00162032761712424	16	88715338	88785220	-	PIEZO1	piezo type mechanosensitive ion channel component 1 [Source:HGNC Symbol%3BAcc:HGNC:28993]	GO:0006812:cation transport;GO:0071260:cellular response to mechanical stimulus;GO:0050982:detection of mechanical stimulus;GO:0033634:positive regulation of cell-cell adhesion mediated by integrin;GO:0033625:positive regulation of integrin activation;GO:0010831:positive regulation of myotube differentiation;GO:0042391:regulation of membrane potential;	GO:0005783:endoplasmic reticulum;GO:0005789:endoplasmic reticulum membrane;GO:0033116:endoplasmic reticulum-Golgi intermediate compartment membrane;GO:0016021:integral component of membrane;GO:0031258:lamellipodium membrane;GO:0016020:membrane;GO:0005886:plasma membrane;	GO:0005261:cation channel activity;GO:0008381:mechanically-gated ion channel activity;	K04482	;ko03440 Homologous recombination;ko03460 Fanconi anemia pathway;ko05200 Pathways in cancer;ko05212 Pancreatic cancer;
ENSG00000196504	5965.67062716811	0.89866844583254	-0.154139	0.0366880342761715	-4.20135	2.65332009529702e-05	0.00162907647254523	2	152651593	152718012	-	PRPF40A	pre-mRNA processing factor 40 homolog A [Source:HGNC Symbol%3BAcc:HGNC:16463]	GO:0007049:cell cycle;GO:0051301:cell division;GO:0016477:cell migration;GO:0007010:cytoskeleton organization;GO:0045292:mRNA cis splicing, via spliceosome;GO:0000398:mRNA splicing, via spliceosome;GO:0008360:regulation of cell shape;GO:0032465:regulation of cytokinesis;	GO:0016020:membrane;GO:0016363:nuclear matrix;GO:0016607:nuclear speck;GO:0005654:nucleoplasm;GO:0005685:U1 snRNP;GO:0071004:U2-type prespliceosome;	GO:0003723:RNA binding;	K12821	;ko03040 Spliceosome;
ENSG00000162980	1419.49099616218	0.833152770534722	-0.263347	0.0627557026394969	-4.19638	2.71210082703056e-05	0.00164978272531158	2	151788984	151828492	-	ARL5A	ADP ribosylation factor like GTPase 5A [Source:HGNC Symbol%3BAcc:HGNC:696]	GO:0006886:intracellular protein transport;GO:1903292:protein localization to Golgi membrane;GO:0016192:vesicle-mediated transport;	GO:0005802:trans-Golgi network;	GO:0005525:GTP binding;GO:0003924:GTPase activity;	K07949	-
ENSG00000171345	3060.35463695909	1.14506222641434	0.195426001204342	0.0465759950777398	4.1958524101988	2.71847234478429e-05	0.00164978272531158	17	41523617	41528308	-	KRT19	keratin 19 [Source:HGNC Symbol%3BAcc:HGNC:6436]	GO:0060706:cell differentiation involved in embryonic placenta development;GO:0007219:Notch signaling pathway;GO:0043627:response to estrogen;GO:0045214:sarcomere organization;	GO:0016327:apicolateral plasma membrane;GO:0071944:cell periphery;GO:0043034:costamere;GO:0005829:cytosol;GO:0016010:dystrophin-associated glycoprotein complex;GO:0070062:extracellular exosome;GO:0005882:intermediate filament;GO:0005886:plasma membrane;GO:0042383:sarcolemma;GO:1990357:terminal web;GO:0030018:Z disc;	GO:0044877:macromolecular complex binding;GO:0005200:structural constituent of cytoskeleton;GO:0008307:structural constituent of muscle;	K07604	;ko04915 Estrogen signaling pathway;ko05150 Staphylococcus aureus infection;
ENSG00000117318	924.77381548165	1.47226524190247	0.558037609373966	0.133311678481321	4.18596191819875	2.83960958086538e-05	0.0017133943097417	1	23557926	23559501	-	ID3	inhibitor of DNA binding 3%2C HLH protein [Source:HGNC Symbol%3BAcc:HGNC:5362]	GO:0030154:cell differentiation;GO:0072750:cellular response to leptomycin B;GO:0007417:central nervous system development;GO:0032922:circadian regulation of gene expression;GO:0030855:epithelial cell differentiation;GO:0007507:heart development;GO:0001656:metanephros development;GO:0007275:multicellular organismal development;GO:0007517:muscle organ development;GO:0043433:negative regulation of …	GO:0005737:cytoplasm;GO:0005654:nucleoplasm;GO:0005634:nucleus;	GO:1901707:leptomycin B binding;GO:0046983:protein dimerization activity;GO:0019904:protein domain specific binding;	K17694	;ko04350 TGF-beta signaling pathway;ko04550 Signaling pathways regulating pluripotency of stem cells;
ENSG00000092201	6275.56504102169	0.884443810993476	-0.177158	0.0423481265237783	-4.18336	2.87227662033916e-05	0.00172146565134899	14	21351476	21384019	-	SUPT16H	SPT16 homolog%2C facilitates chromatin remodeling subunit [Source:HGNC Symbol%3BAcc:HGNC:11465]	GO:0006281:DNA repair;GO:0006260:DNA replication;GO:0034724:DNA replication-independent nucleosome organization;GO:0006337:nucleosome disassembly;GO:0032786:positive regulation of DNA-templated transcription, elongation;GO:0032968:positive regulation of transcription elongation from RNA polymerase II promoter;GO:0006366:transcription from RNA polymerase II promoter;GO:0006368:transcription elonga…	GO:0035101:FACT complex;GO:0005654:nucleoplasm;GO:0016021:integral component of membrane;	GO:0031491:nucleosome binding;GO:0003723:RNA binding;	K11447	;ko05202 Transcriptional misregulation in cancer;
ENSG00000107164	3289.42926672382	0.885714816821132	-0.175086	0.0418635542483563	-4.1823	2.88577916599125e-05	0.00172146565134899	9	130578965	130638352	+	FUBP3	far upstream element binding protein 3 [Source:HGNC Symbol%3BAcc:HGNC:4005]	GO:0010628:positive regulation of gene expression;GO:0045944:positive regulation of transcription from RNA polymerase II promoter;GO:0045893:positive regulation of transcription, DNA-templated;GO:0010468:regulation of gene expression;GO:0006351:transcription, DNA-templated;	GO:0005737:cytoplasm;GO:0016020:membrane;GO:0005634:nucleus;	GO:0003729:mRNA binding;GO:0003723:RNA binding;GO:0003697:single-stranded DNA binding;	K13210	-
ENSG00000182670	4320.96772003514	0.886044252385673	-0.174549	0.0417634357894881	-4.17948	2.92179609498988e-05	0.00172423345567645	21	37073226	37203112	+	TTC3	tetratricopeptide repeat domain 3 [Source:HGNC Symbol%3BAcc:HGNC:12393]	GO:0070936:protein K48-linked ubiquitination;GO:0006511:ubiquitin-dependent protein catabolic process;	GO:0005829:cytosol;GO:0005794:Golgi apparatus;GO:0005730:nucleolus;GO:0005654:nucleoplasm;GO:0005634:nucleus;	GO:0046872:metal ion binding;GO:0004842:ubiquitin-protein transferase activity;	K15712	-
ENSG00000151233	1306.62303310639	0.832631056466646	-0.264251	0.0632275084910311	-4.17936	2.92326464530344e-05	0.00172423345567645	12	42081845	42144874	-	GXYLT1	glucoside xylosyltransferase 1 [Source:HGNC Symbol%3BAcc:HGNC:27482]	GO:0016266:O-glycan processing;	GO:0016021:integral component of membrane;	GO:0035252:UDP-xylosyltransferase activity;	K13676	;ko00514 Other types of O-glycan biosynthesis;
ENSG00000008710	422.832733007504	1.3398611675176	0.422083520600663	0.101055372517372	4.17675488285499	2.95697369622273e-05	0.00173437244897444	16	2088708	2135898	-	PKD1	polycystin 1%2C transient receptor potential channel interacting [Source:HGNC Symbol%3BAcc:HGNC:9008]	GO:0009653:anatomical structure morphogenesis;GO:0048754:branching morphogenesis of an epithelial tube;GO:0070588:calcium ion transmembrane transport;GO:0007161:calcium-independent cell-matrix adhesion;GO:0001502:cartilage condensation;GO:0051216:cartilage development;GO:0007160:cell-matrix adhesion;GO:0042994:cytoplasmic sequestering of transcription factor;GO:0050982:detection of mechanical sti…	GO:0016323:basolateral plasma membrane;GO:0034704:calcium channel complex;GO:0034703:cation channel complex;GO:0009986:cell surface;GO:0060170:ciliary membrane;GO:0005929:cilium;GO:0005737:cytoplasm;GO:0005783:endoplasmic reticulum;GO:0070062:extracellular exosome;GO:0005794:Golgi apparatus;GO:0000139:Golgi membrane;GO:0030660:Golgi-associated vesicle membrane;GO:0016021:integral component of mem…	GO:0005262:calcium channel activity;GO:0030246:carbohydrate binding;GO:0019904:protein domain specific binding;GO:0019901:protein kinase binding;GO:0044325:ion channel binding;GO:0042813:Wnt-activated receptor activity;	K04985	-
ENSG00000137845	6612.90663100953	0.87953046870547	-0.185195	0.0443642595443532	-4.17441	2.98761371764004e-05	0.00174260869008349	15	58588809	58749791	-	ADAM10	ADAM metallopeptidase domain 10 [Source:HGNC Symbol%3BAcc:HGNC:188]	GO:0034332:adherens junction organization;GO:0042987:amyloid precursor protein catabolic process;GO:0034205:beta-amyloid formation;GO:0007267:cell-cell signaling;GO:0090102:cochlea development;GO:0051089:constitutive protein ectodomain proteolysis;GO:0022617:extracellular matrix disassembly;GO:0001701:in utero embryonic development;GO:0007229:integrin-mediated signaling pathway;GO:0006509:membran…	GO:0005912:adherens junction;GO:0030424:axon;GO:0009986:cell surface;GO:0030136:clathrin-coated vesicle;GO:0005737:cytoplasm;GO:0043197:dendritic spine;GO:0005788:endoplasmic reticulum lumen;GO:0070062:extracellular exosome;GO:0005925:focal adhesion;GO:0005794:Golgi apparatus;GO:0000139:Golgi membrane;GO:0005798:Golgi-associated vesicle;GO:0016021:integral component of membrane;GO:0043231:intrace…	GO:0004175:endopeptidase activity;GO:0005178:integrin binding;GO:0046872:metal ion binding;GO:0004222:metalloendopeptidase activity;GO:1902945:metalloendopeptidase activity involved in amyloid precursor protein catabolic process;GO:0008237:metallopeptidase activity;GO:0042803:protein homodimerization activity;GO:0019901:protein kinase binding;GO:0017124:SH3 domain binding;GO:0005102:receptor bind…	K06704	;ko04361 Axon regeneration;ko05010 Alzheimer disease;ko05120 Epithelial cell signaling in Helicobacter pylori infection;
ENSG00000167005	1597.77911912726	0.863325145184456	-0.212024	0.0508729455728994	-4.16772	3.07664358896025e-05	0.00178462326190573	16	56429133	56452199	-	NUDT21	nudix hydrolase 21 [Source:HGNC Symbol%3BAcc:HGNC:13870]	GO:0030154:cell differentiation;GO:1990120:messenger ribonucleoprotein complex assembly;GO:0006378:mRNA polyadenylation;GO:0006397:mRNA processing;GO:0031439:positive regulation of mRNA cleavage;GO:1900365:positive regulation of mRNA polyadenylation;GO:2000975:positive regulation of pro-B cell differentiation;GO:2000738:positive regulation of stem cell differentiation;GO:0010608:posttranscription…	GO:0034451:centriolar satellite;GO:0005813:centrosome;GO:0005737:cytoplasm;GO:0005847:mRNA cleavage and polyadenylation specificity factor complex;GO:0005849:mRNA cleavage factor complex;GO:0016604:nuclear body;GO:0005654:nucleoplasm;GO:0005634:nucleus;GO:0042382:paraspeckles;GO:0005829:cytosol;GO:0070062:extracellular exosome;GO:0016020:membrane;	GO:0003682:chromatin binding;GO:0042826:histone deacetylase binding;GO:0016787:hydrolase activity;GO:0042802:identical protein binding;GO:0035925:mRNA 3'-UTR AU-rich region binding;GO:0003729:mRNA binding;GO:0042803:protein homodimerization activity;GO:0003723:RNA binding;	K14397;K09228	;ko03015 mRNA surveillance pathway;;ko05168 Herpes simplex virus 1 infection;
ENSG00000227097	421.545926045892	1.31160854987232	0.391337211249069	0.0940112824051153	4.16266219582784	3.14558552152326e-05	0.00181458804343257	11	82689559	82689768	+	RPS28P7	ribosomal protein S28 pseudogene 7 [Source:HGNC Symbol%3BAcc:HGNC:35787]	GO:0002181:cytoplasmic translation;GO:0030490:maturation of SSU-rRNA;GO:0000028:ribosomal small subunit assembly;GO:0042274:ribosomal small subunit biogenesis;GO:0042254:ribosome biogenesis;GO:0006364:rRNA processing;GO:0006412:translation;	GO:0098556:cytoplasmic side of rough endoplasmic reticulum membrane;GO:0005829:cytosol;GO:0022627:cytosolic small ribosomal subunit;GO:0070062:extracellular exosome;GO:0005654:nucleoplasm;GO:0042788:polysomal ribosome;GO:0015935:small ribosomal subunit;	GO:0003723:RNA binding;GO:0003735:structural constituent of ribosome;	K02979	;ko03010 Ribosome;ko05171 Coronavirus disease - COVID-19;
ENSG00000160957	865.537539723491	1.25710210709759	0.33010183625057	0.0793293159315745	4.1611582348107	3.16637588606327e-05	0.00181660002337586	8	144511288	144517845	-	RECQL4	RecQ like helicase 4 [Source:HGNC Symbol%3BAcc:HGNC:9949]	GO:0032508:DNA duplex unwinding;GO:0006310:DNA recombination;GO:0006281:DNA repair;GO:0006260:DNA replication;GO:0006268:DNA unwinding involved in DNA replication;GO:0000724:double-strand break repair via homologous recombination;GO:0007275:multicellular organismal development;GO:0000723:telomere maintenance;	GO:0005694:chromosome;GO:0000781:chromosome, telomeric region;GO:0005737:cytoplasm;GO:0016020:membrane;GO:0005634:nucleus;	GO:0043138:3'-5' DNA helicase activity;GO:0036310:annealing helicase activity;GO:0005524:ATP binding;GO:0000405:bubble DNA binding;GO:0009378:four-way junction helicase activity;GO:0004386:helicase activity;GO:0032357:oxidized purine DNA binding;	K10730	-
ENSG00000164405	1285.78609448899	1.20400908538839	0.267846278638574	0.0644203290094745	4.15779122455554	3.21339489591943e-05	0.00183355614197055	5	132866630	132868847	+	UQCRQ	ubiquinol-cytochrome c reductase complex III subunit VII [Source:HGNC Symbol%3BAcc:HGNC:29594]	GO:0021680:cerebellar Purkinje cell layer development;GO:0021766:hippocampus development;GO:0021854:hypothalamus development;GO:0030901:midbrain development;GO:0006122:mitochondrial electron transport, ubiquinol to cytochrome c;GO:0021548:pons development;GO:1902600:hydrogen ion transmembrane transport;GO:0021860:pyramidal neuron development;GO:0021539:subthalamus development;GO:0021794:thalamus …	GO:0005743:mitochondrial inner membrane;GO:0005750:mitochondrial respiratory chain complex III;GO:0005739:mitochondrion;	-	K00418	;ko00190 Oxidative phosphorylation;ko01100 Metabolic pathways;ko04260 Cardiac muscle contraction;ko04714 Thermogenesis;ko04932 Non-alcoholic fatty liver disease;ko05010 Alzheimer disease;ko05012 Parkinson disease;ko05014 Amyotrophic lateral sclerosis;ko05016 Huntington disease;ko05020 Prion disease;ko05022 Pathways of neurodegeneration - multiple diseases;
ENSG00000165417	2543.12104481271	0.858225345170982	-0.220572	0.0531175590771286	-4.15252	3.28837766911661e-05	0.00186619876475974	14	81175452	81221377	-	GTF2A1	general transcription factor IIA subunit 1 [Source:HGNC Symbol%3BAcc:HGNC:4646]	GO:0006366:transcription from RNA polymerase II promoter;GO:0006367:transcription initiation from RNA polymerase II promoter;	GO:0005829:cytosol;GO:0005654:nucleoplasm;GO:0005672:transcription factor TFIIA complex;GO:0005669:transcription factor TFIID complex;GO:0097550:transcriptional preinitiation complex;	GO:0003677:DNA binding;GO:0046982:protein heterodimerization activity;GO:0000979:RNA polymerase II core promoter sequence-specific DNA binding;GO:0061629:RNA polymerase II sequence-specific DNA binding transcription factor binding;GO:0017025:TBP-class protein binding;GO:0008134:transcription factor binding;	K03122	;ko03022 Basal transcription factors;ko05203 Viral carcinogenesis;
ENSG00000124614	2041.41205631901	1.17659645860197	0.23461959905121	0.0565240057663703	4.15079568176678	3.313214382222e-05	0.00187018482790047	6	34417454	34426069	-	RPS10	ribosomal protein S10 [Source:HGNC Symbol%3BAcc:HGNC:10383]	GO:0002181:cytoplasmic translation;GO:0006412:translation;	GO:0005829:cytosol;GO:0022626:cytosolic ribosome;GO:0022627:cytosolic small ribosomal subunit;GO:0005925:focal adhesion;GO:0016020:membrane;GO:0005730:nucleolus;GO:0005654:nucleoplasm;GO:0005840:ribosome;	GO:0003723:RNA binding;GO:0003735:structural constituent of ribosome;	K02947	;ko03010 Ribosome;ko05171 Coronavirus disease - COVID-19;
ENSG00000107331	854.204195238744	1.23526996921468	0.304826378395521	0.0734870536501814	4.14802830232627	3.35350949415204e-05	0.00187729352301283	9	137007234	137028915	-	ABCA2	ATP binding cassette subfamily A member 2 [Source:HGNC Symbol%3BAcc:HGNC:32]	GO:0090156:cellular sphingolipid homeostasis;GO:0032289:central nervous system myelin formation;GO:0042632:cholesterol homeostasis;GO:0001573:ganglioside metabolic process;GO:0006687:glycosphingolipid metabolic process;GO:0006629:lipid metabolic process;GO:0006869:lipid transport;GO:0007626:locomotory behavior;GO:0090370:negative regulation of cholesterol efflux;GO:0032384:negative regulation of …	GO:0043190:ATP-binding cassette (ABC) transporter complex;GO:0031410:cytoplasmic vesicle;GO:0005768:endosome;GO:0010008:endosome membrane;GO:0016021:integral component of membrane;GO:0043231:intracellular membrane-bounded organelle;GO:0005765:lysosomal membrane;GO:0005764:lysosome;GO:0016020:membrane;GO:0005815:microtubule organizing center;GO:0005886:plasma membrane;	GO:0005524:ATP binding;GO:0042626:ATPase activity, coupled to transmembrane movement of substances;GO:0061135:endopeptidase regulator activity;GO:0005319:lipid transporter activity;GO:0000166:nucleotide binding;	K05642	;ko02010 ABC transporters;ko04142 Lysosome;
ENSG00000152104	4070.87629921773	0.861944869128412	-0.214332	0.0516777835506316	-4.14748	3.3615695049663e-05	0.00187729352301283	1	214348700	214552449	-	PTPN14	protein tyrosine phosphatase non-receptor type 14 [Source:HGNC Symbol%3BAcc:HGNC:9647]	GO:0001946:lymphangiogenesis;GO:0008285:negative regulation of cell proliferation;GO:0006470:protein dephosphorylation;GO:0046825:regulation of protein export from nucleus;GO:0009653:anatomical structure morphogenesis;GO:0007049:cell cycle;GO:1902488:cholangiocyte apoptotic process;GO:0097191:extrinsic apoptotic signaling pathway;GO:0043000:Golgi to plasma membrane CFTR protein transport;GO:00972…	GO:0005737:cytoplasm;GO:0005856:cytoskeleton;GO:0005654:nucleoplasm;GO:0005634:nucleus;GO:0005912:adherens junction;GO:0034451:centriolar satellite;GO:0005829:cytosol;GO:0009897:external side of plasma membrane;GO:0070062:extracellular exosome;GO:0005882:intermediate filament;GO:0045095:keratin filament;GO:0005815:microtubule organizing center;GO:0005730:nucleolus;GO:0048471:perinuclear region of…	GO:0004725:protein tyrosine phosphatase activity;GO:0030971:receptor tyrosine kinase binding;GO:0003712:transcription cofactor activity;GO:0098641:cadherin binding involved in cell-cell adhesion;GO:0003723:RNA binding;GO:0097110:scaffold protein binding;GO:0005198:structural molecule activity;	K18025;K07604	-;ko04915 Estrogen signaling pathway;ko05150 Staphylococcus aureus infection;
ENSG00000047056	457.263477292299	0.784402853678351	-0.350333	0.0847043646806049	-4.13595	3.53483822242523e-05	0.00196361198398108	10	1049538	1132384	+	WDR37	WD repeat domain 37 [Source:HGNC Symbol%3BAcc:HGNC:31406]	-	GO:0005737:cytoplasm;GO:0005634:nucleus;GO:0030687:preribosome, large subunit precursor;	-	-	-
ENSG00000196937	6514.62144734847	0.90319042329161	-0.146898	0.0355765300692097	-4.12907	3.64236943311725e-05	0.00200313053794696	7	121348878	121396364	-	FAM3C	FAM3 metabolism regulating signaling molecule C [Source:HGNC Symbol%3BAcc:HGNC:18664]	GO:0045721:negative regulation of gluconeogenesis;	GO:0070062:extracellular exosome;GO:0005576:extracellular region;GO:0005615:extracellular space;GO:0005794:Golgi apparatus;GO:0031089:platelet dense granule lumen;	GO:0005125:cytokine activity;	-	-
ENSG00000065029	995.503292776825	1.21845819686107	0.28505675560309	0.0690459282941824	4.12850927846976	3.65122708612955e-05	0.00200313053794696	6	35258909	35295985	+	ZNF76	zinc finger protein 76 [Source:HGNC Symbol%3BAcc:HGNC:13149]	GO:0045944:positive regulation of transcription from RNA polymerase II promoter;GO:0006357:regulation of transcription from RNA polymerase II promoter;GO:0006359:regulation of transcription from RNA polymerase III promoter;	GO:0005634:nucleus;	GO:0001228:RNA polymerase II transcription regulatory region sequence-specific DNA binding transcription factor activity involved in positive regulation of transcription;GO:0000981:sequence-specific DNA binding RNA polymerase II transcription factor activity;GO:0046872:metal ion binding;GO:0000978:RNA polymerase II core promoter proximal region sequence-specific DNA binding;GO:0043565:sequence-sp…	-	-
ENSG00000077150	2029.16596566182	1.15693622280263	0.21030933671643	0.0509500493699858	4.12775530773719	3.66321614711702e-05	0.00200313053794696	10	102394110	102402524	+	NFKB2	nuclear factor kappa B subunit 2 [Source:HGNC Symbol%3BAcc:HGNC:7795]	GO:0007568:aging;GO:0030198:extracellular matrix organization;GO:0002268:follicular dendritic cell differentiation;GO:0002467:germinal center formation;GO:0038061:NIK/NF-kappaB signaling;GO:0045944:positive regulation of transcription from RNA polymerase II promoter;GO:0006357:regulation of transcription from RNA polymerase II promoter;GO:0006355:regulation of transcription, DNA-templated;GO:0034…	GO:0033257:Bcl3/NF-kappaB2 complex;GO:0000785:chromatin;GO:0005737:cytoplasm;GO:0005829:cytosol;GO:0005654:nucleoplasm;GO:0005634:nucleus;	GO:0001228:RNA polymerase II transcription regulatory region sequence-specific DNA binding transcription factor activity involved in positive regulation of transcription;GO:0003700:sequence-specific DNA binding transcription factor activity;GO:0000981:sequence-specific DNA binding RNA polymerase II transcription factor activity;GO:0000978:RNA polymerase II core promoter proximal region sequence-s…	K04469	;ko04010 MAPK signaling pathway;ko04064 NF-kappa B signaling pathway;ko04380 Osteoclast differentiation;ko04625 C-type lectin receptor signaling pathway;ko05134 Legionellosis;ko05166 Human T-cell leukemia virus 1 infection;ko05169 Epstein-Barr virus infection;ko05200 Pathways in cancer;ko05203 Viral carcinogenesis;ko05224 Breast cancer;
ENSG00000023909	2780.64648807781	0.88156801862978	-0.181856	0.0440714022599197	-4.1264	3.68487084304318e-05	0.0020045315534254	1	93885199	93909456	-	GCLM	glutamate-cysteine ligase modifier subunit [Source:HGNC Symbol%3BAcc:HGNC:4312]	GO:0007568:aging;GO:0008637:apoptotic mitochondrial changes;GO:0044344:cellular response to fibroblast growth factor stimulus;GO:0071372:cellular response to follicle-stimulating hormone stimulus;GO:0071333:cellular response to glucose stimulus;GO:0035729:cellular response to hepatocyte growth factor stimulus;GO:0097069:cellular response to thyroxine stimulus;GO:0006534:cysteine metabolic process…	GO:0005829:cytosol;GO:0017109:glutamate-cysteine ligase complex;	GO:0047834:D-threo-aldose 1-dehydrogenase activity;GO:0030234:enzyme regulator activity;GO:0004357:glutamate-cysteine ligase activity;GO:0035226:glutamate-cysteine ligase catalytic subunit binding;GO:0044877:macromolecular complex binding;	K11205	;ko00270 Cysteine and methionine metabolism;ko00480 Glutathione metabolism;ko01100 Metabolic pathways;ko01240 Biosynthesis of cofactors;ko04216 Ferroptosis;
ENSG00000123575	1225.82349078072	0.843704505834136	-0.24519	0.0595527675872367	-4.11719	3.83513475748861e-05	0.00207551957829242	X	104166453	104195902	+	FAM199X	family with sequence similarity 199%2C X-linked [Source:HGNC Symbol%3BAcc:HGNC:25195]	-	-	-	-	-
ENSG00000144228	1326.07080757313	0.857306739801543	-0.222117	0.0539797778232622	-4.11481	3.87495977252806e-05	0.00207989614895204	2	138501770	138573547	+	SPOPL	speckle type BTB/POZ protein like [Source:HGNC Symbol%3BAcc:HGNC:27934]	GO:0031397:negative regulation of protein ubiquitination;GO:0043161:proteasome-mediated ubiquitin-dependent protein catabolic process;GO:0016567:protein ubiquitination;GO:0030162:regulation of proteolysis;	GO:0031463:Cul3-RING ubiquitin ligase complex;GO:0005737:cytoplasm;GO:0005634:nucleus;	GO:0031625:ubiquitin protein ligase binding;	K10523	;ko04340 Hedgehog signaling pathway;ko04341 Hedgehog signaling pathway - fly;
ENSG00000182154	619.14242105022	1.26454270477287	0.338615758965342	0.0823013018976932	4.11434267936937	3.88284260591104e-05	0.00207989614895204	9	137551879	137552555	+	MRPL41	mitochondrial ribosomal protein L41 [Source:HGNC Symbol%3BAcc:HGNC:14492]	GO:0006915:apoptotic process;GO:0007049:cell cycle;GO:0006412:translation;	GO:0005743:mitochondrial inner membrane;GO:0005762:mitochondrial large ribosomal subunit;GO:0005739:mitochondrion;	GO:0003723:RNA binding;GO:0003735:structural constituent of ribosome;	K17422	-
ENSG00000170889	5796.10812404865	1.13156032524386	0.178313498975316	0.0433752974109582	4.11094585210307	3.94041609333279e-05	0.00210002175451274	19	54200809	54249003	+	RPS9	ribosomal protein S9 [Source:HGNC Symbol%3BAcc:HGNC:10442]	GO:0008284:positive regulation of cell proliferation;GO:0045903:positive regulation of translational fidelity;GO:0006412:translation;	GO:0022627:cytosolic small ribosomal subunit;GO:0005730:nucleolus;GO:0015935:small ribosomal subunit;GO:0045202:synapse;	GO:0019843:rRNA binding;GO:0003735:structural constituent of ribosome;GO:0045182:translation regulator activity;	K02997	;ko03010 Ribosome;ko05171 Coronavirus disease - COVID-19;
ENSG00000242125	3598.82816785979	1.13233562536715	0.179301637751304	0.0436382177696233	4.10882127904217	3.976836764747e-05	0.00210377376711054	1	28505980	28510892	+	SNHG3	small nucleolar RNA host gene 3 [Source:HGNC Symbol%3BAcc:HGNC:10118]	-	-	-	-	-
ENSG00000181904	2052.32	0.869154979440515	-0.202315	0.0492465321618041	-4.1082	3.98753195213827e-05	0.00210377376711054	5	134845680	134859735	+	C5orf24	chromosome 5 open reading frame 24 [Source:HGNC Symbol%3BAcc:HGNC:26746]	-	-	-	K12581	;ko03018 RNA degradation;
ENSG00000145907	8182.74162597439	0.890909689472391	-0.166649	0.0405866987859085	-4.106	4.02573130674214e-05	0.00211330764947429	5	151771045	151812911	+	G3BP1	G3BP stress granule assembly factor 1 [Source:HGNC Symbol%3BAcc:HGNC:30292]	GO:0051607:defense response to virus;GO:0045087:innate immune response;GO:0090090:negative regulation of canonical Wnt signaling pathway;GO:0032481:positive regulation of type I interferon production;GO:0007265:Ras protein signal transduction;GO:0034063:stress granule assembly;	GO:0005737:cytoplasm;GO:0010494:cytoplasmic stress granule;GO:0005829:cytosol;GO:0005925:focal adhesion;GO:0005634:nucleus;GO:0043204:perikaryon;	GO:0005524:ATP binding;GO:0003677:DNA binding;GO:0003678:DNA helicase activity;GO:0033677:DNA/RNA helicase activity;GO:0004519:endonuclease activity;GO:0003729:mRNA binding;GO:0003723:RNA binding;GO:0003724:RNA helicase activity;	K17265	-
ENSG00000087338	1334.96092092948	0.856788849834055	-0.222988	0.0543424311142474	-4.10339	4.07133549592298e-05	0.00212511811113731	2	69829660	69881384	+	GMCL1	germ cell-less 1%2C spermatogenesis associated [Source:HGNC Symbol%3BAcc:HGNC:23843]	GO:0007281:germ cell development;GO:0007283:spermatogenesis;	GO:0016363:nuclear matrix;GO:0005634:nucleus;	GO:0042802:identical protein binding;	K10485	-
ENSG00000090339	2100.30702338259	1.16217499375847	0.216827317984595	0.0528641528422005	4.10159448940427	4.10312888356427e-05	0.00212511811113731	19	10271093	10286615	+	ICAM1	intercellular adhesion molecule 1 [Source:HGNC Symbol%3BAcc:HGNC:5344]	GO:0002438:acute inflammatory response to antigenic stimulus;GO:0044406:adhesion of symbiont to host;GO:0007155:cell adhesion;GO:0033627:cell adhesion mediated by integrin;	GO:0009986:cell surface;GO:0009897:external side of plasma membrane;GO:0070062:extracellular exosome;	GO:0005178:integrin binding;GO:0038023:signaling receptor activity;GO:0004888:transmembrane signaling receptor activity;GO:0001618:virus receptor activity;	K06490	;ko04064 NF-kappa B signaling pathway;ko04514 Cell adhesion molecules;ko04650 Natural killer cell mediated cytotoxicity;ko04668 TNF signaling pathway;ko04670 Leukocyte transendothelial migration;ko04933 AGE-RAGE signaling pathway in diabetic complications;ko05143 African trypanosomiasis;ko05144 Malaria;ko05150 Staphylococcus aureus infection;ko05164 Influenza A;ko05166 Human T-cell leukemia virus…
ENSG00000173457	2151.64139620859	1.17611046102024	0.234023565346219	0.0570831057981679	4.09969923804899	4.13687399632962e-05	0.00212511811113731	11	64244479	64246943	-	PPP1R14B	protein phosphatase 1 regulatory inhibitor subunit 14B [Source:HGNC Symbol%3BAcc:HGNC:9057]	GO:0045087:innate immune response;GO:0042325:regulation of phosphorylation;	GO:0005737:cytoplasm;	GO:0004865:protein serine/threonine phosphatase inhibitor activity;	K17555	-
ENSG00000106771	4261.01726277803	0.881972599263334	-0.181194	0.0442005834615588	-4.09936	4.14287886503859e-05	0.00212511811113731	9	109015135	109119947	-	TMEM245	transmembrane protein 245 [Source:HGNC Symbol%3BAcc:HGNC:1363]	-	GO:0016021:integral component of membrane;	-	K16467	-
ENSG00000163946	2776.67475938894	0.885522497755692	-0.175399	0.0427907395342139	-4.099	4.14943530605914e-05	0.00212511811113731	3	56620132	56683265	-	TASOR	transcription activation suppressor [Source:HGNC Symbol%3BAcc:HGNC:30314]	GO:0008595:anterior/posterior axis specification, embryo;GO:0001701:in utero embryonic development;GO:0060809:mesodermal to mesenchymal transition involved in gastrulation;GO:0090307:mitotic spindle assembly;GO:0045814:negative regulation of gene expression, epigenetic;GO:0045869:negative regulation of single stranded viral RNA replication via double stranded DNA intermediate;GO:0090309:positive …	GO:0000792:heterochromatin;GO:0005654:nucleoplasm;	GO:0003682:chromatin binding;GO:0003723:RNA binding;	K12581	;ko03018 RNA degradation;
ENSG00000120705	5660.98941802677	0.868355670283356	-0.203642	0.0497143862479845	-4.09624	4.19916086954493e-05	0.00214014514414331	5	138506095	138543236	-	ETF1	eukaryotic translation termination factor 1 [Source:HGNC Symbol%3BAcc:HGNC:3477]	GO:0002184:cytoplasmic translational termination;GO:0000184:nuclear-transcribed mRNA catabolic process, nonsense-mediated decay;GO:0006479:protein methylation;GO:0006449:regulation of translational termination;GO:0006415:translational termination;	GO:0005737:cytoplasm;GO:0005829:cytosol;GO:0018444:translation release factor complex;	GO:0043022:ribosome binding;GO:0003723:RNA binding;GO:0003747:translation release factor activity;GO:0016149:translation release factor activity, codon specific;GO:0008079:translation termination factor activity;	K03265	;ko03015 mRNA surveillance pathway;
ENSG00000198162	1323.54616987985	0.842973543671843	-0.246441	0.0602003937365113	-4.09367	4.24592555827414e-05	0.00215352523846958	1	117367449	117528872	+	MAN1A2	mannosidase alpha class 1A member 2 [Source:HGNC Symbol%3BAcc:HGNC:6822]	GO:0005975:carbohydrate metabolic process;GO:0048286:lung alveolus development;GO:0006491:N-glycan processing;GO:0006486:protein glycosylation;GO:0007585:respiratory gaseous exchange;GO:0009100:glycoprotein metabolic process;	GO:0005783:endoplasmic reticulum;GO:0070062:extracellular exosome;GO:0005794:Golgi apparatus;GO:0000139:Golgi membrane;GO:0016021:integral component of membrane;GO:0016020:membrane;	GO:0005509:calcium ion binding;GO:0004571:mannosyl-oligosaccharide 1,2-alpha-mannosidase activity;	K01230	;ko00510 N-Glycan biosynthesis;ko00513 Various types of N-glycan biosynthesis;ko01100 Metabolic pathways;ko04141 Protein processing in endoplasmic reticulum;
ENSG00000099860	346.464527824492	1.31678812756237	0.397023233290075	0.0971092539819555	4.08841811681355	4.34324800557882e-05	0.00219229619281596	19	2476122	2478259	+	GADD45B	growth arrest and DNA damage inducible beta [Source:HGNC Symbol%3BAcc:HGNC:4096]	GO:0000185:activation of MAPKKK activity;GO:0006915:apoptotic process;GO:0030154:cell differentiation;GO:0006469:negative regulation of protein kinase activity;GO:0043065:positive regulation of apoptotic process;GO:0046330:positive regulation of JNK cascade;GO:1900745:positive regulation of p38MAPK cascade;GO:0051726:regulation of cell cycle;	GO:0005737:cytoplasm;GO:0005634:nucleus;	-	K04402	;ko04010 MAPK signaling pathway;ko04064 NF-kappa B signaling pathway;ko04068 FoxO signaling pathway;ko04110 Cell cycle;ko04115 p53 signaling pathway;ko04210 Apoptosis;ko04218 Cellular senescence;ko05169 Epstein-Barr virus infection;ko05200 Pathways in cancer;ko05202 Transcriptional misregulation in cancer;ko05210 Colorectal cancer;ko05212 Pancreatic cancer;ko05213 Endometrial cancer;ko05214 Gliom…
ENSG00000260032	11627.8326191142	0.881445602099728	-0.182057	0.0445575676230722	-4.08587	4.39114143015845e-05	0.00220586573565711	20	36045618	36051018	-	NORAD	non-coding RNA activated by DNA damage [Source:HGNC Symbol%3BAcc:HGNC:44311]	-	-	-	-	-
ENSG00000117155	1720.01572264349	0.867346553579619	-0.20532	0.0503411116624026	-4.07857	4.53143300049473e-05	0.00226550071772353	1	84643706	84690803	-	SSX2IP	SSX family member 2 interacting protein [Source:HGNC Symbol%3BAcc:HGNC:16509]	GO:0007155:cell adhesion;GO:0007098:centrosome cycle;GO:0060271:cilium morphogenesis;GO:0035735:intraciliary transport involved in cilium morphogenesis;GO:2000145:regulation of cell motility;GO:0035020:regulation of Rac protein signal transduction;	GO:0005912:adherens junction;GO:0031252:cell leading edge;GO:0034451:centriolar satellite;GO:0036064:ciliary basal body;GO:0005737:cytoplasm;GO:0005634:nucleus;GO:0032991:macromolecular complex;	GO:0019904:protein domain specific binding;	K06085	;ko04520 Adherens junction;
ENSG00000119487	2277.39511093623	0.877506850458169	-0.188518	0.0463287150395475	-4.06913	4.71883907639984e-05	0.00233811594317041	9	125437393	125707234	-	MAPKAP1	MAPK associated protein 1 [Source:HGNC Symbol%3BAcc:HGNC:18752]	GO:0030950:establishment or maintenance of actin cytoskeleton polarity;GO:0046580:negative regulation of Ras protein signal transduction;GO:0033138:positive regulation of peptidyl-serine phosphorylation;GO:1900407:regulation of cellular response to oxidative stress;GO:0021762:substantia nigra development;GO:0038203:TORC2 signaling;	GO:0005737:cytoplasm;GO:0031410:cytoplasmic vesicle;GO:0005829:cytosol;GO:0005794:Golgi apparatus;GO:0005654:nucleoplasm;GO:0005886:plasma membrane;GO:0031932:TORC2 complex;GO:0005634:nucleus;	GO:0070300:phosphatidic acid binding;GO:0005547:phosphatidylinositol-3,4,5-trisphosphate binding;GO:0043325:phosphatidylinositol-3,4-bisphosphate binding;GO:0080025:phosphatidylinositol-3,5-bisphosphate binding;GO:0005546:phosphatidylinositol-4,5-bisphosphate binding;GO:0019901:protein kinase binding;GO:0031267:small GTPase binding;	K09537	-
ENSG00000169992	1282.99531576643	1.18219164743021	0.241463932626175	0.0593420993476	4.06901567825879	4.72121706783624e-05	0.00233811594317041	17	7404874	7419860	+	NLGN2	neuroligin 2 [Source:HGNC Symbol%3BAcc:HGNC:14290]	GO:0098609:cell-cell adhesion;GO:0045217:cell-cell junction maintenance;GO:0007268:synaptic transmission;GO:0097116:gephyrin clustering involved in postsynaptic density assembly;GO:0035641:locomotory exploration behavior;GO:0050804:regulation of synaptic transmission;GO:0050885:neuromuscular process controlling balance;GO:0007158:neuron cell-cell adhesion;GO:2000463:positive regulation of excitat…	GO:0042995:cell projection;GO:0009986:cell surface;GO:0060077:inhibitory synapse;GO:0005887:integral component of plasma membrane;GO:0016020:membrane;GO:0005886:plasma membrane;GO:0045211:postsynaptic membrane;GO:0042734:presynaptic membrane;GO:0089717:spanning component of membrane;GO:0045202:synapse;	GO:0050839:cell adhesion molecule binding;GO:0042802:identical protein binding;GO:0042043:neurexin family protein binding;GO:0038023:signaling receptor activity;	K07378	;ko04514 Cell adhesion molecules;
ENSG00000169446	1060.3115676996	0.824651422100505	-0.278144	0.0684803433253118	-4.06166	4.87256198493826e-05	0.00240173841689516	X	135960588	135974029	-	MMGT1	membrane magnesium transporter 1 [Source:HGNC Symbol%3BAcc:HGNC:28100]	GO:0015693:magnesium ion transport;GO:0045050:protein insertion into ER membrane by stop-transfer membrane-anchor sequence;GO:0071816:tail-anchored membrane protein insertion into ER membrane;	GO:0005769:early endosome;GO:0031901:early endosome membrane;GO:0072546:ER membrane protein complex;GO:0005794:Golgi apparatus;GO:0000139:Golgi membrane;GO:0030176:integral component of endoplasmic reticulum membrane;GO:0016021:integral component of membrane;GO:0016020:membrane;GO:0005886:plasma membrane;	GO:0022890:inorganic cation transmembrane transporter activity;GO:0015095:magnesium ion transmembrane transporter activity;	-	-
ENSG00000148344	1018.29044835594	1.21765300768629	0.284103069687969	0.0699740603752891	4.0601198238926	4.90475386076529e-05	0.00240630891514836	9	129738331	129753042	-	PTGES	prostaglandin E synthase [Source:HGNC Symbol%3BAcc:HGNC:9599]	GO:0002526:acute inflammatory response;GO:0002544:chronic inflammatory response;GO:0008285:negative regulation of cell proliferation;GO:0032308:positive regulation of prostaglandin secretion;GO:0001516:prostaglandin biosynthetic process;GO:0006693:prostaglandin metabolic process;GO:0031620:regulation of fever generation;GO:0050727:regulation of inflammatory response;GO:0051592:response to calcium…	GO:0005789:endoplasmic reticulum membrane;GO:0016021:integral component of membrane;GO:0016020:membrane;GO:0005641:nuclear envelope lumen;GO:0048471:perinuclear region of cytoplasm;	GO:0043295:glutathione binding;GO:0004602:glutathione peroxidase activity;GO:0004364:glutathione transferase activity;GO:0004667:prostaglandin-D synthase activity;GO:0050220:prostaglandin-E synthase activity;	K15729	;ko00590 Arachidonic acid metabolism;ko01100 Metabolic pathways;
ENSG00000124783	9491.67272476443	0.902542514795028	-0.147933	0.0364949495386405	-4.05353	5.0451534825986e-05	0.00246367750761873	6	7268306	7347446	-	SSR1	signal sequence receptor subunit 1 [Source:HGNC Symbol%3BAcc:HGNC:11323]	GO:0006613:cotranslational protein targeting to membrane;GO:0008284:positive regulation of cell proliferation;	GO:0005783:endoplasmic reticulum;GO:0005789:endoplasmic reticulum membrane;GO:0016021:integral component of membrane;	-	K13249	;ko04141 Protein processing in endoplasmic reticulum;
ENSG00000186660	3873.61867407407	0.885568649318499	-0.175324	0.0432655379262343	-4.05228	5.07215537656607e-05	0.00246539626382256	11	58579063	58621550	+	ZFP91	ZFP91 zinc finger protein%2C atypical E3 ubiquitin ligase [Source:HGNC Symbol%3BAcc:HGNC:14983]	GO:0007250:activation of NF-kappaB-inducing kinase activity;GO:0070534:protein K63-linked ubiquitination;GO:0006357:regulation of transcription from RNA polymerase II promoter;	GO:0005730:nucleolus;GO:0005654:nucleoplasm;GO:0005634:nucleus;	GO:0046872:metal ion binding;GO:0004842:ubiquitin-protein transferase activity;	-	-
ENSG00000171867	7519.80199087757	0.908611102095411	-0.138265	0.0341317720751029	-4.05092	5.10161167395452e-05	0.00246828668040776	20	4686350	4701590	+	PRNP	prion protein [Source:HGNC Symbol%3BAcc:HGNC:9449]	GO:0032147:activation of protein kinase activity;GO:0035584:calcium-mediated signaling using intracellular calcium source;GO:0007049:cell cycle;GO:0006878:cellular copper ion homeostasis;	GO:0031362:anchored component of external side of plasma membrane;GO:0009986:cell surface;GO:0005737:cytoplasm;GO:0005829:cytosol;	GO:0001540:beta-amyloid binding;GO:0019828:aspartic-type endopeptidase inhibitor activity;GO:0043008:ATP-dependent protein binding;GO:0005509:calcium ion binding;	K05634	;ko04216 Ferroptosis;ko05020 Prion disease;ko05022 Pathways of neurodegeneration - multiple diseases;
ENSG00000231500	23036.6531869545	1.12666811302983	0.172062597851058	0.0425133300337126	4.04726229901571	5.18201617275112e-05	0.0024956875136566	6	33272075	33276511	+	RPS18	ribosomal protein S18 [Source:HGNC Symbol%3BAcc:HGNC:10401]	GO:0006412:translation;	GO:0005737:cytoplasm;GO:0005840:ribosome;	GO:0019843:rRNA binding;GO:0003735:structural constituent of ribosome;	K02964	;ko03010 Ribosome;ko05171 Coronavirus disease - COVID-19;
ENSG00000074695	7314.92470265249	0.887195566656874	-0.172676	0.0427027962855687	-4.04367	5.26213786475018e-05	0.00251356814970269	18	59327823	59359265	-	LMAN1	lectin%2C mannose binding 1 [Source:HGNC Symbol%3BAcc:HGNC:6631]	GO:0007596:blood coagulation;GO:0007029:endoplasmic reticulum organization;GO:0006888:ER to Golgi vesicle-mediated transport;GO:0007030:Golgi organization;GO:1903215:negative regulation of protein targeting to mitochondrion;GO:0010638:positive regulation of organelle organization;GO:0006457:protein folding;GO:0015031:protein transport;	GO:0030134:ER to Golgi transport vesicle;GO:0005829:cytosol;GO:0005783:endoplasmic reticulum;GO:0005789:endoplasmic reticulum membrane;GO:0005793:endoplasmic reticulum-Golgi intermediate compartment;GO:0033116:endoplasmic reticulum-Golgi intermediate compartment membrane;GO:0012507:ER to Golgi transport vesicle membrane;GO:0070062:extracellular exosome;GO:0000139:Golgi membrane;GO:0016021:integra…	GO:0005537:mannose binding;GO:0046872:metal ion binding;GO:0051082:unfolded protein binding;	K10080	;ko04141 Protein processing in endoplasmic reticulum;
ENSG00000067208	1709.00053664765	0.857735362675037	-0.221395	0.0547540985513475	-4.04345	5.26702536369741e-05	0.00251356814970269	1	92508696	92792404	-	EVI5	ecotropic viral integration site 5 [Source:HGNC Symbol%3BAcc:HGNC:3501]	GO:0090630:activation of GTPase activity;GO:0007049:cell cycle;GO:0051301:cell division;GO:0006886:intracellular protein transport;GO:0043547:positive regulation of GTPase activity;GO:0042147:retrograde transport, endosome to Golgi;	GO:0005829:cytosol;GO:0005815:microtubule organizing center;GO:0005634:nucleus;GO:0005819:spindle;	GO:0005096:GTPase activator activity;GO:0031267:small GTPase binding;	K11447;K08857	-
ENSG00000143631	803.377988164225	1.20607842838529	0.270323725284072	0.06707951502635	4.02989981632818	5.58006299356754e-05	0.00263900867085506	1	152302165	152325239	-	FLG	filaggrin [Source:HGNC Symbol%3BAcc:HGNC:3748]	GO:0061436:establishment of skin barrier;GO:0030216:keratinocyte differentiation;GO:0007275:multicellular organismal development;GO:0018149:peptide cross-linking;	GO:0001533:cornified envelope;GO:0036464:cytoplasmic ribonucleoprotein granule;GO:0005829:cytosol;GO:0005882:intermediate filament;GO:0036457:keratohyalin granule;GO:0005634:nucleus;	GO:0005509:calcium ion binding;GO:0030280:structural constituent of epidermis;GO:0005198:structural molecule activity;GO:0046914:transition metal ion binding;	K10384	-
ENSG00000164442	4276.83328686584	1.12534263918623	0.17036433352446	0.0422751174562082	4.02989616057097	5.58014977550074e-05	0.00263900867085506	6	139371807	139374648	-	CITED2	Cbp/p300 interacting transactivator with Glu/Asp rich carboxy-terminal domain 2 [Source:HGNC Symbol%3BAcc:HGNC:1987]	GO:0035802:adrenal cortex formation;GO:0060349:bone morphogenesis;GO:0061308:cardiac neural crest cell development involved in heart development;GO:0007569:cell aging;GO:0030154:cell differentiation;GO:0006355:regulation of transcription, DNA-templated;	GO:0000785:chromatin;GO:0005737:cytoplasm;GO:0005654:nucleoplasm;GO:0005634:nucleus;	GO:0003682:chromatin binding;GO:0035035:histone acetyltransferase binding;GO:0050693:LBD domain binding;GO:0019904:protein domain specific binding;	-	-
ENSG00000003989	838.974299884037	0.813980985533887	-0.296933	0.0737252085886928	-4.02756	5.63577126969306e-05	0.00265336154979854	8	17497088	17570573	+	SLC7A2	solute carrier family 7 member 2 [Source:HGNC Symbol%3BAcc:HGNC:11060]	GO:0089718:amino acid import across plasma membrane;GO:0006865:amino acid transport;GO:1902475:L-alpha-amino acid transmembrane transport;GO:0015807:L-amino acid transport;GO:0097638:L-arginine import across plasma membrane;GO:1903352:L-ornithine transmembrane transport;	GO:0030054:cell junction;GO:0005887:integral component of plasma membrane;GO:0005886:plasma membrane;	GO:0015171:amino acid transmembrane transporter activity;GO:0015181:arginine transmembrane transporter activity;GO:0015174:basic amino acid transmembrane transporter activity;GO:0015179:L-amino acid transmembrane transporter activity;GO:0061459:L-arginine transmembrane transporter activity;GO:0015189:L-lysine transmembrane transporter activity;GO:0000064:L-ornithine transmembrane transporter acti…	K13864	-
ENSG00000118523	5915.95751574802	1.11015729801164	0.150764106290261	0.0374476467349878	4.02599680981823	5.67344578901622e-05	0.00265917443477149	6	131948176	131951372	-	CCN2	cellular communication network factor 2 [Source:HGNC Symbol%3BAcc:HGNC:2500]	GO:0007568:aging;GO:0001525:angiogenesis;GO:0001502:cartilage condensation;GO:0007155:cell adhesion;GO:0030154:cell differentiation;GO:0016477:cell migration;GO:0007160:cell-matrix adhesion;GO:0035988:chondrocyte proliferation;GO:0060401:cytosolic calcium ion transport;GO:0071897:DNA biosynthetic process;GO:0008544:epidermis development;GO:0070278:extracellular matrix constituent secretion;GO:000…	GO:0005938:cell cortex;GO:0005801:cis-Golgi network;GO:0005829:cytosol;GO:0031012:extracellular matrix;GO:0005576:extracellular region;GO:0005615:extracellular space;GO:0048471:perinuclear region of cytoplasm;GO:0005886:plasma membrane;	GO:0001968:fibronectin binding;GO:0008083:growth factor activity;GO:0008201:heparin binding;GO:0005520:insulin-like growth factor binding;GO:0005178:integrin binding;GO:0008022:protein C-terminus binding;	K06827	;ko04371 Apelin signaling pathway;ko04390 Hippo signaling pathway;
ENSG00000177943	155.079740053404	1.61216900988189	0.689002995067625	0.171307436398085	4.02202618610505	5.76996412626649e-05	0.00268469065599485	9	136850943	136860799	+	MAMDC4	MAM domain containing 4 [Source:HGNC Symbol%3BAcc:HGNC:24083]	GO:0015031:protein transport;	GO:0016021:integral component of membrane;	-	-	-
ENSG00000145012	2446.92932530459	0.873093373280442	-0.195792	0.0486880981927292	-4.02136	5.78642412692014e-05	0.00268469065599485	3	188153284	188890671	+	LPP	LIM domain containing preferred translocation partner in lipoma [Source:HGNC Symbol%3BAcc:HGNC:6679]	GO:0098609:cell-cell adhesion;	GO:0005829:cytosol;GO:0005925:focal adhesion;GO:0005634:nucleus;GO:0005886:plasma membrane;GO:0001725:stress fiber;	GO:0046872:metal ion binding;	K16676	;ko04391 Hippo signaling pathway - fly;
ENSG00000135002	1539.07150342028	0.868251392744205	-0.203815	0.0506937996501737	-4.02052	5.80705982550824e-05	0.00268469065599485	9	76385526	76394517	-	RFK	riboflavin kinase [Source:HGNC Symbol%3BAcc:HGNC:30324]	GO:0006915:apoptotic process;GO:0009398:FMN biosynthetic process;GO:0033864:positive regulation of NAD(P)H oxidase activity;GO:0072593:reactive oxygen species metabolic process;GO:0009231:riboflavin biosynthetic process;GO:0006771:riboflavin metabolic process;	GO:0005737:cytoplasm;GO:0005829:cytosol;GO:0005739:mitochondrion;	GO:0005524:ATP binding;GO:0046872:metal ion binding;GO:0008531:riboflavin kinase activity;	K00861	;ko00740 Riboflavin metabolism;ko01100 Metabolic pathways;ko01240 Biosynthesis of cofactors;
ENSG00000175602	667.49309458766	1.24728553621196	0.318791773524675	0.0793163539072674	4.01924392411419	5.83852007236298e-05	0.00268469065599485	11	65890673	65891635	+	CCDC85B	coiled-coil domain containing 85B [Source:HGNC Symbol%3BAcc:HGNC:24926]	GO:0030154:cell differentiation;GO:0030308:negative regulation of cell growth;GO:0045599:negative regulation of fat cell differentiation;GO:0045892:negative regulation of transcription, DNA-templated;	GO:0005912:adherens junction;GO:0005813:centrosome;GO:0005737:cytoplasm;GO:0005634:nucleus;	GO:0070097:delta-catenin binding;	K16758	-
ENSG00000114346	6215.50378137926	0.883871151526765	-0.178092	0.0443215343666833	-4.01818	5.86487185426263e-05	0.00268469065599485	3	172750682	172821474	+	ECT2	epithelial cell transforming 2 [Source:HGNC Symbol%3BAcc:HGNC:3155]	GO:0090630:activation of GTPase activity;GO:0032147:activation of protein kinase activity;GO:0070830:bicellular tight junction assembly;GO:0030154:cell differentiation;GO:0000902:cell morphogenesis;GO:0071277:cellular response to calcium ion;GO:0070301:cellular response to hydrogen peroxide;GO:0071479:cellular response to ionizing radiation;GO:0035556:intracellular signal transduction;GO:0000281:…	GO:0005923:bicellular tight junction;GO:0005938:cell cortex;GO:0005911:cell-cell junction;GO:0097149:centralspindlin complex;GO:0032154:cleavage furrow;GO:0005737:cytoplasm;GO:0005829:cytosol;GO:0030496:midbody;GO:0072686:mitotic spindle;GO:0016604:nuclear body;GO:0005654:nucleoplasm;GO:0005634:nucleus;	GO:0005096:GTPase activator activity;GO:0005085:guanyl-nucleotide exchange factor activity;GO:0042803:protein homodimerization activity;GO:0031267:small GTPase binding;GO:0003677:DNA binding;GO:0046872:metal ion binding;	K17985;K18047	-
ENSG00000149806	2432.08362824119	1.15625878255172	0.20946432389549	0.0521376795835778	4.01752294249525	5.88131108561592e-05	0.00268469065599485	11	65120630	65122177	-	FAU	FAU ubiquitin like and ribosomal protein S30 fusion [Source:HGNC Symbol%3BAcc:HGNC:3597]	GO:0006412:translation;	GO:0005840:ribosome;	GO:0003723:RNA binding;GO:0003735:structural constituent of ribosome;	K02983	;ko03010 Ribosome;ko05171 Coronavirus disease - COVID-19;
ENSG00000145391	3367.67139156556	0.861450887174788	-0.21516	0.0535838491086665	-4.01538	5.9349946949439e-05	0.00269746793516086	4	139495941	139606699	-	SETD7	SET domain containing 7%2C histone lysine methyltransferase [Source:HGNC Symbol%3BAcc:HGNC:30412]	GO:0006974:cellular response to DNA damage stimulus;GO:0006325:chromatin organization;GO:0070828:heterochromatin organization;GO:0018027:peptidyl-lysine dimethylation;GO:0018026:peptidyl-lysine monomethylation;GO:0045893:positive regulation of transcription, DNA-templated;GO:0051570:regulation of histone H3-K9 methylation;GO:0045471:response to ethanol;	GO:0005694:chromosome;GO:0005730:nucleolus;GO:0005654:nucleoplasm;GO:0005634:nucleus;	GO:0003682:chromatin binding;GO:0018024:histone-lysine N-methyltransferase activity;GO:0002039:p53 binding;GO:0016279:protein-lysine N-methyltransferase activity;GO:0003677:DNA binding;GO:0046872:metal ion binding;	K11431;K15696	-
ENSG00000186866	931.967855233025	1.20325314206063	0.266940190624095	0.0666019195062594	4.00799545423023	6.12362987270032e-05	0.00276713988053229	21	45263928	45287898	-	POFUT2	protein O-fucosyltransferase 2 [Source:HGNC Symbol%3BAcc:HGNC:14683]	GO:0006004:fucose metabolic process;GO:0001707:mesoderm formation;GO:1903334:positive regulation of protein folding;GO:0036066:protein O-linked fucosylation;GO:0010717:regulation of epithelial to mesenchymal transition;GO:0010468:regulation of gene expression;GO:0051046:regulation of secretion;	GO:0005789:endoplasmic reticulum membrane;GO:0005794:Golgi apparatus;	GO:0046922:peptide-O-fucosyltransferase activity;	K03691	;ko00514 Other types of O-glycan biosynthesis;
ENSG00000247556	1809.98881675785	0.863329962693672	-0.212016	0.0529071058061322	-4.00733	6.14100002061171e-05	0.00276713988053229	15	41283990	41309737	+	OIP5-AS1	OIP5 antisense RNA 1 [Source:HGNC Symbol%3BAcc:HGNC:43563]	-	-	-	-	-
ENSG00000055332	2509.64244776197	0.866392533413158	-0.206907	0.0517196567681854	-4.00055	6.31943366061999e-05	0.00282352993471913	2	37099210	37157522	-	EIF2AK2	eukaryotic translation initiation factor 2 alpha kinase 2 [Source:HGNC Symbol%3BAcc:HGNC:9437]	GO:0000186:activation of MAPKK activity;GO:0034198:cellular response to amino acid starvation;GO:0051607:defense response to virus;GO:0030968:endoplasmic reticulum unfolded protein response;GO:0045087:innate immune response;GO:0043066:negative regulation of apoptotic process;GO:0008285:negative regulation of cell proliferation;GO:0033689:negative regulation of osteoblast proliferation;GO:0017148:…	GO:0005737:cytoplasm;GO:0005829:cytosol;GO:0016020:membrane;GO:0005634:nucleus;GO:0048471:perinuclear region of cytoplasm;GO:0005840:ribosome;	GO:0005524:ATP binding;GO:0003725:double-stranded RNA binding;GO:0004694:eukaryotic translation initiation factor 2alpha kinase activity;GO:0042802:identical protein binding;GO:0004715:non-membrane spanning protein tyrosine kinase activity;GO:0004672:protein kinase activity;GO:0019888:protein phosphatase regulator activity;GO:0004674:protein serine/threonine kinase activity;GO:0003723:RNA binding…	K16195	;ko04141 Protein processing in endoplasmic reticulum;ko04217 Necroptosis;ko05010 Alzheimer disease;ko05160 Hepatitis C;ko05162 Measles;ko05164 Influenza A;ko05165 Human papillomavirus infection;ko05167 Kaposi sarcoma-associated herpesvirus infection;ko05168 Herpes simplex virus 1 infection;ko05169 Epstein-Barr virus infection;ko05171 Coronavirus disease - COVID-19;ko05203 Viral carcinogenesis;
ENSG00000086200	1699.47928024859	0.864093728084069	-0.21074	0.0526780191706744	-4.00054	6.31993079968565e-05	0.00282352993471913	5	62403972	62628582	+	IPO11	importin 11 [Source:HGNC Symbol%3BAcc:HGNC:20628]	GO:0006606:protein import into nucleus;GO:0006610:ribosomal protein import into nucleus;GO:0060760:positive regulation of response to cytokine stimulus;	GO:0005829:cytosol;GO:0005635:nuclear envelope;GO:0005654:nucleoplasm;GO:0005887:integral component of plasma membrane;	GO:0061608:nuclear import signal receptor activity;GO:0031267:small GTPase binding;	K10393	;ko04361 Axon regeneration;
ENSG00000187266	103.513874176301	1.61893111405736	0.695041599894862	0.173802845088299	3.99902314338842	6.3604461001612e-05	NA	19	11377207	11384342	-	EPOR	erythropoietin receptor [Source:HGNC Symbol%3BAcc:HGNC:3416]	GO:0007420:brain development;GO:0046697:decidualization;GO:0007507:heart development;GO:0007165:signal transduction;	GO:0005576:extracellular region;GO:0005887:integral component of plasma membrane;GO:0016607:nuclear speck;GO:0005886:plasma membrane;	GO:0004900:erythropoietin receptor activity;GO:0042802:identical protein binding;	K05079	;ko04060 Cytokine-cytokine receptor interaction;ko04151 PI3K-Akt signaling pathway;ko04630 JAK-STAT signaling pathway;ko04640 Hematopoietic cell lineage;ko05200 Pathways in cancer;
ENSG00000085719	3624.10530271287	0.88763931570502	-0.171955	0.04299955652654	-3.99898	6.36150618084049e-05	0.00283006158443408	8	86514435	86561498	+	CPNE3	copine 3 [Source:HGNC Symbol%3BAcc:HGNC:2316]	GO:0071277:cellular response to calcium ion;GO:0071363:cellular response to growth factor stimulus;GO:0038128:ERBB2 signaling pathway;GO:0030335:positive regulation of cell migration;GO:0043392:negative regulation of DNA binding;GO:0010629:negative regulation of gene expression;GO:1901223:negative regulation of NIK/NF-kappaB signaling;GO:1990138:neuron projection extension;GO:0045666:positive reg…	GO:0035577:azurophil granule membrane;GO:0030054:cell junction;GO:0005737:cytoplasm;GO:0005829:cytosol;GO:0070062:extracellular exosome;GO:0005925:focal adhesion;GO:0005739:mitochondrion;GO:0005730:nucleolus;GO:0005654:nucleoplasm;GO:0005634:nucleus;GO:0005886:plasma membrane;GO:0016020:membrane;GO:0031965:nuclear membrane;	GO:0005544:calcium-dependent phospholipid binding;GO:0048306:calcium-dependent protein binding;GO:0046872:metal ion binding;GO:0004674:protein serine/threonine kinase activity;GO:0030971:receptor tyrosine kinase binding;GO:0003723:RNA binding;GO:0005509:calcium ion binding;GO:0004175:endopeptidase activity;GO:0042802:identical protein binding;GO:0051059:NF-kappaB binding;GO:0001786:phosphatidylse…	K04482	;ko03440 Homologous recombination;ko03460 Fanconi anemia pathway;ko05200 Pathways in cancer;ko05212 Pancreatic cancer;
ENSG00000115355	2950.55402319916	0.879731038744551	-0.184866	0.0462885057617628	-3.99377	6.50313336312698e-05	0.00288086064048397	2	55287842	55419895	-	CCDC88A	coiled-coil domain containing 88A [Source:HGNC Symbol%3BAcc:HGNC:25523]	GO:0032147:activation of protein kinase activity;GO:0032148:activation of protein kinase B activity;GO:0016477:cell migration;GO:0031122:cytoplasmic microtubule organization;GO:0030705:cytoskeleton-dependent intracellular transport;GO:0006260:DNA replication;GO:0030032:lamellipodium assembly;GO:0072660:maintenance of protein location in plasma membrane;GO:0061024:membrane organization;GO:0007399:…	GO:0005814:centriole;GO:0005813:centrosome;GO:0036064:ciliary basal body;GO:0030142:Golgi to ER transport vesicle;GO:0005737:cytoplasm;GO:0031410:cytoplasmic vesicle;GO:0005829:cytosol;GO:0005783:endoplasmic reticulum;GO:0005794:Golgi apparatus;GO:0030027:lamellipodium;GO:0016020:membrane;GO:0005886:plasma membrane;GO:0031252:cell leading edge;GO:0030054:cell junction;	GO:0003779:actin binding;GO:0051959:dynein light intermediate chain binding;GO:0005154:epidermal growth factor receptor binding;GO:0001965:G-protein alpha-subunit binding;GO:0031682:G-protein gamma-subunit binding;GO:0005092:GDP-dissociation inhibitor activity;GO:0005085:guanyl-nucleotide exchange factor activity;GO:0005158:insulin receptor binding;GO:0008017:microtubule binding;GO:0035091:phosph…	K09228;K15696;K12581;K17985;K11447;K04613;K16470	-
ENSG00000174780	5293.23026742108	0.891951016805552	-0.164964	0.0413183614137541	-3.9925	6.53799793703005e-05	0.00288413614877641	4	56467617	56503681	+	SRP72	signal recognition particle 72 [Source:HGNC Symbol%3BAcc:HGNC:11303]	GO:0006614:SRP-dependent cotranslational protein targeting to membrane;	GO:0005829:cytosol;GO:0005783:endoplasmic reticulum;GO:0048500:signal recognition particle;GO:0005786:signal recognition particle, endoplasmic reticulum targeting;	GO:0008312:7S RNA binding;GO:0003723:RNA binding;GO:0005047:signal recognition particle binding;GO:0030911:TPR domain binding;	K03108;K10653	-
ENSG00000136051	2868.98732781097	0.885248762355947	-0.175845	0.0440865122404211	-3.98864	6.64535162373495e-05	0.00291102729242913	12	105107324	105169130	+	WASHC4	WASH complex subunit 4 [Source:HGNC Symbol%3BAcc:HGNC:29174]	GO:0016197:endosomal transport;GO:0007032:endosome organization;GO:0015031:protein transport;	GO:0005769:early endosome;GO:0005768:endosome;GO:0005654:nucleoplasm;GO:0071203:WASH complex;	-	K18465	;ko04144 Endocytosis;
ENSG00000124882	1769.22184989107	0.845535985341201	-0.242062	0.0606927747168593	-3.98832	6.65441042178293e-05	0.00291102729242913	4	74365145	74388749	+	EREG	epiregulin [Source:HGNC Symbol%3BAcc:HGNC:3443]	GO:0009653:anatomical structure morphogenesis;GO:0001525:angiogenesis;GO:0009887:organ morphogenesis;GO:0007267:cell-cell signaling;GO:0019221:cytokine-mediated signaling pathway;GO:0007173:epidermal growth factor receptor signaling pathway;GO:0007143:female meiotic division;GO:0030216:keratinocyte differentiation;GO:0043616:keratinocyte proliferation;GO:0042700:luteinizing hormone signaling path…	GO:0030669:clathrin-coated endocytic vesicle membrane;GO:0005576:extracellular region;GO:0005615:extracellular space;GO:0005887:integral component of plasma membrane;	GO:0005154:epidermal growth factor receptor binding;GO:0008083:growth factor activity;	K09784	;ko04010 MAPK signaling pathway;ko04012 ErbB signaling pathway;ko04151 PI3K-Akt signaling pathway;ko05210 Colorectal cancer;
ENSG00000077232	3880.03266704112	0.867390306116984	-0.205247	0.0515156174789955	-3.98417	6.77175068997084e-05	0.00295006682547734	2	182716255	182794464	+	DNAJC10	DnaJ heat shock protein family (Hsp40) member C10 [Source:HGNC Symbol%3BAcc:HGNC:24637]	GO:0070059:intrinsic apoptotic signaling pathway in response to endoplasmic reticulum stress;GO:0001933:negative regulation of protein phosphorylation;GO:0032781:positive regulation of ATPase activity;GO:0034975:protein folding in endoplasmic reticulum;GO:0034976:response to endoplasmic reticulum stress;GO:0030433:ER-associated ubiquitin-dependent protein catabolic process;	GO:0005783:endoplasmic reticulum;GO:0034663:endoplasmic reticulum chaperone complex;GO:0005788:endoplasmic reticulum lumen;GO:0016020:membrane;	GO:0001671:ATPase activator activity;GO:0051117:ATPase binding;GO:0051087:chaperone binding;GO:0015036:disulfide oxidoreductase activity;GO:0030544:Hsp70 protein binding;GO:0051787:misfolded protein binding;GO:0016671:oxidoreductase activity, acting on a sulfur group of donors, disulfide as acceptor;GO:0015035:protein disulfide oxidoreductase activity;	K09530	;ko04141 Protein processing in endoplasmic reticulum;
ENSG00000124198	2800.31555872504	0.882063415776972	-0.181046	0.0455151510210173	-3.9777	6.9584464777116e-05	0.00301822401706025	20	48921711	49036693	+	ARFGEF2	ADP ribosylation factor guanine nucleotide exchange factor 2 [Source:HGNC Symbol%3BAcc:HGNC:15853]	GO:0010256:endomembrane system organization;GO:0007032:endosome organization;GO:0006887:exocytosis;GO:0006893:Golgi to plasma membrane transport;GO:0035556:intracellular signal transduction;GO:0032760:positive regulation of tumor necrosis factor production;GO:0015031:protein transport;GO:0001881:receptor recycling;GO:0032012:regulation of ARF protein signal transduction;	GO:0032279:asymmetric synapse;GO:0005879:axonemal microtubule;GO:0031410:cytoplasmic vesicle;GO:0005829:cytosol;GO:0043197:dendritic spine;GO:0005794:Golgi apparatus;GO:0000139:Golgi membrane;GO:0043231:intracellular membrane-bounded organelle;GO:0016020:membrane;GO:0005815:microtubule organizing center;GO:0048471:perinuclear region of cytoplasm;GO:0055037:recycling endosome;GO:0032280:symmetric …	GO:0050811:GABA receptor binding;GO:0005085:guanyl-nucleotide exchange factor activity;GO:0034237:protein kinase A regulatory subunit binding;	K18442	;ko04144 Endocytosis;
ENSG00000014216	2680.37242251849	1.1424894068542	0.19218078869712	0.0483258209058654	3.97677235677945	6.98569802977085e-05	0.00301822401706025	11	65180566	65212006	+	CAPN1	calpain 1 [Source:HGNC Symbol%3BAcc:HGNC:1476]	GO:0006508:proteolysis;GO:0050790:regulation of catalytic activity;GO:0097264:self proteolysis;GO:0060056:mammary gland involution;GO:0008284:positive regulation of cell proliferation;GO:0032801:receptor catabolic process;GO:0016241:regulation of macroautophagy;GO:2000310:regulation of N-methyl-D-aspartate selective glutamate receptor activity;	GO:0005737:cytoplasm;GO:0005829:cytosol;GO:0005886:plasma membrane;GO:0070062:extracellular exosome;GO:0005576:extracellular region;GO:0005925:focal adhesion;GO:0005764:lysosome;GO:0016020:membrane;GO:0005739:mitochondrion;	GO:0005509:calcium ion binding;GO:0004198:calcium-dependent cysteine-type endopeptidase activity;GO:0008233:peptidase activity;	K01367	;ko04141 Protein processing in endoplasmic reticulum;ko04210 Apoptosis;ko04217 Necroptosis;ko04218 Cellular senescence;ko05010 Alzheimer disease;ko05022 Pathways of neurodegeneration - multiple diseases;ko05131 Shigellosis;
ENSG00000138821	1181.66820241364	0.846394942944639	-0.240597	0.0605388717592234	-3.97426	7.05990427960333e-05	0.00303778422260473	4	102251080	102431258	-	SLC39A8	solute carrier family 39 member 8 [Source:HGNC Symbol%3BAcc:HGNC:20862]	GO:0006525:arginine metabolic process;GO:0015701:bicarbonate transport;GO:0070574:cadmium ion transmembrane transport;GO:1990079:cartilage homeostasis;GO:0006876:cellular cadmium ion homeostasis;GO:0030026:cellular manganese ion homeostasis;GO:0006882:cellular zinc ion homeostasis;GO:0006824:cobalt ion transport;GO:0030198:extracellular matrix organization;GO:0098711:iron ion import across plasma…	GO:0016324:apical plasma membrane;GO:0016323:basolateral plasma membrane;GO:0005887:integral component of plasma membrane;GO:0005765:lysosomal membrane;GO:0031090:organelle membrane;GO:0005886:plasma membrane;	GO:0015296:anion:cation symporter activity;GO:0015106:bicarbonate transmembrane transporter activity;GO:0015086:cadmium ion transmembrane transporter activity;GO:0015087:cobalt ion transmembrane transporter activity;GO:0005381:iron ion transmembrane transporter activity;GO:0005384:manganese ion transmembrane transporter activity;GO:0097079:selenite:proton symporter activity;GO:0005385:zinc ion tr…	K14714	;ko04216 Ferroptosis;
ENSG00000184584	242.619513687339	1.38754051023799	0.472529892591601	0.118960558098108	3.97215598300993	7.12250542062131e-05	0.00305221160861645	5	139475533	139482935	-	STING1	stimulator of interferon response cGAMP interactor 1 [Source:HGNC Symbol%3BAcc:HGNC:27962]	GO:0002218:activation of innate immune response;GO:0000045:autophagosome assembly;GO:0071360:cellular response to exogenous dsRNA;GO:0035458:cellular response to interferon-beta;GO:0071407:cellular response to organic cyclic compound;GO:0051607:defense response to virus;GO:0045087:innate immune response;GO:0002230:positive regulation of defense response to virus by host;GO:0051091:positive regula…	GO:0005776:autophagosome;GO:0000421:autophagosome membrane;GO:0030659:cytoplasmic vesicle membrane;GO:0005829:cytosol;GO:0005789:endoplasmic reticulum membrane;GO:0005768:endosome;GO:0005794:Golgi apparatus;GO:0030176:integral component of endoplasmic reticulum membrane;GO:1990701:integral component of endoplasmic reticulum-Golgi intermediate compartment (ERGIC) membrane;GO:0005741:mitochondrial …	GO:0035438:cyclic-di-GMP binding;GO:0061507:cyclic-GMP-AMP binding;GO:0042802:identical protein binding;GO:0042803:protein homodimerization activity;GO:0019901:protein kinase binding;GO:0008134:transcription factor binding;GO:0031625:ubiquitin protein ligase binding;	K12654	;ko04621 NOD-like receptor signaling pathway;ko04622 RIG-I-like receptor signaling pathway;ko04623 Cytosolic DNA-sensing pathway;ko05131 Shigellosis;ko05163 Human cytomegalovirus infection;ko05168 Herpes simplex virus 1 infection;ko05170 Human immunodeficiency virus 1 infection;ko05171 Coronavirus disease - COVID-19;
ENSG00000108510	2571.41468416016	0.881870197166671	-0.181362	0.045680032551728	-3.97026	7.17931328416854e-05	0.00306404919392218	17	61942605	62065278	-	MED13	mediator complex subunit 13 [Source:HGNC Symbol%3BAcc:HGNC:22474]	GO:0045944:positive regulation of transcription from RNA polymerase II promoter;GO:0060261:positive regulation of transcription initiation from RNA polymerase II promoter;GO:0045893:positive regulation of transcription, DNA-templated;GO:0006357:regulation of transcription from RNA polymerase II promoter;	GO:0016592:mediator complex;GO:0016020:membrane;GO:0005654:nucleoplasm;GO:0005634:nucleus;	GO:0030374:ligand-dependent nuclear receptor transcription coactivator activity;GO:0046966:thyroid hormone receptor binding;GO:0003713:transcription coactivator activity;GO:0003712:transcription cofactor activity;GO:0042809:vitamin D receptor binding;	K15164	;ko04919 Thyroid hormone signaling pathway;
ENSG00000156017	851.365	0.839388935925777	-0.252589	0.0636748090645596	-3.96685	7.28276850685607e-05	0.00308851030057213	9	74980790	75028423	-	CARNMT1	carnosine N-methyltransferase 1 [Source:HGNC Symbol%3BAcc:HGNC:23435]	GO:0035498:carnosine metabolic process;GO:0032259:methylation;GO:0006548:histidine catabolic process;	GO:0005829:cytosol;GO:0005634:nucleus;	GO:0030735:carnosine N-methyltransferase activity;GO:0042803:protein homodimerization activity;GO:0008757:S-adenosylmethionine-dependent methyltransferase activity;	K19787	;ko00340 Histidine metabolism;ko01100 Metabolic pathways;
ENSG00000111669	9983.39058334861	1.09840403738766	0.13540883350046	0.0341386452765928	3.9664383985765	7.29546199201721e-05	0.00308851030057213	12	6867119	6870948	+	TPI1	triosephosphate isomerase 1 [Source:HGNC Symbol%3BAcc:HGNC:12009]	GO:0006094:gluconeogenesis;GO:0046166:glyceraldehyde-3-phosphate biosynthetic process;GO:0019563:glycerol catabolic process;GO:0006096:glycolytic process;GO:0019242:methylglyoxal biosynthetic process;	GO:0005829:cytosol;GO:0070062:extracellular exosome;GO:0005615:extracellular space;GO:0005634:nucleus;	GO:0008929:methylglyoxal synthase activity;GO:0042803:protein homodimerization activity;GO:0004807:triose-phosphate isomerase activity;GO:0031625:ubiquitin protein ligase binding;	K01803	;ko00010 Glycolysis / Gluconeogenesis;ko00051 Fructose and mannose metabolism;ko00562 Inositol phosphate metabolism;ko01100 Metabolic pathways;ko01200 Carbon metabolism;ko01230 Biosynthesis of amino acids;
ENSG00000157193	1318.29432912305	0.851013197457296	-0.232747	0.0586945123888594	-3.96539	7.32762636046173e-05	0.00308966864090312	1	53242364	53328469	-	LRP8	LDL receptor related protein 8 [Source:HGNC Symbol%3BAcc:HGNC:6700]	GO:0021541:ammon gyrus development;GO:0071397:cellular response to cholesterol;GO:0071363:cellular response to growth factor stimulus;GO:0007268:synaptic transmission;GO:0019221:cytokine-mediated signaling pathway;GO:0048813:dendrite morphogenesis;GO:0006897:endocytosis;GO:0021819:layer formation in cerebral cortex;GO:0006629:lipid metabolic process;GO:0050804:regulation of synaptic transmission;…	GO:0030424:axon;GO:0005901:caveola;GO:0009986:cell surface;GO:0030425:dendrite;GO:0005615:extracellular space;GO:0016021:integral component of membrane;GO:0016020:membrane;GO:0005875:microtubule associated complex;GO:0043025:neuronal cell body;GO:0005886:plasma membrane;GO:0014069:postsynaptic density;GO:0043235:receptor complex;	GO:0001540:beta-amyloid binding;GO:0034185:apolipoprotein binding;GO:0005509:calcium ion binding;GO:0048306:calcium-dependent protein binding;GO:0038024:cargo receptor activity;GO:0008035:high-density lipoprotein particle binding;GO:0019894:kinesin binding;GO:0005041:low-density lipoprotein receptor activity;GO:0047485:protein N-terminus binding;GO:0038025:reelin receptor activity;GO:0004888:tran…	K10408;K04460	;ko05014 Amyotrophic lateral sclerosis;ko05016 Huntington disease;ko05022 Pathways of neurodegeneration - multiple diseases;;ko04010 MAPK signaling pathway;
ENSG00000161091	1013.96953607644	1.18554933644677	0.245555701593476	0.0619609978962541	3.96306886478213	7.39924266830747e-05	0.0031073859509824	19	3538261	3574290	-	MFSD12	major facilitator superfamily domain containing 12 [Source:HGNC Symbol%3BAcc:HGNC:28299]	GO:0008643:carbohydrate transport;GO:1903712:cysteine transmembrane transport;GO:0042438:melanin biosynthetic process;GO:0048022:negative regulation of melanin biosynthetic process;GO:0071702:organic substance transport;GO:0043474:pigment metabolic process involved in pigmentation;GO:0048021:regulation of melanin biosynthetic process;	GO:0005887:integral component of plasma membrane;GO:0005770:late endosome;GO:0005765:lysosomal membrane;GO:0005764:lysosome;GO:0042470:melanosome;GO:0033162:melanosome membrane;	GO:0033229:cysteine transmembrane transporter activity;GO:0015293:symporter activity;	-	-
ENSG00000101210	727.331320811598	1.24392240431808	0.314896493187936	0.0796709002332744	3.95246560872196	7.73500487258404e-05	0.00323545084291872	20	63488013	63499239	-	EEF1A2	eukaryotic translation elongation factor 1 alpha 2 [Source:HGNC Symbol%3BAcc:HGNC:3192]	GO:0006412:translation;GO:0006414:translational elongation;GO:0043065:positive regulation of apoptotic process;GO:0090218:positive regulation of lipid kinase activity;GO:0051602:response to electrical stimulus;GO:0010035:response to inorganic substance;	GO:0005737:cytoplasm;GO:0005853:eukaryotic translation elongation factor 1 complex;GO:0043209:myelin sheath;GO:0043025:neuronal cell body;GO:0005634:nucleus;GO:0045202:synapse;	GO:0005525:GTP binding;GO:0003924:GTPase activity;GO:0003746:translation elongation factor activity;GO:0019901:protein kinase binding;	K03231	;ko03013 RNA transport;ko05134 Legionellosis;ko05140 Leishmaniasis;
ENSG00000043093	1330.63686789274	0.857168153803468	-0.22235	0.0562974346351794	-3.94956	7.82964472729934e-05	0.00326204126952047	3	182938074	182985953	-	DCUN1D1	defective in cullin neddylation 1 domain containing 1 [Source:HGNC Symbol%3BAcc:HGNC:18184]	GO:2000436:positive regulation of protein neddylation;GO:0051443:positive regulation of ubiquitin-protein transferase activity;GO:0045116:protein neddylation;GO:2000434:regulation of protein neddylation;GO:0031396:regulation of protein ubiquitination;	GO:0005737:cytoplasm;GO:0005829:cytosol;GO:0005654:nucleoplasm;GO:0005634:nucleus;GO:0000151:ubiquitin ligase complex;	GO:0097602:cullin family protein binding;GO:0031624:ubiquitin conjugating enzyme binding;GO:0032182:ubiquitin-like protein binding;	K17822	-
ENSG00000112576	1834.55305896535	1.15774324450276	0.211315338859092	0.0535416990397599	3.94674324216289	7.9221433617849e-05	0.00328753293104267	6	41934934	42050357	-	CCND3	cyclin D3 [Source:HGNC Symbol%3BAcc:HGNC:1585]	GO:0051301:cell division;GO:0044772:mitotic cell cycle phase transition;GO:0000122:negative regulation of transcription from RNA polymerase II promoter;GO:0045737:positive regulation of cyclin-dependent protein serine/threonine kinase activity;GO:1900087:positive regulation of G1/S transition of mitotic cell cycle;GO:0001934:positive regulation of protein phosphorylation;GO:0042127:regulation of …	GO:0000307:cyclin-dependent protein kinase holoenzyme complex;GO:0005737:cytoplasm;GO:0016020:membrane;GO:0005654:nucleoplasm;GO:0005634:nucleus;	GO:0004693:cyclin-dependent protein serine/threonine kinase activity;GO:0016538:cyclin-dependent protein serine/threonine kinase regulator activity;GO:0019901:protein kinase binding;	K10152	;ko04110 Cell cycle;ko04115 p53 signaling pathway;ko04151 PI3K-Akt signaling pathway;ko04218 Cellular senescence;ko04310 Wnt signaling pathway;ko04390 Hippo signaling pathway;ko04510 Focal adhesion;ko04630 JAK-STAT signaling pathway;ko05162 Measles;ko05164 Influenza A;ko05165 Human papillomavirus infection;ko05166 Human T-cell leukemia virus 1 infection;ko05169 Epstein-Barr virus infection;ko0520…
ENSG00000126432	1307.8613127488	1.15984128439806	0.213927396837244	0.0542782330304246	3.94131099878161	8.10374749749559e-05	0.00334965531402387	11	64318121	64321811	+	PRDX5	peroxiredoxin 5 [Source:HGNC Symbol%3BAcc:HGNC:9355]	GO:0045454:cell redox homeostasis;GO:0034599:cellular response to oxidative stress;GO:0034614:cellular response to reactive oxygen species;GO:0042744:hydrogen peroxide catabolic process;GO:0006954:inflammatory response;GO:0070995:NADPH oxidation;GO:0043066:negative regulation of apoptotic process;GO:0051354:negative regulation of oxidoreductase activity;GO:0016480:negative regulation of transcrip…	GO:0005737:cytoplasm;GO:0031410:cytoplasmic vesicle;GO:0005829:cytosol;GO:0070062:extracellular exosome;GO:0005615:extracellular space;GO:0043231:intracellular membrane-bounded organelle;GO:0005759:mitochondrial matrix;GO:0005739:mitochondrion;GO:0005634:nucleus;GO:0048471:perinuclear region of cytoplasm;GO:0005782:peroxisomal matrix;GO:0005777:peroxisome;	GO:0016209:antioxidant activity;GO:0043027:cysteine-type endopeptidase inhibitor activity involved in apoptotic process;GO:0004601:peroxidase activity;GO:0051920:peroxiredoxin activity;GO:0072541:peroxynitrite reductase activity;GO:0001016:RNA polymerase III regulatory region DNA binding;GO:0005102:receptor binding;GO:0008379:thioredoxin peroxidase activity;	K11187	;ko04146 Peroxisome;
ENSG00000148730	3169.01496018216	0.867730890756499	-0.20468	0.0519530329456546	-3.93972	8.15767463897341e-05	0.00335124500822063	10	70404145	70428618	+	EIF4EBP2	eukaryotic translation initiation factor 4E binding protein 2 [Source:HGNC Symbol%3BAcc:HGNC:3289]	GO:0019933:cAMP-mediated signaling;GO:0008286:insulin receptor signaling pathway;GO:0007613:memory;GO:0050804:regulation of synaptic transmission;GO:0045947:negative regulation of translational initiation;GO:0048167:regulation of synaptic plasticity;GO:0035176:social behavior;GO:0031929:TOR signaling;GO:0006412:translation;	GO:0005737:cytoplasm;GO:0098794:postsynapse;	GO:0008190:eukaryotic initiation factor 4E binding;GO:0030371:translation repressor activity;	K18644	;ko03013 RNA transport;ko04213 Longevity regulating pathway - multiple species;
ENSG00000196715	2832.4047441468	0.870906196499257	-0.199411	0.0506206584564157	-3.93932	8.17143272792152e-05	0.00335124500822063	7	65873074	65959563	+	VKORC1L1	vitamin K epoxide reductase complex subunit 1 like 1 [Source:HGNC Symbol%3BAcc:HGNC:21492]	GO:0034599:cellular response to oxidative stress;GO:0017187:peptidyl-glutamic acid carboxylation;GO:0042373:vitamin K metabolic process;	GO:0005783:endoplasmic reticulum;GO:0005789:endoplasmic reticulum membrane;GO:0016021:integral component of membrane;	GO:0048038:quinone binding;GO:0047057:vitamin-K-epoxide reductase (warfarin-sensitive) activity;	K05357	;ko00130 Ubiquinone and other terpenoid-quinone biosynthesis;ko01100 Metabolic pathways;ko01240 Biosynthesis of cofactors;
ENSG00000136450	5228.50731192235	0.887654442498823	-0.17193	0.0436752341143144	-3.93655	8.26598508512959e-05	0.00336476637724556	17	58000919	58007346	-	SRSF1	serine and arginine rich splicing factor 1 [Source:HGNC Symbol%3BAcc:HGNC:10780]	GO:0000380:alternative mRNA splicing, via spliceosome;GO:0097421:liver regeneration;GO:0000395:mRNA 5'-splice site recognition;GO:0006397:mRNA processing;GO:0006376:mRNA splice site selection;GO:0000398:mRNA splicing, via spliceosome;GO:0051028:mRNA transport;GO:0048709:oligodendrocyte differentiation;GO:0033120:positive regulation of RNA splicing;	GO:0071013:catalytic step 2 spliceosome;GO:0005737:cytoplasm;GO:0016607:nuclear speck;GO:0005654:nucleoplasm;GO:0005634:nucleus;	GO:0044547:DNA topoisomerase binding;GO:0003729:mRNA binding;GO:0043422:protein kinase B binding;GO:0003723:RNA binding;	K12890	;ko03040 Spliceosome;ko04657 IL-17 signaling pathway;ko05168 Herpes simplex virus 1 infection;
ENSG00000134440	4854.05539423547	0.904887516587522	-0.14419	0.0366290627695887	-3.93648	8.26849914591251e-05	0.00336476637724556	18	57600656	57622213	-	NARS1	asparaginyl-tRNA synthetase 1 [Source:HGNC Symbol%3BAcc:HGNC:7643]	GO:0006421:asparaginyl-tRNA aminoacylation;GO:0016477:cell migration;GO:0021987:cerebral cortex development;GO:0006418:tRNA aminoacylation for protein translation;	GO:0005737:cytoplasm;GO:0005829:cytosol;GO:0070062:extracellular exosome;	GO:0004816:asparagine-tRNA ligase activity;GO:0005524:ATP binding;GO:0031728:CCR3 chemokine receptor binding;GO:0003676:nucleic acid binding;GO:0046983:protein dimerization activity;	K01893	;ko00970 Aminoacyl-tRNA biosynthesis;
ENSG00000100300	375.361450021791	1.35569983020241	0.439037782149225	0.111613912140007	3.93353994794575	8.37039200115157e-05	0.00338387632229705	22	43151547	43163242	+	TSPO	translocator protein [Source:HGNC Symbol%3BAcc:HGNC:1158]	GO:0030325:adrenal gland development;GO:0007568:aging;GO:0006820:anion transport;GO:0048266:behavioral response to pain;GO:0006700:C21-steroid hormone biosynthetic process;GO:0071476:cellular hypotonic response;GO:0071222:cellular response to lipopolysaccharide;GO:0071294:cellular response to zinc ion;GO:0006821:chloride transport;GO:0060242:contact inhibition;GO:0008347:glial cell migration;GO:0…	GO:0005829:cytosol;GO:0005783:endoplasmic reticulum;GO:0070062:extracellular exosome;GO:0016021:integral component of membrane;GO:0043231:intracellular membrane-bounded organelle;GO:0005741:mitochondrial outer membrane;GO:0005739:mitochondrion;	GO:0005497:androgen binding;GO:0008503:benzodiazepine receptor activity;GO:0015485:cholesterol binding;GO:0044325:ion channel binding;	K05770	;ko04080 Neuroactive ligand-receptor interaction;ko04214 Apoptosis - fly;ko04979 Cholesterol metabolism;ko05166 Human T-cell leukemia virus 1 infection;
ENSG00000006327	1056.12622419013	1.20079823853627	0.263993765768066	0.0671409789139553	3.9319320337344	8.42658922185916e-05	0.00338387632229705	16	3018445	3022383	+	TNFRSF12A	TNF receptor superfamily member 12A [Source:HGNC Symbol%3BAcc:HGNC:18152]	GO:0001525:angiogenesis;GO:0006915:apoptotic process;GO:0007155:cell adhesion;GO:0030154:cell differentiation;GO:0043065:positive regulation of apoptotic process;GO:2001238:positive regulation of extrinsic apoptotic signaling pathway;GO:0061041:regulation of wound healing;	GO:0016021:integral component of membrane;GO:0005886:plasma membrane;	-	K05149	;ko04060 Cytokine-cytokine receptor interaction;
ENSG00000106692	1059.10724448542	0.835627551566504	-0.259068	0.0658919060003327	-3.93171	8.43428750061368e-05	0.00338387632229705	9	105558122	105653820	+	FKTN	fukutin [Source:HGNC Symbol%3BAcc:HGNC:3622]	GO:0007517:muscle organ development;GO:0008285:negative regulation of cell proliferation;GO:0046329:negative regulation of JNK cascade;GO:0007399:nervous system development;GO:0006493:protein O-linked glycosylation;GO:0035269:protein O-linked mannosylation;GO:0060049:regulation of protein glycosylation;	GO:0005801:cis-Golgi network;GO:0005783:endoplasmic reticulum;GO:0005615:extracellular space;GO:0005794:Golgi apparatus;GO:0030173:integral component of Golgi membrane;GO:0005634:nucleus;GO:0005829:cytosol;GO:0070062:extracellular exosome;GO:0016020:membrane;	GO:0016740:transferase activity;GO:0042803:protein homodimerization activity;	K04482;K09131;K05255;K01368	-;ko04142 Lysosome;ko04145 Phagosome;ko04210 Apoptosis;ko04612 Antigen processing and presentation;ko05152 Tuberculosis;
ENSG00000127586	474.367290003779	1.28963914798472	0.36696744375688	0.0933532037241155	3.93095715109436	8.46083516840782e-05	0.00338387632229705	16	788046	800737	+	CHTF18	chromosome transmission fidelity factor 18 [Source:HGNC Symbol%3BAcc:HGNC:18435]	GO:0007049:cell cycle;GO:0032508:DNA duplex unwinding;GO:0006260:DNA replication;GO:1900264:positive regulation of DNA-directed DNA polymerase activity;	GO:0031390:Ctf18 RFC-like complex;GO:0005829:cytosol;GO:0016020:membrane;GO:0005654:nucleoplasm;GO:0005634:nucleus;	GO:0005524:ATP binding;GO:0003677:DNA binding;	K11269	-
ENSG00000166106	2423.84	1.16545681202592	0.220895543951582	0.0562002345347821	3.93050929022139	8.47661179887726e-05	0.00338387632229705	11	130448645	130476645	+	ADAMTS15	ADAM metallopeptidase with thrombospondin type 1 motif 15 [Source:HGNC Symbol%3BAcc:HGNC:16305]	GO:0022617:extracellular matrix disassembly;GO:0030198:extracellular matrix organization;GO:0007520:myoblast fusion;	GO:0009986:cell surface;GO:0031012:extracellular matrix;GO:0005615:extracellular space;	GO:0004175:endopeptidase activity;GO:0050840:extracellular matrix binding;GO:0008201:heparin binding;GO:0004222:metalloendopeptidase activity;GO:0008270:zinc ion binding;	K08629	-
ENSG00000142864	14958.1284457282	0.91345603861291	-0.130593	0.0332669569630782	-3.9256	8.65134959637145e-05	0.00344054997773878	1	67407810	67430415	-	SERBP1	SERPINE1 mRNA binding protein 1 [Source:HGNC Symbol%3BAcc:HGNC:17860]	GO:0030578:PML body organization;GO:0042981:regulation of apoptotic process;GO:0043488:regulation of mRNA stability;	GO:0005737:cytoplasm;GO:0005829:cytosol;GO:0070062:extracellular exosome;GO:0016020:membrane;GO:0005634:nucleus;GO:0048471:perinuclear region of cytoplasm;GO:0005886:plasma membrane;	GO:0045296:cadherin binding;GO:0003730:mRNA 3'-UTR binding;GO:0043022:ribosome binding;GO:0003723:RNA binding;GO:0032183:SUMO binding;	K13199	-
ENSG00000128829	2174.92314591666	0.868368705519761	-0.20362	0.0520433502025495	-3.91251	9.13400672209758e-05	0.00361186818543644	15	39934115	40035591	+	EIF2AK4	eukaryotic translation initiation factor 2 alpha kinase 4 [Source:HGNC Symbol%3BAcc:HGNC:19687]	GO:0002250:adaptive immune response;GO:0007049:cell cycle;GO:0034198:cellular response to amino acid starvation;GO:0070417:cellular response to cold;GO:1990253:cellular response to leucine starvation;GO:0034644:cellular response to UV;GO:0051607:defense response to virus;GO:0000077:DNA damage checkpoint;GO:0036492:eiF2alpha phosphorylation in response to endoplasmic reticulum stress;GO:0039520:in…	GO:0005829:cytosol;GO:0022626:cytosolic ribosome;GO:0005844:polysome;	GO:0005524:ATP binding;GO:0004694:eukaryotic translation initiation factor 2alpha kinase activity;GO:0004672:protein kinase activity;GO:0004674:protein serine/threonine kinase activity;GO:0000049:tRNA binding;	K16196	;ko04140 Autophagy - animal;ko04141 Protein processing in endoplasmic reticulum;ko05160 Hepatitis C;ko05162 Measles;ko05168 Herpes simplex virus 1 infection;
ENSG00000179526	338.539598967411	1.3445880094636	0.427164189320999	0.109191419635854	3.91206736523404	9.1509375876378e-05	0.00361186818543644	8	144098633	144108124	-	SHARPIN	SHANK associated RH domain interactor [Source:HGNC Symbol%3BAcc:HGNC:25321]	GO:0030262:apoptotic nuclear changes;GO:0007420:brain development;GO:0031424:keratinization;GO:0007005:mitochondrion organization;GO:0050728:negative regulation of inflammatory response;GO:0043123:positive regulation of I-kappaB kinase/NF-kappaB signaling;GO:0043161:proteasome-mediated ubiquitin-dependent protein catabolic process;GO:0097039:protein linear polyubiquitination;GO:2000348:regulation…	GO:0005829:cytosol;GO:0030425:dendrite;GO:0071797:LUBAC complex;GO:0014069:postsynaptic density;GO:0000151:ubiquitin ligase complex;	GO:0042802:identical protein binding;GO:0046872:metal ion binding;GO:0031593:polyubiquitin binding;GO:0044877:macromolecular complex binding;GO:0043130:ubiquitin binding;GO:0004842:ubiquitin-protein transferase activity;	-	-
ENSG00000178202	3969.61499962783	0.889491709410458	-0.168947	0.0432883780177114	-3.90282	9.50766991508461e-05	0.00372366700764144	11	108472112	108498384	-	POGLUT3	protein O-glucosyltransferase 3 [Source:HGNC Symbol%3BAcc:HGNC:28496]	GO:0018242:protein O-linked glycosylation via serine;	GO:0012505:endomembrane system;GO:0005788:endoplasmic reticulum lumen;	GO:0046527:glucosyltransferase activity;GO:0035251:UDP-glucosyltransferase activity;GO:0035252:UDP-xylosyltransferase activity;	K12581	;ko03018 RNA degradation;
ENSG00000092148	2483.96211797381	0.86717203065014	-0.20561	0.052700909897635	-3.90145	9.56189290114654e-05	0.00372366700764144	14	31100117	31207804	-	HECTD1	HECT domain E3 ubiquitin protein ligase 1 [Source:HGNC Symbol%3BAcc:HGNC:20157]	GO:0048856:anatomical structure development;GO:0035904:aorta development;GO:0003170:heart valve development;GO:0001779:natural killer cell differentiation;GO:1903077:negative regulation of protein localization to plasma membrane;GO:0001843:neural tube closure;GO:0032436:positive regulation of proteasomal ubiquitin-dependent protein catabolic process;GO:0051865:protein autoubiquitination;GO:007053…	-	GO:0046872:metal ion binding;GO:0061630:ubiquitin protein ligase activity;	K12231	-
ENSG00000135316	3781.06152626654	0.902114917145608	-0.148617	0.0381006309845647	-3.90064	9.59384684624527e-05	0.00372366700764144	6	85607779	85644063	-	SYNCRIP	synaptotagmin binding cytoplasmic RNA interacting protein [Source:HGNC Symbol%3BAcc:HGNC:16918]	GO:0071346:cellular response to interferon-gamma;GO:0070934:CRD-mediated mRNA stabilization;GO:0000398:mRNA splicing, via spliceosome;GO:0017148:negative regulation of translation;GO:0001649:osteoblast differentiation;GO:0006396:RNA processing;GO:0008380:RNA splicing;GO:0006397:mRNA processing;GO:0007623:circadian rhythm;GO:0061157:mRNA destabilization;GO:0043086:negative regulation of catalytic …	GO:0071013:catalytic step 2 spliceosome;GO:0070937:CRD-mediated mRNA stability complex;GO:0005783:endoplasmic reticulum;GO:0097452:GAIT complex;GO:0071204:histone pre-mRNA 3'end processing complex;GO:0016020:membrane;GO:0005654:nucleoplasm;GO:0005634:nucleus;GO:0005737:cytoplasm;GO:0043679:axon terminus;GO:0030425:dendrite;GO:0030426:growth cone;GO:0005681:spliceosomal complex;GO:0043025:neuronal…	GO:0048027:mRNA 5'-UTR binding;GO:0003729:mRNA binding;GO:0003723:RNA binding;GO:0008143:poly(A) binding;GO:0003730:mRNA 3'-UTR binding;	K13160	-
ENSG00000145632	9706.77022522736	1.09613236488159	0.132422023323854	0.0339508365110359	3.90040531934493	9.60317774414009e-05	0.00372366700764144	5	58453982	58460139	-	PLK2	polo like kinase 2 [Source:HGNC Symbol%3BAcc:HGNC:19699]	GO:0006977:DNA damage response, signal transduction by p53 class mediator resulting in cell cycle arrest;GO:0000082:G1/S transition of mitotic cell cycle;GO:0060292:long term synaptic depression;GO:0060291:long-term synaptic potentiation;GO:0007613:memory;GO:0000278:mitotic cell cycle;GO:0007052:mitotic spindle organization;GO:0016525:negative regulation of angiogenesis;GO:0043066:negative regula…	GO:0005814:centriole;GO:0005813:centrosome;GO:0000785:chromatin;GO:0005737:cytoplasm;GO:0005829:cytosol;GO:0030425:dendrite;GO:0005634:nucleus;GO:0000922:spindle pole;	GO:0005524:ATP binding;GO:0043008:ATP-dependent protein binding;GO:0004674:protein serine/threonine kinase activity;GO:0044877:macromolecular complex binding;	K08861	;ko04068 FoxO signaling pathway;
ENSG00000023445	4962.96211392409	1.14938050422471	0.200856483521332	0.0514990869637916	3.90019503962374	9.61152261235195e-05	0.00372366700764144	11	102317450	102339403	+	BIRC3	baculoviral IAP repeat containing 3 [Source:HGNC Symbol%3BAcc:HGNC:591]	GO:0007166:cell surface receptor signaling pathway;GO:0007249:I-kappaB kinase/NF-kappaB signaling;GO:0043066:negative regulation of apoptotic process;GO:0060546:negative regulation of necroptotic process;GO:0038061:NIK/NF-kappaB signaling;GO:0043123:positive regulation of I-kappaB kinase/NF-kappaB signaling;GO:0031398:positive regulation of protein ubiquitination;GO:0042981:regulation of apoptoti…	GO:0005737:cytoplasm;GO:0005829:cytosol;GO:0045121:membrane raft;GO:0005654:nucleoplasm;GO:0005634:nucleus;GO:0032991:macromolecular complex;	GO:0043027:cysteine-type endopeptidase inhibitor activity involved in apoptotic process;GO:0046872:metal ion binding;GO:0044877:macromolecular complex binding;GO:0016740:transferase activity;GO:0061630:ubiquitin protein ligase activity;GO:0004842:ubiquitin-protein transferase activity;	K16060;K09228	;ko01524 Platinum drug resistance;ko04064 NF-kappa B signaling pathway;ko04120 Ubiquitin mediated proteolysis;ko04210 Apoptosis;ko04215 Apoptosis - multiple species;ko04217 Necroptosis;ko04390 Hippo signaling pathway;ko04510 Focal adhesion;ko04621 NOD-like receptor signaling pathway;ko04624 Toll and Imd signaling pathway;ko04668 TNF signaling pathway;ko05132 Salmonella infection;ko05145 Toxoplasm…
ENSG00000164930	2154.41282570558	0.875885	-0.191187	0.0490529731427791	-3.89756	9.71682656081828e-05	0.00375062360522173	8	103298433	103332866	+	FZD6	frizzled class receptor 6 [Source:HGNC Symbol%3BAcc:HGNC:4044]	GO:0060070:canonical Wnt signaling pathway;GO:0033278:cell proliferation in midbrain;GO:0035880:embryonic nail plate morphogenesis;GO:0048105:establishment of body hair planar orientation;GO:0001942:hair follicle development;GO:0042472:inner ear morphogenesis;GO:0090090:negative regulation of canonical Wnt signaling pathway;GO:0043433:negative regulation of sequence-specific DNA binding transcrip…	GO:0016324:apical plasma membrane;GO:0016327:apicolateral plasma membrane;GO:0009986:cell surface;GO:0030659:cytoplasmic vesicle membrane;GO:0005789:endoplasmic reticulum membrane;GO:0016021:integral component of membrane;GO:0005887:integral component of plasma membrane;GO:0005886:plasma membrane;	GO:0004930:G-protein coupled receptor activity;GO:0031625:ubiquitin protein ligase binding;GO:0042813:Wnt-activated receptor activity;GO:0017147:Wnt-protein binding;	K02376	;ko04150 mTOR signaling pathway;ko04310 Wnt signaling pathway;ko04390 Hippo signaling pathway;ko04550 Signaling pathways regulating pluripotency of stem cells;ko04916 Melanogenesis;ko04934 Cushing syndrome;ko05010 Alzheimer disease;ko05022 Pathways of neurodegeneration - multiple diseases;ko05165 Human papillomavirus infection;ko05200 Pathways in cancer;ko05205 Proteoglycans in cancer;ko05217 Bas…
ENSG00000114978	5791.3290270548	0.887689045938582	-0.171874	0.0441610949640997	-3.89197	9.94331378655249e-05	0.00382398723241812	2	74152528	74178898	-	MOB1A	MOB kinase activator 1A [Source:HGNC Symbol%3BAcc:HGNC:16015]	GO:0035329:hippo signaling;	GO:0005829:cytosol;GO:0005730:nucleolus;GO:0005654:nucleoplasm;	GO:0046872:metal ion binding;	K06685	;ko04390 Hippo signaling pathway;ko04391 Hippo signaling pathway - fly;ko04392 Hippo signaling pathway - multiple species;
ENSG00000152601	4257.75060931071	0.890865165414004	-0.166721	0.0428845865956421	-3.88767	0.000101212254181392	0.003864100761843	3	152243828	152465780	+	MBNL1	muscleblind like splicing regulator 1 [Source:HGNC Symbol%3BAcc:HGNC:6923]	GO:0030326:embryonic limb morphogenesis;GO:0001701:in utero embryonic development;GO:0006397:mRNA processing;GO:0045445:myoblast differentiation;GO:0007399:nervous system development;GO:0000381:regulation of alternative mRNA splicing, via spliceosome;GO:0043484:regulation of RNA splicing;GO:0008380:RNA splicing;GO:0000380:alternative mRNA splicing, via spliceosome;GO:0006376:mRNA splice site sele…	GO:0005737:cytoplasm;GO:0010494:cytoplasmic stress granule;GO:0005829:cytosol;GO:0005654:nucleoplasm;GO:0005634:nucleus;	GO:0003725:double-stranded RNA binding;GO:0046872:metal ion binding;GO:0001069:regulatory region RNA binding;GO:0003723:RNA binding;	K14943;K02927	-;ko03010 Ribosome;ko04120 Ubiquitin mediated proteolysis;ko04137 Mitophagy - animal;ko05012 Parkinson disease;ko05022 Pathways of neurodegeneration - multiple diseases;ko05131 Shigellosis;ko05167 Kaposi sarcoma-associated herpesvirus infection;ko05171 Coronavirus disease - COVID-19;
ENSG00000143382	232.801336432667	1.36621094435709	0.450180254405722	0.11579701513918	3.8876671722897	0.000101212278265247	0.003864100761843	1	150549369	150560937	+	ADAMTSL4	ADAMTS like 4 [Source:HGNC Symbol%3BAcc:HGNC:19706]	GO:0006915:apoptotic process;GO:0002064:epithelial cell development;GO:0030198:extracellular matrix organization;GO:0043065:positive regulation of apoptotic process;	GO:0005788:endoplasmic reticulum lumen;GO:0031012:extracellular matrix;GO:0005576:extracellular region;GO:0005614:interstitial matrix;	GO:0042802:identical protein binding;GO:0004222:metalloendopeptidase activity;GO:0002020:protease binding;	K15225	;ko04918 Thyroid hormone synthesis;
ENSG00000165055	1145.47847480152	0.857898299649971	-0.221121	0.0569056793075224	-3.88575	0.000102012830220424	0.00388055327711677	7	128476729	128506602	+	METTL2B	methyltransferase 2B%2C methylcytidine [Source:HGNC Symbol%3BAcc:HGNC:18272]	GO:0030488:tRNA methylation;	-	GO:0016427:tRNA (cytosine) methyltransferase activity;GO:0052735:tRNA (cytosine-3-)-methyltransferase activity;	K15696;K17985	-;ko04137 Mitophagy - animal;ko04140 Autophagy - animal;ko05010 Alzheimer disease;ko05014 Amyotrophic lateral sclerosis;ko05016 Huntington disease;ko05017 Spinocerebellar ataxia;ko05022 Pathways of neurodegeneration - multiple diseases;
ENSG00000134684	3107.06939518679	0.895529598672633	-0.159187	0.0410234403512337	-3.88039	0.000104288781426339	0.00394508715026361	1	32775237	32818031	-	YARS1	tyrosyl-tRNA synthetase 1 [Source:HGNC Symbol%3BAcc:HGNC:12840]	GO:0006915:apoptotic process;GO:0006437:tyrosyl-tRNA aminoacylation;	GO:0005737:cytoplasm;GO:0005829:cytosol;GO:0005615:extracellular space;GO:0016604:nuclear body;	GO:0005524:ATP binding;GO:0005153:interleukin-8 receptor binding;GO:0003723:RNA binding;GO:0000049:tRNA binding;GO:0004831:tyrosine-tRNA ligase activity;	K01866	;ko00970 Aminoacyl-tRNA biosynthesis;
ENSG00000160131	1902.12624609561	0.879719161972167	-0.184885	0.0476509128592863	-3.87999	0.000104460827485788	0.00394508715026361	X	151396515	151409364	+	VMA21	vacuolar ATPase assembly factor VMA21 [Source:HGNC Symbol%3BAcc:HGNC:22082]	GO:0043462:regulation of ATPase activity;GO:0070072:vacuolar proton-transporting V-type ATPase complex assembly;	GO:0005789:endoplasmic reticulum membrane;GO:0033116:endoplasmic reticulum-Golgi intermediate compartment membrane;GO:0012507:ER to Golgi transport vesicle membrane;GO:0016021:integral component of membrane;GO:0005764:lysosome;	-	K15696	-
ENSG00000197535	734.905897310139	0.823281561372438	-0.280542	0.0723721185517183	-3.87638	0.000106019973830388	0.00398961901521593	15	52307281	52529132	-	MYO5A	myosin VA [Source:HGNC Symbol%3BAcc:HGNC:7602]	GO:0007015:actin filament organization;GO:0030048:actin filament-based movement;GO:0032869:cellular response to insulin stimulus;GO:0032402:melanosome transport;GO:0006892:post-Golgi vesicle-mediated transport;GO:0072659:protein localization to plasma membrane;GO:0015031:protein transport;GO:0030050:vesicle transport along actin filament;GO:0016192:vesicle-mediated transport;	GO:0015629:actin cytoskeleton;GO:0005737:cytoplasm;GO:0005829:cytosol;GO:0070062:extracellular exosome;GO:0032433:filopodium tip;GO:0030426:growth cone;GO:0032593:insulin-responsive compartment;GO:0042470:melanosome;GO:0016020:membrane;GO:0016459:myosin complex;GO:0043005:neuron projection;GO:0001726:ruffle;GO:0042641:actomyosin;GO:0042642:actomyosin, myosin complex part;GO:0030424:axon;	GO:0051015:actin filament binding;GO:0005524:ATP binding;GO:0005516:calmodulin binding;GO:0000146:microfilament motor activity;GO:0003723:RNA binding;GO:0031267:small GTPase binding;GO:0003779:actin binding;GO:0043008:ATP-dependent protein binding;	K10357	;ko05130 Pathogenic Escherichia coli infection;
ENSG00000166479	2173.36195338728	0.866274535990956	-0.207104	0.0534461381289006	-3.875	0.000106624703356611	0.00399804557336093	18	68673688	68715108	-	TMX3	thioredoxin related transmembrane protein 3 [Source:HGNC Symbol%3BAcc:HGNC:24718]	GO:0018171:peptidyl-cysteine oxidation;	GO:0009986:cell surface;GO:0005789:endoplasmic reticulum membrane;GO:0016021:integral component of membrane;GO:0005886:plasma membrane;GO:0031092:platelet alpha granule membrane;	GO:0003756:protein disulfide isomerase activity;GO:0015035:protein disulfide oxidoreductase activity;GO:0016972:thiol oxidase activity;	K09585	-
ENSG00000150093	32033.4336777876	0.899464290890672	-0.152862	0.0394985378471201	-3.87007	0.000108804316792878	0.00405220229410853	10	32887273	33005792	-	ITGB1	integrin subunit beta 1 [Source:HGNC Symbol%3BAcc:HGNC:6153]	GO:0048675:axon extension;GO:0030183:B cell differentiation;GO:0071711:basement membrane organization;GO:0007161:calcium-independent cell-matrix adhesion;GO:0033627:cell adhesion mediated by integrin;GO:0007160:cell-matrix adhesion;GO:0071404:cellular response to low-density lipoprotein particle stimulus;GO:0007229:integrin-mediated signaling pathway;GO:0030335:positive regulation of cell migrati…	GO:0009986:cell surface;GO:0032154:cleavage furrow;GO:0005737:cytoplasm;GO:0043197:dendritic spine;GO:0005925:focal adhesion;GO:0008305:integrin complex;GO:0030027:lamellipodium;GO:0042470:melanosome;GO:0016020:membrane;GO:0055037:recycling endosome;GO:0032587:ruffle membrane;	GO:0003779:actin binding;GO:0045296:cadherin binding;GO:0050839:cell adhesion molecule binding;GO:0098639:collagen binding involved in cell-matrix adhesion;GO:0046872:metal ion binding;GO:0046982:protein heterodimerization activity;GO:0038023:signaling receptor activity;	K05719	;ko04015 Rap1 signaling pathway;ko04145 Phagosome;ko04151 PI3K-Akt signaling pathway;ko04360 Axon guidance;ko04510 Focal adhesion;ko04512 ECM-receptor interaction;ko04514 Cell adhesion molecules;ko04530 Tight junction;ko04611 Platelet activation;ko04670 Leukocyte transendothelial migration;ko04810 Regulation of actin cytoskeleton;ko05100 Bacterial invasion of epithelial cells;ko05130 Pathogenic E…
ENSG00000237973	1265.82382086592	1.18988892774141	0.250826908931943	0.064813364408387	3.86998748207994	0.000108840941702886	0.00405220229410853	1	631074	632616	+	MTCO1P12	MT-CO1 pseudogene 12 [Source:HGNC Symbol%3BAcc:HGNC:52014]	GO:0009060:aerobic respiration;GO:0007568:aging;GO:0021549:cerebellum development;GO:0015990:electron transport coupled proton transport;GO:0006123:mitochondrial electron transport, cytochrome c to oxygen;GO:0022904:respiratory electron transport chain;GO:0046688:response to copper ion;GO:0051602:response to electrical stimulus;GO:0006979:response to oxidative stress;	GO:0005743:mitochondrial inner membrane;GO:0005750:mitochondrial respiratory chain complex III;GO:0005751:mitochondrial respiratory chain complex IV;GO:0045277:respiratory chain complex IV;	GO:0004129:cytochrome-c oxidase activity;GO:0020037:heme binding;GO:0046872:metal ion binding;	K02256	;ko00190 Oxidative phosphorylation;ko01100 Metabolic pathways;ko04260 Cardiac muscle contraction;ko04714 Thermogenesis;ko04932 Non-alcoholic fatty liver disease;ko05010 Alzheimer disease;ko05012 Parkinson disease;ko05014 Amyotrophic lateral sclerosis;ko05016 Huntington disease;ko05020 Prion disease;ko05022 Pathways of neurodegeneration - multiple diseases;
ENSG00000097021	1462.41323089039	1.16259395625756	0.217347313854542	0.0563051217561027	3.86016950280344	0.000113308398767251	0.00420362147935467	1	6264269	6393767	-	ACOT7	acyl-CoA thioesterase 7 [Source:HGNC Symbol%3BAcc:HGNC:24157]	GO:0006637:acyl-CoA metabolic process;GO:0015937:coenzyme A biosynthetic process;GO:0006631:fatty acid metabolic process;GO:0036116:long-chain fatty-acyl-CoA catabolic process;GO:0051792:medium-chain fatty acid biosynthetic process;GO:0036114:medium-chain fatty-acyl-CoA catabolic process;GO:1900535:palmitic acid biosynthetic process;GO:0009062:fatty acid catabolic process;	GO:0005829:cytosol;GO:0070062:extracellular exosome;GO:0005739:mitochondrion;GO:0005654:nucleoplasm;GO:0044297:cell body;GO:0005737:cytoplasm;GO:0043005:neuron projection;	GO:0047617:acyl-CoA hydrolase activity;GO:0052689:carboxylic ester hydrolase activity;GO:0000062:fatty-acyl-CoA binding;GO:0036042:long-chain fatty acyl-CoA binding;GO:0016290:palmitoyl-CoA hydrolase activity;GO:0042803:protein homodimerization activity;GO:0042802:identical protein binding;	K17360	;ko00062 Fatty acid elongation;ko01040 Biosynthesis of unsaturated fatty acids;
ENSG00000137492	2085.55169908508	0.863609162465204	-0.21155	0.0548358747138	-3.85787	0.000114380568841055	0.00422845631078251	11	76349898	76381132	-	THAP12	THAP domain containing 12 [Source:HGNC Symbol%3BAcc:HGNC:9440]	GO:0008285:negative regulation of cell proliferation;GO:0007165:signal transduction;	-	GO:0003677:DNA binding;GO:0046872:metal ion binding;GO:0046983:protein dimerization activity;	K04613;K12606	-;ko03018 RNA degradation;
ENSG00000065135	4190.75808011033	0.886295070528831	-0.174141	0.0451599555929031	-3.85609	0.000115213492752394	0.00424430336985048	1	109548615	109600195	+	GNAI3	G protein subunit alpha i3 [Source:HGNC Symbol%3BAcc:HGNC:4387]	GO:0007193:adenylate cyclase-inhibiting G-protein coupled receptor signaling pathway;GO:0007188:adenylate cyclase-modulating G-protein coupled receptor signaling pathway;GO:0007420:brain development;GO:0007049:cell cycle;GO:0051301:cell division;GO:0007212:dopamine receptor signaling pathway;GO:0046039:GTP metabolic process;GO:0007194:negative regulation of adenylate cyclase activity;GO:2001234:n…	GO:0005813:centrosome;GO:0005737:cytoplasm;GO:0070062:extracellular exosome;GO:0005794:Golgi apparatus;GO:0005834:heterotrimeric G-protein complex;GO:0005765:lysosomal membrane;GO:0016020:membrane;GO:0045121:membrane raft;GO:0030496:midbody;GO:0005886:plasma membrane;GO:0042588:zymogen granule;	GO:0001664:G-protein coupled receptor binding;GO:0031821:G-protein coupled serotonin receptor binding;GO:0031683:G-protein beta/gamma-subunit complex binding;GO:0019003:GDP binding;GO:0005525:GTP binding;GO:0032794:GTPase activating protein binding;GO:0003924:GTPase activity;GO:0046872:metal ion binding;GO:0019904:protein domain specific binding;	K04630	;ko04015 Rap1 signaling pathway;ko04022 cGMP-PKG signaling pathway;ko04024 cAMP signaling pathway;ko04062 Chemokine signaling pathway;ko04071 Sphingolipid signaling pathway;ko04261 Adrenergic signaling in cardiomyocytes;ko04360 Axon guidance;ko04371 Apelin signaling pathway;ko04540 Gap junction;ko04611 Platelet activation;ko04670 Leukocyte transendothelial migration;ko04713 Circadian entrainment;…
ENSG00000170421	9458.91262684131	1.09162926506218	0.12648297689045	0.0328636118127946	3.84872416370274	0.000118734614342856	0.0043587227831666	12	52897187	52949954	-	KRT8	keratin 8 [Source:HGNC Symbol%3BAcc:HGNC:6446]	GO:0060706:cell differentiation involved in embryonic placenta development;GO:0097191:extrinsic apoptotic signaling pathway;GO:0097284:hepatocyte apoptotic process;GO:0051599:response to hydrostatic pressure;GO:0051707:response to other organism;GO:0045214:sarcomere organization;GO:0033209:tumor necrosis factor-mediated signaling pathway;GO:0009653:anatomical structure morphogenesis;GO:0007049:ce…	GO:0016327:apicolateral plasma membrane;GO:0005911:cell-cell junction;GO:0043034:costamere;GO:0005737:cytoplasm;GO:0005829:cytosol;GO:0016010:dystrophin-associated glycoprotein complex;GO:0070062:extracellular exosome;GO:0005882:intermediate filament;GO:0045111:intermediate filament cytoskeleton;GO:0045095:keratin filament;GO:0016363:nuclear matrix;GO:0005654:nucleoplasm;GO:0005634:nucleus;GO:004…	GO:0044877:macromolecular complex binding;GO:0097110:scaffold protein binding;GO:0098641:cadherin binding involved in cell-cell adhesion;GO:0003723:RNA binding;GO:0005198:structural molecule activity;	K07605;K07604;K15696	-
ENSG00000166925	776.299266668657	1.24268441741889	0.31345996716211	0.0814946159191084	3.84638866785077	0.000119871560777041	0.00438512723553364	7	100463359	100479232	-	TSC22D4	TSC22 domain family member 4 [Source:HGNC Symbol%3BAcc:HGNC:21696]	GO:0045892:negative regulation of transcription, DNA-templated;GO:0006357:regulation of transcription from RNA polymerase II promoter;GO:0006970:response to osmotic stress;	GO:0005634:nucleus;	-	-	-
ENSG00000070756	22864.4603552448	0.911563837966277	-0.133584	0.0347450172427047	-3.84471	0.00012069670153345	0.00439998149097117	8	100685816	100722809	-	PABPC1	poly(A) binding protein cytoplasmic 1 [Source:HGNC Symbol%3BAcc:HGNC:8554]	GO:0031047:gene silencing by RNA;GO:0006378:mRNA polyadenylation;GO:0000398:mRNA splicing, via spliceosome;GO:0048255:mRNA stabilization;GO:2000623:negative regulation of nuclear-transcribed mRNA catabolic process, nonsense-mediated decay;GO:0000184:nuclear-transcribed mRNA catabolic process, nonsense-mediated decay;GO:1900153:positive regulation of nuclear-transcribed mRNA catabolic process, dea…	GO:0071013:catalytic step 2 spliceosome;GO:0031252:cell leading edge;GO:0005737:cytoplasm;GO:0036464:cytoplasmic ribonucleoprotein granule;GO:0010494:cytoplasmic stress granule;GO:0005829:cytosol;GO:0070062:extracellular exosome;GO:0005925:focal adhesion;GO:0030027:lamellipodium;GO:0016020:membrane;GO:0005634:nucleus;GO:0005844:polysome;	GO:0003730:mRNA 3'-UTR binding;GO:0008143:poly(A) binding;GO:0008266:poly(U) RNA binding;GO:0008022:protein C-terminus binding;GO:0003723:RNA binding;GO:0008494:translation activator activity;GO:0031370:eukaryotic initiation factor 4G binding;GO:0043621:protein self-association;	K13126	;ko03013 RNA transport;ko03015 mRNA surveillance pathway;ko03018 RNA degradation;
ENSG00000142173	509.023175297762	1.23912435762538	0.30932098257649	0.0804832256457909	3.84329753305144	0.000121392150830508	0.00441002142411592	21	46098112	46132848	+	COL6A2	collagen type VI alpha 2 chain [Source:HGNC Symbol%3BAcc:HGNC:2212]	GO:0007155:cell adhesion;GO:0009749:response to glucose;	GO:0005581:collagen trimer;GO:0005788:endoplasmic reticulum lumen;GO:0070062:extracellular exosome;GO:0005576:extracellular region;GO:0005615:extracellular space;GO:1903561:extracellular vesicle;GO:0032991:macromolecular complex;GO:0042383:sarcolemma;	GO:0005518:collagen binding;GO:0030020:extracellular matrix structural constituent conferring tensile strength;	K06238	;ko04151 PI3K-Akt signaling pathway;ko04510 Focal adhesion;ko04512 ECM-receptor interaction;ko04974 Protein digestion and absorption;ko05165 Human papillomavirus infection;
ENSG00000121900	192.289679046538	1.47011503004799	0.555929044032431	0.144822060941179	3.83870413402159	0.000123685360858834	0.00447783656433413	1	32894594	32901438	-	TMEM54	transmembrane protein 54 [Source:HGNC Symbol%3BAcc:HGNC:24143]	-	GO:0016021:integral component of membrane;	-	-	-
ENSG00000116918	1616.07725171417	0.875224561252446	-0.192275	0.0501199353147763	-3.8363	0.00012490423304465	0.00450642454548378	1	231528541	231566524	+	TSNAX	translin associated factor X [Source:HGNC Symbol%3BAcc:HGNC:12380]	GO:0030154:cell differentiation;GO:0007283:spermatogenesis;	GO:0005794:Golgi apparatus;GO:0005654:nucleoplasm;GO:0048471:perinuclear region of cytoplasm;	GO:0046872:metal ion binding;GO:0043565:sequence-specific DNA binding;	K17985	;ko04137 Mitophagy - animal;ko04140 Autophagy - animal;ko05010 Alzheimer disease;ko05014 Amyotrophic lateral sclerosis;ko05016 Huntington disease;ko05017 Spinocerebellar ataxia;ko05022 Pathways of neurodegeneration - multiple diseases;
ENSG00000137713	1712.16583898585	0.863686648204714	-0.21142	0.0551656150541678	-3.83246	0.000126867346314619	0.00456157626355201	11	111726908	111766389	-	PPP2R1B	protein phosphatase 2 scaffold subunit Abeta [Source:HGNC Symbol%3BAcc:HGNC:9303]	GO:0060561:apoptotic process involved in morphogenesis;GO:2001241:positive regulation of extrinsic apoptotic signaling pathway in absence of ligand;GO:0006470:protein dephosphorylation;	GO:0005737:cytoplasm;GO:0070062:extracellular exosome;GO:0045121:membrane raft;GO:0000159:protein phosphatase type 2A complex;	GO:0019888:protein phosphatase regulator activity;	K03456	;ko03015 mRNA surveillance pathway;ko04071 Sphingolipid signaling pathway;ko04114 Oocyte meiosis;ko04151 PI3K-Akt signaling pathway;ko04152 AMPK signaling pathway;ko04261 Adrenergic signaling in cardiomyocytes;ko04350 TGF-beta signaling pathway;ko04390 Hippo signaling pathway;ko04391 Hippo signaling pathway - fly;ko04530 Tight junction;ko04728 Dopaminergic synapse;ko04730 Long-term depression;ko0…
ENSG00000127191	1012.42366162151	1.18339295943889	0.242929216954995	0.0634682986759419	3.82756780980296	0.000129415737212552	0.0046286871451678	9	136881912	136926607	+	TRAF2	TNF receptor associated factor 2 [Source:HGNC Symbol%3BAcc:HGNC:12032]	GO:0007250:activation of NF-kappaB-inducing kinase activity;GO:0034622:cellular macromolecular complex assembly;GO:0071732:cellular response to nitric oxide;GO:0097400:interleukin-17-mediated signaling pathway;GO:0070059:intrinsic apoptotic signaling pathway in response to endoplasmic reticulum stress;GO:0048255:mRNA stabilization;GO:0034351:negative regulation of glial cell apoptotic process;GO:…	GO:0035631:CD40 receptor complex;GO:0005938:cell cortex;GO:0009898:cytoplasmic side of plasma membrane;GO:0005829:cytosol;GO:1990604:IRE1-TRAF2-ASK1 complex;GO:0045121:membrane raft;GO:0005654:nucleoplasm;GO:0097057:TRAF2-GSTP1 complex;GO:0002947:tumor necrosis factor receptor superfamily complex;GO:0000151:ubiquitin ligase complex;GO:0012506:vesicle membrane;	GO:0005174:CD40 receptor binding;GO:0019899:enzyme binding;GO:0042802:identical protein binding;GO:0031435:mitogen-activated protein kinase kinase kinase binding;GO:0019901:protein kinase binding;GO:0019903:protein phosphatase binding;GO:0044877:macromolecular complex binding;GO:0030674:protein binding, bridging;GO:0046625:sphingolipid binding;GO:0031996:thioesterase binding;GO:0043120:tumor necr…	K03173	;ko04010 MAPK signaling pathway;ko04064 NF-kappa B signaling pathway;ko04071 Sphingolipid signaling pathway;ko04141 Protein processing in endoplasmic reticulum;ko04210 Apoptosis;ko04217 Necroptosis;ko04380 Osteoclast differentiation;ko04621 NOD-like receptor signaling pathway;ko04622 RIG-I-like receptor signaling pathway;ko04657 IL-17 signaling pathway;ko04668 TNF signaling pathway;ko04920 Adipoc…
ENSG00000005893	3615.75499710981	0.880635000689084	-0.183384	0.0479160981355547	-3.82719	0.00012961558440607	0.0046286871451678	X	120426148	120469365	-	LAMP2	lysosomal associated membrane protein 2 [Source:HGNC Symbol%3BAcc:HGNC:6501]	GO:0097352:autophagosome maturation;GO:0009267:cellular response to starvation;GO:0061684:chaperone-mediated autophagy;GO:0072594:establishment of protein localization to organelle;GO:0031333:negative regulation of protein complex assembly;GO:0017038:protein import;GO:0050821:protein stabilization;GO:0006605:protein targeting;GO:0031647:regulation of protein stability;	GO:0044754:autolysosome;GO:0035577:azurophil granule membrane;GO:0070062:extracellular exosome;GO:0005615:extracellular space;GO:0097637:integral component of autophagosome membrane;GO:0005770:late endosome;GO:0031902:late endosome membrane;GO:0043202:lysosomal lumen;GO:0005765:lysosomal membrane;GO:0005764:lysosome;GO:0016020:membrane;GO:0045121:membrane raft;GO:0048471:perinuclear region of cyt…	GO:0019899:enzyme binding;	K06528	;ko04140 Autophagy - animal;ko04142 Lysosome;ko04145 Phagosome;ko05152 Tuberculosis;
ENSG00000160949	749.715114023841	1.22886242771602	0.297323413707995	0.0777452336543192	3.82432979788822	0.000131128293731377	0.00465668362216828	8	144428775	144444440	-	TONSL	tonsoku like%2C DNA repair protein [Source:HGNC Symbol%3BAcc:HGNC:7801]	GO:0000724:double-strand break repair via homologous recombination;GO:0031297:replication fork processing;	GO:0005737:cytoplasm;GO:0016604:nuclear body;GO:0043596:nuclear replication fork;GO:0005654:nucleoplasm;	GO:0042393:histone binding;	K09257	-
ENSG00000128989	5128.11	0.883990410562145	-0.177897	0.0465208855837802	-3.82403	0.000131286632266103	0.00465668362216828	15	52547045	52569883	-	ARPP19	cAMP regulated phosphoprotein 19 [Source:HGNC Symbol%3BAcc:HGNC:16967]	GO:0051301:cell division;GO:0007212:dopamine receptor signaling pathway;GO:0000086:G2/M transition of mitotic cell cycle;GO:0000278:mitotic cell cycle;GO:0035308:negative regulation of protein dephosphorylation;GO:0045722:positive regulation of gluconeogenesis;GO:0046326:positive regulation of glucose import;GO:0046579:positive regulation of Ras protein signal transduction;	GO:0005737:cytoplasm;GO:0005654:nucleoplasm;	GO:0019212:phosphatase inhibitor activity;GO:0015459:potassium channel regulator activity;GO:0051721:protein phosphatase 2A binding;GO:0004864:protein phosphatase inhibitor activity;GO:0019888:protein phosphatase regulator activity;GO:0005102:receptor binding;	K12581	;ko03018 RNA degradation;
ENSG00000144381	23625.1051116031	0.901291703043282	-0.149934	0.0392754050903248	-3.8175	0.000134809033229983	0.00476552201980334	2	197486584	197516737	-	HSPD1	heat shock protein family D (Hsp60) member 1 [Source:HGNC Symbol%3BAcc:HGNC:5261]	GO:0006458:'de novo' protein folding;GO:0006919:activation of cysteine-type endopeptidase activity involved in apoptotic process;GO:0008637:apoptotic mitochondrial changes;GO:0042113:B cell activation;GO:0042026:protein refolding;GO:0009409:response to cold;GO:0007301:female germline ring canal formation;GO:0034514:mitochondrial unfolded protein response;GO:0048477:oogenesis;GO:0007424:open trach…	GO:0009986:cell surface;GO:0005905:coated pit;GO:0030135:coated vesicle;GO:0005737:cytoplasm;GO:0005759:mitochondrial matrix;GO:0032991:macromolecular complex;GO:0005743:mitochondrial inner membrane;GO:0005739:mitochondrion;	GO:0034186:apolipoprotein A-I binding;GO:0034185:apolipoprotein binding;GO:0005524:ATP binding;GO:0016887:ATPase activity;GO:0016853:isomerase activity;GO:0051087:chaperone binding;GO:0061629:RNA polymerase II sequence-specific DNA binding transcription factor binding;	K04077	;ko03018 RNA degradation;ko04212 Longevity regulating pathway - worm;ko04940 Type I diabetes mellitus;ko05134 Legionellosis;ko05152 Tuberculosis;
ENSG00000172795	1148.10420994024	0.856639562217612	-0.22324	0.0585325939640711	-3.81394	0.000136768812691702	0.00481187843716892	5	112976702	113022195	+	DCP2	decapping mRNA 2 [Source:HGNC Symbol%3BAcc:HGNC:24452]	GO:0000290:deadenylation-dependent decapping of nuclear-transcribed mRNA;GO:0043928:exonucleolytic nuclear-transcribed mRNA catabolic process involved in deadenylation-dependent decay;GO:0071044:histone mRNA catabolic process;GO:0006402:mRNA catabolic process;GO:0032211:negative regulation of telomere maintenance via telomerase;GO:0000184:nuclear-transcribed mRNA catabolic process, nonsense-media…	GO:0030054:cell junction;GO:0005737:cytoplasm;GO:0036464:cytoplasmic ribonucleoprotein granule;GO:0005829:cytosol;GO:0005654:nucleoplasm;GO:0000932:cytoplasmic mRNA processing body;GO:0016442:RISC complex;GO:0005634:nucleus;	GO:0004534:5'-3' exoribonuclease activity;GO:0016896:exoribonuclease activity, producing 5'-phosphomonoesters;GO:0050072:m7G(5')pppN diphosphatase activity;GO:0030145:manganese ion binding;GO:0070034:telomeric RNA binding;GO:0003723:RNA binding;	K12613	;ko03018 RNA degradation;
ENSG00000116717	2035.86680766636	1.49252	0.577752091759198	0.151509591977135	3.81330372697715	0.000137121428156797	0.00481187843716892	1	67685201	67688334	+	GADD45A	growth arrest and DNA damage inducible alpha [Source:HGNC Symbol%3BAcc:HGNC:4095]	GO:0000185:activation of MAPKKK activity;GO:0006915:apoptotic process;GO:0071479:cellular response to ionizing radiation;GO:0071260:cellular response to mechanical stimulus;GO:0007098:centrosome cycle;GO:0006281:DNA repair;GO:0016525:negative regulation of angiogenesis;GO:0043537:negative regulation of blood vessel endothelial cell migration;GO:0033140:negative regulation of peptidyl-serine phosp…	GO:0005737:cytoplasm;GO:0016607:nuclear speck;GO:0005654:nucleoplasm;GO:0005634:nucleus;	GO:0019900:kinase binding;GO:0046982:protein heterodimerization activity;GO:0042803:protein homodimerization activity;GO:0047485:protein N-terminus binding;	K04402	;ko04010 MAPK signaling pathway;ko04064 NF-kappa B signaling pathway;ko04068 FoxO signaling pathway;ko04110 Cell cycle;ko04115 p53 signaling pathway;ko04210 Apoptosis;ko04218 Cellular senescence;ko05169 Epstein-Barr virus infection;ko05200 Pathways in cancer;ko05202 Transcriptional misregulation in cancer;ko05210 Colorectal cancer;ko05212 Pancreatic cancer;ko05213 Endometrial cancer;ko05214 Gliom…
ENSG00000185022	1185.08798083655	1.16754517520859	0.223478372451864	0.0586152646355884	3.81263095613798	0.00013749533585586	0.00481187843716892	22	38200767	38216507	+	MAFF	MAF bZIP transcription factor F [Source:HGNC Symbol%3BAcc:HGNC:6780]	GO:0001701:in utero embryonic development;GO:0007567:parturition;GO:0045944:positive regulation of transcription from RNA polymerase II promoter;GO:0045604:regulation of epidermal cell differentiation;GO:0006357:regulation of transcription from RNA polymerase II promoter;GO:0035914:skeletal muscle cell differentiation;	GO:0000785:chromatin;GO:0005739:mitochondrion;GO:0005654:nucleoplasm;GO:0005634:nucleus;	GO:0001228:RNA polymerase II transcription regulatory region sequence-specific DNA binding transcription factor activity involved in positive regulation of transcription;GO:0000981:sequence-specific DNA binding RNA polymerase II transcription factor activity;GO:0000978:RNA polymerase II core promoter proximal region sequence-specific DNA binding;GO:0043565:sequence-specific DNA binding;	K09037;K03539	-;ko03008 Ribosome biogenesis in eukaryotes;ko03013 RNA transport;
ENSG00000174939	241.952504238016	1.36306627443367	0.446855709958459	0.117281339004913	3.81011773697213	0.000138900627348072	0.00483834108443627	16	29900375	29919864	+	ASPHD1	aspartate beta-hydroxylase domain containing 1 [Source:HGNC Symbol%3BAcc:HGNC:27380]	GO:0018193:peptidyl-amino acid modification;	GO:0016021:integral component of membrane;	GO:0051213:dioxygenase activity;	-	-
ENSG00000150712	2132.63368513947	0.869309645003308	-0.202058	0.0530386883420544	-3.80963	0.00013917316006284	0.00483834108443627	5	32226994	32312987	-	MTMR12	myotubularin related protein 12 [Source:HGNC Symbol%3BAcc:HGNC:18191]	GO:0046856:phosphatidylinositol dephosphorylation;GO:1901998:toxin transport;	GO:0005737:cytoplasm;GO:0005829:cytosol;GO:0030017:sarcomere;GO:0016529:sarcoplasmic reticulum;	GO:0019208:phosphatase regulator activity;GO:0004438:phosphatidylinositol-3-phosphatase activity;	K18085	-
ENSG00000134108	2019.06922972198	0.852180668448805	-0.230769	0.0608033254679616	-3.79533	0.000147446369695458	0.00510904104103174	3	5122249	5180911	+	ARL8B	ADP ribosylation factor like GTPase 8B [Source:HGNC Symbol%3BAcc:HGNC:25564]	GO:0008089:anterograde axon cargo transport;GO:0002747:antigen processing and presentation following phagocytosis;GO:0002505:antigen processing and presentation of polysaccharide antigen via MHC class II;GO:0007049:cell cycle;GO:0051301:cell division;GO:0007059:chromosome segregation;GO:0016197:endosomal transport;GO:0090117:endosome to lysosome transport of low-density lipoprotein particle;GO:19…	GO:0030424:axon;GO:1904115:axon cytoplasm;GO:0005737:cytoplasm;GO:0005829:cytosol;GO:0031902:late endosome membrane;GO:0005765:lysosomal membrane;GO:0005764:lysosome;GO:0030496:midbody;GO:0051233:spindle midzone;GO:0045202:synapse;GO:0005774:vacuolar membrane;GO:0005819:spindle;	GO:0043014:alpha-tubulin binding;GO:0048487:beta-tubulin binding;GO:0019003:GDP binding;GO:0005525:GTP binding;	K07955	;ko05132 Salmonella infection;
ENSG00000006118	1026.35200929613	1.17312958611355	0.230362384992511	0.0607162737613856	3.79407975360664	0.000148192039671218	0.00511798758061879	11	60924460	60937159	+	TMEM132A	transmembrane protein 132A [Source:HGNC Symbol%3BAcc:HGNC:31092]	-	GO:0005783:endoplasmic reticulum;GO:0005788:endoplasmic reticulum lumen;GO:0005789:endoplasmic reticulum membrane;GO:0070062:extracellular exosome;GO:0005794:Golgi apparatus;GO:0000139:Golgi membrane;GO:0016021:integral component of membrane;	-	K17599	-
ENSG00000065268	404.262010282742	1.30073883833612	0.379331327575055	0.100010424425389	3.79291788585546	0.000148887401377887	0.0051251436952998	19	984332	998438	+	WDR18	WD repeat domain 18 [Source:HGNC Symbol%3BAcc:HGNC:17956]	GO:0030174:regulation of DNA-dependent DNA replication initiation;GO:0006364:rRNA processing;	GO:0005656:nuclear pre-replicative complex;GO:0005730:nucleolus;GO:0005654:nucleoplasm;GO:0097344:Rix1 complex;	-	K14829	-
ENSG00000152990	1683.33597595351	0.875978880227774	-0.191032	0.0503798319162809	-3.79183	0.000149538283012138	0.00513072690635437	4	22345071	22516066	-	ADGRA3	adhesion G protein-coupled receptor A3 [Source:HGNC Symbol%3BAcc:HGNC:13839]	GO:0007166:cell surface receptor signaling pathway;GO:0007186:G-protein coupled receptor signaling pathway;	GO:0009897:external side of plasma membrane;GO:0016021:integral component of membrane;GO:0005886:plasma membrane;	GO:0004930:G-protein coupled receptor activity;	K08462	-
ENSG00000006576	1776.18061475933	0.865074124718214	-0.209104	0.0551785862387533	-3.78959	0.000150894818853198	0.00516040619915219	7	77798773	77957503	+	PHTF2	putative homeodomain transcription factor 2 [Source:HGNC Symbol%3BAcc:HGNC:13411]	-	GO:0005783:endoplasmic reticulum;GO:0016021:integral component of membrane;	-	K09228	;ko05168 Herpes simplex virus 1 infection;
ENSG00000196227	581.617326798193	0.796507129675943	-0.328241	0.0866819101594659	-3.78673	0.000152644012831626	0.00519006816828546	20	59933764	59948680	+	FAM217B	family with sequence similarity 217 member B [Source:HGNC Symbol%3BAcc:HGNC:16170]	-	GO:0005829:cytosol;GO:0005654:nucleoplasm;	-	K12581	;ko03018 RNA degradation;
ENSG00000198252	930.034078133191	0.846634424731899	-0.240189	0.06343206423039	-3.78655	0.000152750839508544	0.00519006816828546	14	52730166	52774989	+	STYX	serine/threonine/tyrosine interacting protein [Source:HGNC Symbol%3BAcc:HGNC:11447]	GO:0045204:MAPK export from nucleus;GO:0032091:negative regulation of protein binding;GO:0070372:regulation of ERK1 and ERK2 cascade;	GO:0005737:cytoplasm;GO:0005829:cytosol;GO:0005654:nucleoplasm;GO:0005634:nucleus;	GO:1990444:F-box domain binding;GO:0008138:protein tyrosine/serine/threonine phosphatase activity;GO:0001691:pseudophosphatase activity;	K18042;K09228	-;ko05168 Herpes simplex virus 1 infection;
ENSG00000125520	1539.85184704596	1.16512332511006	0.220482668277119	0.0583256697957086	3.78019950819908	0.000156702741187907	0.00530716799913496	20	63739776	63744050	+	SLC2A4RG	SLC2A4 regulator [Source:HGNC Symbol%3BAcc:HGNC:15930]	GO:0006357:regulation of transcription from RNA polymerase II promoter;GO:0006355:regulation of transcription, DNA-templated;	GO:0005737:cytoplasm;GO:0016607:nuclear speck;GO:0005634:nucleus;	GO:0003700:sequence-specific DNA binding transcription factor activity;GO:0046872:metal ion binding;GO:0000978:RNA polymerase II core promoter proximal region sequence-specific DNA binding;	-	-
ENSG00000169252	690.231157187282	1.20578265326425	0.269969879612166	0.0714425586825335	3.7788383365694	0.000157561668595056	0.00531434349571423	5	148826611	148828623	+	ADRB2	adrenoceptor beta 2 [Source:HGNC Symbol%3BAcc:HGNC:286]	GO:0007190:activation of adenylate cyclase activity;GO:0007171:activation of transmembrane receptor protein tyrosine kinase activity;GO:0071880:adenylate cyclase-activating adrenergic receptor signaling pathway;GO:0007188:adenylate cyclase-modulating G-protein coupled receptor signaling pathway;GO:0071875:adrenergic receptor signaling pathway;GO:0045453:bone resorption;GO:0050873:brown fat cell d…	GO:0016324:apical plasma membrane;GO:0030669:clathrin-coated endocytic vesicle membrane;GO:0005769:early endosome;GO:0005768:endosome;GO:0010008:endosome membrane;GO:0005794:Golgi apparatus;GO:0005887:integral component of plasma membrane;GO:0005764:lysosome;GO:0016020:membrane;GO:0005634:nucleus;GO:0005886:plasma membrane;GO:0043235:receptor complex;	GO:0008179:adenylate cyclase binding;GO:0001540:beta-amyloid binding;GO:0004941:beta2-adrenergic receptor activity;GO:0004930:G-protein coupled receptor activity;GO:0042802:identical protein binding;GO:0051380:norepinephrine binding;GO:0015459:potassium channel regulator activity;GO:0042803:protein homodimerization activity;GO:0044877:macromolecular complex binding;	K04142	;ko04020 Calcium signaling pathway;ko04022 cGMP-PKG signaling pathway;ko04024 cAMP signaling pathway;ko04080 Neuroactive ligand-receptor interaction;ko04261 Adrenergic signaling in cardiomyocytes;ko04923 Regulation of lipolysis in adipocytes;ko04924 Renin secretion;ko04970 Salivary secretion;
ENSG00000154845	3799.92625260954	0.884868636769362	-0.176465	0.0467080512629103	-3.77804	0.000158068674269013	0.00531434349571423	18	9546791	9615240	-	PPP4R1	protein phosphatase 4 regulatory subunit 1 [Source:HGNC Symbol%3BAcc:HGNC:9320]	GO:0006470:protein dephosphorylation;GO:0006468:protein phosphorylation;GO:0007165:signal transduction;	GO:0030289:protein phosphatase 4 complex;	GO:0019888:protein phosphatase regulator activity;	K15424	-
ENSG00000165732	8233.9175351325	0.883604903143137	-0.178527	0.0472609802088603	-3.77746	0.000158433137837751	0.00531434349571423	10	68956135	68985068	+	DDX21	DExD-box helicase 21 [Source:HGNC Symbol%3BAcc:HGNC:2744]	GO:0051607:defense response to virus;GO:0045087:innate immune response;GO:0001649:osteoblast differentiation;GO:0043123:positive regulation of I-kappaB kinase/NF-kappaB signaling;GO:0002735:positive regulation of myeloid dendritic cell cytokine production;GO:0043330:response to exogenous dsRNA;GO:0006364:rRNA processing;GO:0006366:transcription from RNA polymerase II promoter;	GO:0005694:chromosome;GO:0005829:cytosol;GO:0016020:membrane;GO:0005739:mitochondrion;GO:0005730:nucleolus;GO:0005654:nucleoplasm;	GO:0097322:7SK snRNA binding;GO:0005524:ATP binding;GO:0003725:double-stranded RNA binding;GO:0042802:identical protein binding;GO:0035198:miRNA binding;GO:0003723:RNA binding;GO:0003724:RNA helicase activity;GO:0019843:rRNA binding;GO:0030515:snoRNA binding;	K16911	-
ENSG00000078140	3919.81241927417	0.889215814501346	-0.169394	0.0448533331045918	-3.77663	0.000158963967935785	0.00531516783234972	4	39698109	39782792	+	UBE2K	ubiquitin conjugating enzyme E2 K [Source:HGNC Symbol%3BAcc:HGNC:4914]	GO:0035458:cellular response to interferon-beta;GO:0010994:free ubiquitin chain polymerization;GO:0010800:positive regulation of peptidyl-threonine phosphorylation;GO:1903265:positive regulation of tumor necrosis factor-mediated signaling pathway;GO:0060340:positive regulation of type I interferon-mediated signaling pathway;GO:0043161:proteasome-mediated ubiquitin-dependent protein catabolic proc…	GO:0005737:cytoplasm;GO:0032433:filopodium tip;GO:0005634:nucleus;	GO:0005524:ATP binding;GO:0061631:ubiquitin conjugating enzyme activity;GO:0031625:ubiquitin protein ligase binding;GO:0004842:ubiquitin-protein transferase activity;GO:0034450:ubiquitin-ubiquitin ligase activity;	K04649	;ko04120 Ubiquitin mediated proteolysis;
ENSG00000116539	1680.2914204436	0.872500519135952	-0.196772	0.0521344967132957	-3.77432	0.000160446784464586	0.00533311449689198	1	155335268	155563162	-	ASH1L	ASH1 like histone lysine methyltransferase [Source:HGNC Symbol%3BAcc:HGNC:19088]	GO:0046697:decidualization;GO:0030317:sperm motility;GO:0097676:histone H3-K36 dimethylation;GO:0002674:negative regulation of acute inflammatory response;GO:0043124:negative regulation of I-kappaB kinase/NF-kappaB signaling;GO:0043409:negative regulation of MAPK cascade;GO:0045944:positive regulation of transcription from RNA polymerase II promoter;GO:0009791:post-embryonic development;GO:000733…	GO:0005923:bicellular tight junction;GO:0005694:chromosome;GO:0005794:Golgi apparatus;GO:0005654:nucleoplasm;GO:0005634:nucleus;	GO:0003682:chromatin binding;GO:0003677:DNA binding;GO:0046975:histone methyltransferase activity (H3-K36 specific);GO:0042800:histone methyltransferase activity (H3-K4 specific);GO:0046974:histone methyltransferase activity (H3-K9 specific);GO:0018024:histone-lysine N-methyltransferase activity;GO:0046872:metal ion binding;	K06101	;ko00310 Lysine degradation;ko01100 Metabolic pathways;
ENSG00000077147	8191.63420800075	0.910896702444016	-0.134641	0.0356738757932974	-3.77421	0.000160516637871975	0.00533311449689198	10	96518110	96587452	-	TM9SF3	transmembrane 9 superfamily member 3 [Source:HGNC Symbol%3BAcc:HGNC:21529]	GO:0072657:protein localization to membrane;	GO:0016021:integral component of membrane;GO:0016020:membrane;	-	K17087	-
ENSG00000122515	1431.66850406904	1.16366454390221	0.218675224398202	0.0579558928704147	3.77313183470651	0.000161211045471714	0.00533928948393542	7	44748581	44769881	+	ZMIZ2	zinc finger MIZ-type containing 2 [Source:HGNC Symbol%3BAcc:HGNC:22229]	GO:0048096:chromatin-mediated maintenance of transcription;GO:0045944:positive regulation of transcription from RNA polymerase II promoter;GO:0006357:regulation of transcription from RNA polymerase II promoter;	GO:0005739:mitochondrion;GO:0043596:nuclear replication fork;GO:0005654:nucleoplasm;GO:0005634:nucleus;	GO:0030374:ligand-dependent nuclear receptor transcription coactivator activity;GO:0008270:zinc ion binding;	-	-
ENSG00000006125	9576.69633676411	0.882189975493576	-0.180839	0.047985835302499	-3.76859	0.00016417518434764	0.00541669526207313	17	35578046	35726413	+	AP2B1	adaptor related protein complex 2 subunit beta 1 [Source:HGNC Symbol%3BAcc:HGNC:563]	GO:0035904:aorta development;GO:0003279:cardiac septum development;GO:0048268:clathrin coat assembly;GO:0072583:clathrin-mediated endocytosis;GO:0060976:coronary vasculature development;GO:0007507:heart development;GO:0006886:intracellular protein transport;GO:0001822:kidney development;GO:1901215:negative regulation of neuron death;GO:0045807:positive regulation of endocytosis;GO:0003281:ventric…	GO:0030122:AP-2 adaptor complex;GO:0030119:AP-type membrane coat adaptor complex;GO:0030131:clathrin adaptor complex;GO:0030118:clathrin coat;GO:0098794:postsynapse;GO:0030665:clathrin-coated vesicle membrane;GO:0005794:Golgi apparatus;GO:0005829:cytosol;GO:0043231:intracellular membrane-bounded organelle;GO:0005802:trans-Golgi network;	GO:0030276:clathrin binding;GO:0044877:macromolecular complex binding;GO:0019901:protein kinase binding;	K11825	;ko04144 Endocytosis;ko04721 Synaptic vesicle cycle;ko04961 Endocrine and other factor-regulated calcium reabsorption;ko05016 Huntington disease;
ENSG00000197070	478.059771489062	1.2570261732817	0.330014689273617	0.0875841980611048	3.7679706679894	0.000164580035108232	0.00541669526207313	9	137605685	137615360	+	ARRDC1	arrestin domain containing 1 [Source:HGNC Symbol%3BAcc:HGNC:28633]	GO:0006858:extracellular transport;GO:0045746:negative regulation of Notch signaling pathway;GO:0015031:protein transport;GO:0016567:protein ubiquitination;GO:0006511:ubiquitin-dependent protein catabolic process;	GO:0005737:cytoplasm;GO:0031410:cytoplasmic vesicle;GO:0070062:extracellular exosome;GO:1903561:extracellular vesicle;GO:0005886:plasma membrane;	GO:0042802:identical protein binding;GO:0031625:ubiquitin protein ligase binding;	K04408	;ko04010 MAPK signaling pathway;
ENSG00000165934	3374.05956160668	0.890096155970498	-0.167967	0.0446133122914764	-3.76495	0.000166582296872268	0.00546546104644358	14	92121969	92172145	+	CPSF2	cleavage and polyadenylation specific factor 2 [Source:HGNC Symbol%3BAcc:HGNC:2325]	GO:0006398:histone mRNA 3'-end processing;GO:0006378:mRNA polyadenylation;GO:0098789:pre-mRNA cleavage required for polyadenylation;	GO:0016020:membrane;GO:0005847:mRNA cleavage and polyadenylation specificity factor complex;GO:0005654:nucleoplasm;	GO:0003723:RNA binding;	K14402	;ko03015 mRNA surveillance pathway;
ENSG00000120254	1229.33074527304	0.862287832186378	-0.213759	0.0568440579461294	-3.76044	0.000169615906581576	0.00554765546168213	6	150865679	151101887	+	MTHFD1L	methylenetetrahydrofolate dehydrogenase (NADP+ dependent) 1 like [Source:HGNC Symbol%3BAcc:HGNC:21055]	GO:0009257:10-formyltetrahydrofolate biosynthetic process;GO:0048702:embryonic neurocranium morphogenesis;GO:0048703:embryonic viscerocranium morphogenesis;GO:0006760:folic acid-containing compound metabolic process;GO:0015942:formate metabolic process;GO:0001843:neural tube closure;GO:0035999:tetrahydrofolate interconversion;	GO:0005829:cytosol;GO:0016020:membrane;GO:0005759:mitochondrial matrix;GO:0005739:mitochondrion;	GO:0005524:ATP binding;GO:0004329:formate-tetrahydrofolate ligase activity;GO:0004488:methylenetetrahydrofolate dehydrogenase (NADP+) activity;GO:0042803:protein homodimerization activity;	K13402	;ko00670 One carbon pool by folate;ko01100 Metabolic pathways;ko01240 Biosynthesis of cofactors;
ENSG00000172340	1783.01699198516	0.867021389086046	-0.205861	0.0547919757259646	-3.75713	0.000171874041553327	0.00560405454120614	3	67360460	67654612	-	SUCLG2	succinate-CoA ligase GDP-forming subunit beta [Source:HGNC Symbol%3BAcc:HGNC:11450]	GO:0006105:succinate metabolic process;GO:0006104:succinyl-CoA metabolic process;GO:0006099:tricarboxylic acid cycle;	GO:0005759:mitochondrial matrix;GO:0005739:mitochondrion;GO:0005886:plasma membrane;GO:0042709:succinate-CoA ligase complex;GO:0045244:succinate-CoA ligase complex (GDP-forming);	GO:0005524:ATP binding;GO:0019003:GDP binding;GO:0005525:GTP binding;GO:0000287:magnesium ion binding;GO:0044877:macromolecular complex binding;GO:0004775:succinate-CoA ligase (ADP-forming) activity;GO:0004776:succinate-CoA ligase (GDP-forming) activity;	K01900	;ko00020 Citrate cycle (TCA cycle);ko00640 Propanoate metabolism;ko01100 Metabolic pathways;ko01200 Carbon metabolism;
ENSG00000136108	3854.6696954708	0.899098125930756	-0.15345	0.0409146039891967	-3.75048	0.000176494430671461	0.00570700931566112	13	52455429	52476628	+	CKAP2	cytoskeleton associated protein 2 [Source:HGNC Symbol%3BAcc:HGNC:1990]	GO:0006915:apoptotic process;GO:0000281:mitotic cytokinesis;GO:0007026:negative regulation of microtubule depolymerization;GO:0045944:positive regulation of transcription from RNA polymerase II promoter;GO:0007049:cell cycle;	GO:0005813:centrosome;GO:0005829:cytosol;GO:0005874:microtubule;GO:0015630:microtubule cytoskeleton;GO:0000922:spindle pole;GO:0005737:cytoplasm;	-	K16769	-
ENSG00000143878	721.395143052201	1.22953944640412	0.298118020593784	0.0794927829821413	3.75025265703377	0.000176656483223953	0.00570700931566112	2	20447074	20449440	+	RHOB	ras homolog family member B [Source:HGNC Symbol%3BAcc:HGNC:668]	GO:0007015:actin filament organization;GO:0001525:angiogenesis;GO:0006915:apoptotic process;GO:0007155:cell adhesion;GO:0030154:cell differentiation;GO:0016477:cell migration;GO:0070301:cellular response to hydrogen peroxide;GO:0071479:cellular response to ionizing radiation;GO:0030865:cortical cytoskeleton organization;GO:0008333:endosome to lysosome transport;GO:0061154:endothelial tube morphog…	GO:0005938:cell cortex;GO:0042995:cell projection;GO:0032154:cleavage furrow;GO:0031410:cytoplasmic vesicle;GO:0005856:cytoskeleton;GO:0005829:cytosol;GO:0005769:early endosome;GO:0010008:endosome membrane;GO:0070062:extracellular exosome;GO:0005925:focal adhesion;GO:0043231:intracellular membrane-bounded organelle;GO:0031902:late endosome membrane;GO:0005634:nucleus;GO:0005886:plasma membrane;	GO:0019003:GDP binding;GO:0005525:GTP binding;GO:0003924:GTPase activity;GO:0019901:protein kinase binding;	K07856	;ko05132 Salmonella infection;
ENSG00000170540	8146.07468013527	0.905456848948668	-0.143282	0.0382060990107159	-3.75024	0.00017666235142298	0.00570700931566112	16	18791669	18801572	-	ARL6IP1	ADP ribosylation factor like GTPase 6 interacting protein 1 [Source:HGNC Symbol%3BAcc:HGNC:697]	GO:0006915:apoptotic process;GO:0006613:cotranslational protein targeting to membrane;GO:0071787:endoplasmic reticulum tubular network assembly;GO:0043066:negative regulation of apoptotic process;GO:0043154:negative regulation of cysteine-type endopeptidase activity involved in apoptotic process;GO:0002038:positive regulation of L-glutamate transport;GO:1903371:regulation of endoplasmic reticulum…	GO:0005789:endoplasmic reticulum membrane;GO:0030176:integral component of endoplasmic reticulum membrane;GO:0016021:integral component of membrane;GO:0016020:membrane;GO:0005784:Sec61 translocon complex;	GO:0042802:identical protein binding;	-	-
ENSG00000265241	2435.90084233893	0.883568554044484	-0.178586	0.0476442106188238	-3.74833	0.00017801896717779	0.00573319366993746	1	145921556	145927678	-	RBM8A	RNA binding motif protein 8A [Source:HGNC Symbol%3BAcc:HGNC:9905]	GO:0000398:mRNA splicing, via spliceosome;GO:0051028:mRNA transport;GO:0000184:nuclear-transcribed mRNA catabolic process, nonsense-mediated decay;GO:0000381:regulation of alternative mRNA splicing, via spliceosome;GO:0006417:regulation of translation;GO:0008380:RNA splicing;	GO:0071013:catalytic step 2 spliceosome;GO:0005737:cytoplasm;GO:0030425:dendrite;GO:0035145:exon-exon junction complex;GO:0043025:neuronal cell body;GO:0016607:nuclear speck;GO:0005634:nucleus;GO:0071006:U2-type catalytic step 1 spliceosome;	GO:0003729:mRNA binding;	K12876	;ko03013 RNA transport;ko03015 mRNA surveillance pathway;ko03040 Spliceosome;
ENSG00000120800	1987.69019428549	0.876012660803937	-0.190976	0.0509823266345214	-3.74593	0.000179724638825819	0.00577042502456354	12	101280105	101386618	+	UTP20	UTP20 small subunit processome component [Source:HGNC Symbol%3BAcc:HGNC:17897]	GO:0000480:endonucleolytic cleavage in 5'-ETS of tricistronic rRNA transcript (SSU-rRNA, 5.8S rRNA, LSU-rRNA);GO:0000447:endonucleolytic cleavage in ITS1 to separate SSU-rRNA from 5.8S rRNA and LSU-rRNA from tricistronic rRNA transcript (SSU-rRNA, 5.8S rRNA, LSU-rRNA);GO:0000472:endonucleolytic cleavage to generate mature 5'-end of SSU-rRNA from (SSU-rRNA, 5.8S rRNA, LSU-rRNA);GO:0008285:negative…	GO:0030686:90S preribosome;GO:0005737:cytoplasm;GO:0005730:nucleolus;GO:0005654:nucleoplasm;GO:0005886:plasma membrane;GO:0030688:preribosome, small subunit precursor;GO:0032040:small-subunit processome;	GO:0003723:RNA binding;	K14772	-
ENSG00000170542	2009.98426484154	1.12900140895458	0.175047286545387	0.046845153805129	3.73672135379394	0.000186435329260573	0.00594889225333568	6	2887270	2903309	-	SERPINB9	serpin family B member 9 [Source:HGNC Symbol%3BAcc:HGNC:8955]	GO:0071391:cellular response to estrogen stimulus;GO:0006955:immune response;GO:0002448:mast cell mediated immunity;GO:0033668:negative regulation by symbiont of host apoptotic process;GO:0043066:negative regulation of apoptotic process;GO:0010951:negative regulation of endopeptidase activity;GO:0010628:positive regulation of gene expression;GO:0042270:protection from natural killer cell mediated…	GO:0005737:cytoplasm;GO:0005829:cytosol;GO:0070062:extracellular exosome;GO:0005615:extracellular space;GO:0005794:Golgi apparatus;GO:0016020:membrane;GO:0005654:nucleoplasm;GO:0005634:nucleus;	GO:0043027:cysteine-type endopeptidase inhibitor activity involved in apoptotic process;GO:0002020:protease binding;GO:0004867:serine-type endopeptidase inhibitor activity;	K13963	;ko05146 Amoebiasis;
ENSG00000106153	2789.75457083771	1.12757083824754	0.173218071864808	0.046361234488939	3.73626961780181	0.000186770407045879	0.00594889225333568	7	56101573	56106476	-	CHCHD2	coiled-coil-helix-coiled-coil-helix domain containing 2 [Source:HGNC Symbol%3BAcc:HGNC:21645]	GO:0034599:cellular response to oxidative stress;GO:0007005:mitochondrion organization;GO:0045944:positive regulation of transcription from RNA polymerase II promoter;GO:1900037:regulation of cellular response to hypoxia;	GO:0005758:mitochondrial intermembrane space;GO:0005739:mitochondrion;GO:0005634:nucleus;	GO:0043565:sequence-specific DNA binding;	K00901	;ko00561 Glycerolipid metabolism;ko00564 Glycerophospholipid metabolism;ko01100 Metabolic pathways;ko04070 Phosphatidylinositol signaling system;ko04072 Phospholipase D signaling pathway;ko04361 Axon regeneration;ko05231 Choline metabolism in cancer;
ENSG00000214063	856.618123458136	1.22905035238069	0.297544022009892	0.0796475056502766	3.73576070688736	0.000187148572723454	0.00594889225333568	11	842812	867116	+	TSPAN4	tetraspanin 4 [Source:HGNC Symbol%3BAcc:HGNC:11859]	GO:0065003:macromolecular complex assembly;	GO:0005925:focal adhesion;GO:0005887:integral component of plasma membrane;GO:0005886:plasma membrane;GO:0031982:vesicle;	GO:0003823:antigen binding;GO:0005178:integrin binding;	K17294	-
ENSG00000120159	821.986610406133	0.843803629617461	-0.245021	0.0656071250686109	-3.73467	0.000187963313434284	0.00594889225333568	9	26840685	26892803	-	CAAP1	caspase activity and apoptosis inhibitor 1 [Source:HGNC Symbol%3BAcc:HGNC:25834]	GO:0006915:apoptotic process;GO:2001268:negative regulation of cysteine-type endopeptidase activity involved in apoptotic signaling pathway;	-	-	-	-
ENSG00000138182	4827.30701814481	0.905811190933617	-0.142718	0.038223940917282	-3.73373	0.000188667557274915	0.00594889225333568	10	89701590	89774939	+	KIF20B	kinesin family member 20B [Source:HGNC Symbol%3BAcc:HGNC:7212]	GO:0007049:cell cycle;GO:0051301:cell division;GO:0007018:microtubule-based movement;GO:0001843:neural tube closure;GO:0048812:neuron projection morphogenesis;GO:0008284:positive regulation of cell proliferation;GO:0032467:positive regulation of cytokinesis;GO:0090316:positive regulation of intracellular protein transport;GO:1903438:positive regulation of mitotic cytokinetic process;GO:2001224:po…	GO:0005813:centrosome;GO:0070938:contractile ring;GO:0005737:cytoplasm;GO:0005829:cytosol;GO:0030426:growth cone;GO:0045171:intercellular bridge;GO:0005871:kinesin complex;GO:0005874:microtubule;GO:0030496:midbody;GO:1990023:mitotic spindle midzone;GO:0097431:mitotic spindle pole;GO:0005730:nucleolus;GO:0005654:nucleoplasm;GO:0005634:nucleus;GO:0048471:perinuclear region of cytoplasm;GO:0051233:s…	GO:0005524:ATP binding;GO:0008574:ATP-dependent microtubule motor activity, plus-end-directed;GO:0008017:microtubule binding;GO:0003777:microtubule motor activity;GO:0042803:protein homodimerization activity;GO:0050699:WW domain binding;	K10402	-
ENSG00000123505	2915.89262638617	0.883241189397846	-0.179121	0.0479739563880049	-3.73371	0.000188682838399922	0.00594889225333568	6	110874770	110898879	+	AMD1	adenosylmethionine decarboxylase 1 [Source:HGNC Symbol%3BAcc:HGNC:457]	GO:0006595:polyamine metabolic process;GO:0006557:S-adenosylmethioninamine biosynthetic process;GO:0008295:spermidine biosynthetic process;GO:0006597:spermine biosynthetic process;	GO:0005829:cytosol;	GO:0004014:adenosylmethionine decarboxylase activity;GO:0042802:identical protein binding;GO:0019810:putrescine binding;	K01611	;ko00270 Cysteine and methionine metabolism;ko00330 Arginine and proline metabolism;ko01100 Metabolic pathways;
ENSG00000151893	2538.58898048964	0.891896606490002	-0.165052	0.0442508544215406	-3.72991	0.000191549626975772	0.00602119620843902	10	118674167	118755249	-	CACUL1	CDK2 associated cullin domain 1 [Source:HGNC Symbol%3BAcc:HGNC:23727]	GO:0000082:G1/S transition of mitotic cell cycle;GO:0008284:positive regulation of cell proliferation;GO:0045860:positive regulation of protein kinase activity;GO:0006511:ubiquitin-dependent protein catabolic process;	-	GO:0019901:protein kinase binding;GO:0031625:ubiquitin protein ligase binding;	K15696	-
ENSG00000050393	2443.58781719161	0.892905255996088	-0.163421	0.0438630496793104	-3.72571	0.000194766409866182	0.00610403742443296	6	13786557	13814568	-	MCUR1	mitochondrial calcium uniporter regulator 1 [Source:HGNC Symbol%3BAcc:HGNC:21097]	GO:0036444:calcium ion transmembrane import into mitochondrion;GO:0070509:calcium ion import;GO:0006851:mitochondrial calcium ion transport;GO:0051561:positive regulation of mitochondrial calcium ion concentration;	GO:0031305:integral component of mitochondrial inner membrane;GO:0005739:mitochondrion;	-	K15696;K12606	-;ko03018 RNA degradation;
ENSG00000182871	1199.45167959262	1.18328702754382	0.242800067749657	0.0652269078867479	3.72239119737556	0.00019734495541647	0.00616644252058786	21	45405165	45513720	+	COL18A1	collagen type XVIII alpha 1 chain [Source:HGNC Symbol%3BAcc:HGNC:2195]	GO:0001525:angiogenesis;GO:0009887:organ morphogenesis;GO:0007155:cell adhesion;GO:0001886:endothelial cell morphogenesis;GO:0030198:extracellular matrix organization;GO:0008285:negative regulation of cell proliferation;GO:0042493:response to drug;GO:0051599:response to hydrostatic pressure;GO:0007601:visual perception;GO:0030335:positive regulation of cell migration;GO:0008284:positive regulatio…	GO:0005604:basement membrane;GO:0005581:collagen trimer;GO:0005788:endoplasmic reticulum lumen;GO:0070062:extracellular exosome;GO:0031012:extracellular matrix;GO:0005576:extracellular region;GO:0005615:extracellular space;	GO:0005201:extracellular matrix structural constituent;GO:0042802:identical protein binding;GO:0046872:metal ion binding;	K06823	;ko04974 Protein digestion and absorption;
ENSG00000013364	1378.07011868116	1.18960792878118	0.250486168151232	0.0673922906743786	3.71683712847088	0.000201732397808286	0.00628483217978991	16	29820394	29848039	+	MVP	major vault protein [Source:HGNC Symbol%3BAcc:HGNC:7531]	GO:0038127:ERBB signaling pathway;GO:0051028:mRNA transport;GO:0042059:negative regulation of epidermal growth factor receptor signaling pathway;GO:0031953:negative regulation of protein autophosphorylation;GO:0061099:negative regulation of protein tyrosine kinase activity;GO:0015031:protein transport;	GO:0005737:cytoplasm;GO:0005856:cytoskeleton;GO:0005829:cytosol;GO:0070062:extracellular exosome;GO:0005576:extracellular region;GO:0016020:membrane;GO:0005643:nuclear pore;GO:0005634:nucleus;GO:0048471:perinuclear region of cytoplasm;GO:0034774:secretory granule lumen;	GO:0042802:identical protein binding;GO:0019901:protein kinase binding;GO:0019903:protein phosphatase binding;	K17266	-
ENSG00000167513	367.40104374495	1.29716693692792	0.375364156983739	0.101090543445896	3.71314807684891	0.0002046970377185	0.0063583260325637	16	88803789	88809258	+	CDT1	chromatin licensing and DNA replication factor 1 [Source:HGNC Symbol%3BAcc:HGNC:24576]	GO:0051315:attachment of mitotic spindle microtubules to kinetochore;GO:0051301:cell division;GO:0007059:chromosome segregation;GO:1902426:negative regulation of mitotic spindle assembly checkpoint;GO:0000076:DNA replication checkpoint;GO:0071163:DNA replication preinitiation complex assembly;GO:0051383:kinetochore organization;GO:0000278:mitotic cell cycle;GO:0035563:positive regulation of chrom…	GO:0005829:cytosol;GO:0000776:kinetochore;GO:0016604:nuclear body;GO:0005654:nucleoplasm;GO:0005634:nucleus;	GO:0003682:chromatin binding;GO:0003677:DNA binding;GO:0070182:DNA polymerase binding;	K10727	-
ENSG00000173706	5407.0443151644	1.14302102037303	0.192851935231373	0.0519829095798698	3.70991036842722	0.000207332637358508	0.00641617177813781	3	124965710	125055997	-	HEG1	heart development protein with EGF like domains 1 [Source:HGNC Symbol%3BAcc:HGNC:29227]	GO:0003209:cardiac atrium morphogenesis;GO:0055017:cardiac muscle tissue growth;GO:0007043:cell-cell junction assembly;GO:0001886:endothelial cell morphogenesis;GO:0007507:heart development;GO:0001701:in utero embryonic development;GO:0030324:lung development;GO:0003017:lymph circulation;GO:0001945:lymph vessel development;GO:0035264:multicellular organism growth;GO:0035024:negative regulation of…	GO:0005911:cell-cell junction;GO:0009897:external side of plasma membrane;GO:0005576:extracellular region;GO:0016021:integral component of membrane;	GO:0005509:calcium ion binding;	K05062	;ko04060 Cytokine-cytokine receptor interaction;ko04080 Neuroactive ligand-receptor interaction;ko04152 AMPK signaling pathway;ko04630 JAK-STAT signaling pathway;ko04920 Adipocytokine signaling pathway;ko04932 Non-alcoholic fatty liver disease;
ENSG00000082701	1024.82065153275	0.860407154929678	-0.216909	0.0584759665184094	-3.70936	0.000207781541534132	0.00641617177813781	3	119821321	120094994	-	GSK3B	glycogen synthase kinase 3 beta [Source:HGNC Symbol%3BAcc:HGNC:4617]	GO:0009887:organ morphogenesis;GO:0007409:axonogenesis;GO:0046849:bone remodeling;GO:0060070:canonical Wnt signaling pathway;GO:0036016:cellular response to interleukin-3;GO:0007623:circadian rhythm;GO:0001837:epithelial to mesenchymal transition;GO:0097192:extrinsic apoptotic signaling pathway in absence of ligand;GO:0005977:glycogen metabolic process;GO:0070885:negative regulation of calcineuri…	GO:0030424:axon;GO:0030877:beta-catenin destruction complex;GO:0044297:cell body;GO:0005813:centrosome;GO:0005737:cytoplasm;GO:0016020:membrane;GO:0005739:mitochondrion;GO:0005634:nucleus;GO:0005886:plasma membrane;GO:0005654:nucleoplasm;GO:0097440:apical dendrite;GO:0005938:cell cortex;GO:0005829:cytosol;GO:0035324:female germline ring canal;GO:0045169:fusome;GO:0072686:mitotic spindle;GO:003159…	GO:0005524:ATP binding;GO:0008013:beta-catenin binding;GO:0034452:dynactin binding;GO:0070840:dynein complex binding;GO:0016301:kinase activity;GO:0004672:protein kinase activity;GO:0004674:protein serine/threonine kinase activity;GO:0050321:tau-protein kinase activity;GO:0034236:protein kinase A catalytic subunit binding;	K03083	;ko01521 EGFR tyrosine kinase inhibitor resistance;ko04012 ErbB signaling pathway;ko04062 Chemokine signaling pathway;ko04110 Cell cycle;ko04150 mTOR signaling pathway;ko04151 PI3K-Akt signaling pathway;ko04310 Wnt signaling pathway;ko04340 Hedgehog signaling pathway;ko04341 Hedgehog signaling pathway - fly;ko04360 Axon guidance;ko04390 Hippo signaling pathway;ko04510 Focal adhesion;ko04550 Signa…
ENSG00000061676	7355.07990889007	0.891562460053585	-0.165592	0.0446552454868933	-3.70824	0.000208707473021669	0.00642586439664078	2	182909115	183038858	-	NCKAP1	NCK associated protein 1 [Source:HGNC Symbol%3BAcc:HGNC:7666]	GO:0006915:apoptotic process;GO:0016477:cell migration;GO:0000902:cell morphogenesis;GO:0030031:cell projection assembly;GO:0007417:central nervous system development;GO:0030866:cortical actin cytoskeleton organization;GO:0048812:neuron projection morphogenesis;GO:0030838:positive regulation of actin filament polymerization;GO:2000601:positive regulation of Arp2/3 complex-mediated actin nucleatio…	GO:0005829:cytosol;GO:0070062:extracellular exosome;GO:0031941:filamentous actin;GO:0005925:focal adhesion;GO:0016021:integral component of membrane;GO:0030027:lamellipodium;GO:0031258:lamellipodium membrane;GO:0001726:ruffle;GO:0031209:SCAR complex;	-	K05750	;ko04810 Regulation of actin cytoskeleton;ko05130 Pathogenic Escherichia coli infection;ko05132 Salmonella infection;
ENSG00000183087	3118.35729432845	1.11648184620067	0.158959793382339	0.042908772525238	3.70459894393023	0.0002117254531392	0.0064997237792645	13	113820549	113864076	-	GAS6	growth arrest specific 6 [Source:HGNC Symbol%3BAcc:HGNC:4168]	GO:0032148:activation of protein kinase B activity;GO:0031100:organ regeneration;GO:0043277:apoptotic cell clearance;GO:0035754:B cell chemotaxis;	GO:0005737:cytoplasm;GO:0005788:endoplasmic reticulum lumen;GO:0070062:extracellular exosome;GO:0005576:extracellular region;	GO:0005509:calcium ion binding;GO:0043027:cysteine-type endopeptidase inhibitor activity involved in apoptotic process;GO:0001786:phosphatidylserine binding;GO:0030296:protein tyrosine kinase activator activity;	K05464	;ko01521 EGFR tyrosine kinase inhibitor resistance;
ENSG00000115762	6041.24887448948	0.897220986701886	-0.156465	0.0422614303728522	-3.70231	0.000213649093456778	0.00653965548747147	2	131104847	131353709	+	PLEKHB2	pleckstrin homology domain containing B2 [Source:HGNC Symbol%3BAcc:HGNC:19236]	GO:0045595:regulation of cell differentiation;	GO:0016021:integral component of membrane;GO:0055038:recycling endosome membrane;GO:0005654:nucleoplasm;	GO:0005547:phosphatidylinositol-3,4,5-trisphosphate binding;	K17985;K04257	;ko04137 Mitophagy - animal;ko04140 Autophagy - animal;ko05010 Alzheimer disease;ko05014 Amyotrophic lateral sclerosis;ko05016 Huntington disease;ko05017 Spinocerebellar ataxia;ko05022 Pathways of neurodegeneration - multiple diseases;;ko04740 Olfactory transduction;
ENSG00000117020	1655.06219684857	0.877173556900044	-0.189066	0.051085142833162	-3.70099	0.000214757113213832	0.00655446201055819	1	243488233	243851079	-	AKT3	AKT serine/threonine kinase 3 [Source:HGNC Symbol%3BAcc:HGNC:393]	GO:0048854:brain morphogenesis;GO:0048873:homeostasis of number of cells within a tissue;GO:0035556:intracellular signal transduction;GO:0000002:mitochondrial genome maintenance;GO:2000773:negative regulation of cellular senescence;GO:0018105:peptidyl-serine phosphorylation;GO:0045766:positive regulation of angiogenesis;GO:0043536:positive regulation of blood vessel endothelial cell migration;GO:…	GO:0005737:cytoplasm;GO:0016020:membrane;GO:0005634:nucleus;GO:0005886:plasma membrane;	GO:0005524:ATP binding;GO:0004672:protein kinase activity;GO:0004674:protein serine/threonine kinase activity;GO:0005080:protein kinase C binding;GO:0004519:endonuclease activity;GO:0046872:metal ion binding;GO:0003964:RNA-directed DNA polymerase activity;	K04456	;ko01521 EGFR tyrosine kinase inhibitor resistance;ko01522 Endocrine resistance;ko01524 Platinum drug resistance;ko04010 MAPK signaling pathway;ko04012 ErbB signaling pathway;ko04014 Ras signaling pathway;ko04015 Rap1 signaling pathway;ko04022 cGMP-PKG signaling pathway;ko04024 cAMP signaling pathway;ko04062 Chemokine signaling pathway;ko04066 HIF-1 signaling pathway;ko04068 FoxO signaling pathwa…
ENSG00000176853	4287.18331017602	0.90078609108143	-0.150744	0.0407566005595924	-3.69863	0.000216767194482371	0.00659663413005917	8	123768439	123815452	+	FAM91A1	family with sequence similarity 91 member A1 [Source:HGNC Symbol%3BAcc:HGNC:26306]	GO:0006886:intracellular protein transport;	GO:0031410:cytoplasmic vesicle;GO:0005802:trans-Golgi network;	-	-	-
ENSG00000164252	676.330782460248	0.831576317244893	-0.266079	0.0720289726741064	-3.69406	0.000220700769399112	0.00669692883792277	5	77029251	77065234	+	AGGF1	angiogenic factor with G-patch and FHA domains 1 [Source:HGNC Symbol%3BAcc:HGNC:24684]	GO:0001525:angiogenesis;GO:0007155:cell adhesion;GO:0045766:positive regulation of angiogenesis;GO:0001938:positive regulation of endothelial cell proliferation;GO:0001570:vasculogenesis;	GO:0005737:cytoplasm;GO:0005576:extracellular region;GO:0048471:perinuclear region of cytoplasm;	GO:0003676:nucleic acid binding;	-	-
ENSG00000072210	1147.34741612817	0.855255425480759	-0.225573	0.0611259064683262	-3.6903	0.000223992456339342	0.00677722420491858	17	19648136	19685760	+	ALDH3A2	aldehyde dehydrogenase 3 family member A2 [Source:HGNC Symbol%3BAcc:HGNC:403]	GO:0006631:fatty acid metabolic process;GO:0046458:hexadecanal metabolic process;GO:0006081:cellular aldehyde metabolic process;GO:0007417:central nervous system development;GO:0008544:epidermis development;GO:0007422:peripheral nervous system development;GO:0033306:phytol metabolic process;GO:0006714:sesquiterpenoid metabolic process;	GO:0005789:endoplasmic reticulum membrane;GO:0016021:integral component of membrane;GO:0005829:cytosol;GO:0043231:intracellular membrane-bounded organelle;GO:0005778:peroxisomal membrane;GO:0005777:peroxisome;	GO:0043878:glyceraldehyde-3-phosphate dehydrogenase (NAD+) (non-phosphorylating) activity;GO:0050061:long-chain-aldehyde dehydrogenase activity;GO:0052814:medium-chain-aldehyde dehydrogenase activity;GO:0004028:3-chloroallyl aldehyde dehydrogenase activity;GO:0004029:aldehyde dehydrogenase (NAD) activity;GO:0046577:long-chain-alcohol oxidase activity;GO:0042803:protein homodimerization activity;	K00128;K17985	;ko00010 Glycolysis / Gluconeogenesis;ko00053 Ascorbate and aldarate metabolism;ko00071 Fatty acid degradation;ko00280 Valine, leucine and isoleucine degradation;ko00310 Lysine degradation;ko00330 Arginine and proline metabolism;ko00340 Histidine metabolism;ko00380 Tryptophan metabolism;ko00410 beta-Alanine metabolism;ko00561 Glycerolipid metabolism;ko00620 Pyruvate metabolism;ko00770 Pantothenat…
ENSG00000175573	780.342412137417	1.20590290118681	0.270113746694157	0.0732262463394291	3.68875587917051	0.000225353313989782	0.00679880587235263	11	65916810	65919062	-	C11orf68	chromosome 11 open reading frame 68 [Source:HGNC Symbol%3BAcc:HGNC:28801]	-	-	GO:0003723:RNA binding;	-	-
ENSG00000116406	1617.9637784862	0.86856373824507	-0.203296	0.0551362740678063	-3.68716	0.000226769042235904	0.00682191453992766	1	184690237	184754907	-	EDEM3	ER degradation enhancing alpha-mannosidase like protein 3 [Source:HGNC Symbol%3BAcc:HGNC:16787]	GO:0005975:carbohydrate metabolic process;GO:0006486:protein glycosylation;GO:0006986:response to unfolded protein;	GO:0005788:endoplasmic reticulum lumen;GO:0044322:endoplasmic reticulum quality control compartment;GO:0016020:membrane;	GO:0005509:calcium ion binding;GO:0004571:mannosyl-oligosaccharide 1,2-alpha-mannosidase activity;	K10086	;ko04141 Protein processing in endoplasmic reticulum;
ENSG00000160753	778.18318022864	1.21511210786414	0.28108942494081	0.0762818564552985	3.68487918363038	0.000228811150760365	0.0068553052611461	1	155320894	155331114	+	RUSC1	RUN and SH3 domain containing 1 [Source:HGNC Symbol%3BAcc:HGNC:17153]	GO:0000209:protein polyubiquitination;	GO:0031410:cytoplasmic vesicle;GO:0005829:cytosol;GO:0005769:early endosome;GO:0005794:Golgi apparatus;GO:0005874:microtubule;GO:0015630:microtubule cytoskeleton;GO:0005634:nucleus;GO:0014069:postsynaptic density;	GO:0003779:actin binding;	-	-
ENSG00000100522	2305.26231227002	0.878657983436872	-0.186626	0.0506522561533361	-3.68446	0.000229184888719143	0.0068553052611461	14	52775193	52791668	-	GNPNAT1	glucosamine-phosphate N-acetyltransferase 1 [Source:HGNC Symbol%3BAcc:HGNC:19980]	GO:0006048:UDP-N-acetylglucosamine biosynthetic process;GO:0006041:glucosamine metabolic process;GO:0006044:N-acetylglucosamine metabolic process;	GO:0010008:endosome membrane;GO:0000139:Golgi membrane;GO:0005783:endoplasmic reticulum;GO:0005793:endoplasmic reticulum-Golgi intermediate compartment;GO:0005794:Golgi apparatus;GO:0005770:late endosome;	GO:0004343:glucosamine 6-phosphate N-acetyltransferase activity;GO:0042802:identical protein binding;GO:0048029:monosaccharide binding;GO:0008080:N-acetyltransferase activity;	K00621;K12758	;ko00520 Amino sugar and nucleotide sugar metabolism;ko01100 Metabolic pathways;;ko04510 Focal adhesion;ko04670 Leukocyte transendothelial migration;ko04810 Regulation of actin cytoskeleton;ko05131 Shigellosis;ko05132 Salmonella infection;
ENSG00000093183	1614.88251973673	0.875273636551402	-0.192194	0.0522436358890926	-3.6788	0.000234332346781519	0.00698936167289535	3	42547969	42601080	-	SEC22C	SEC22 homolog C%2C vesicle trafficking protein [Source:HGNC Symbol%3BAcc:HGNC:16828]	GO:0006888:ER to Golgi vesicle-mediated transport;GO:0015031:protein transport;	GO:0005783:endoplasmic reticulum;GO:0005789:endoplasmic reticulum membrane;GO:0016021:integral component of membrane;	-	K08520	-
ENSG00000161036	396.047060290092	1.27247861619325	0.347641412237183	0.0945714428263313	3.67596604056875	0.000236951044189649	0.00704744762874538	7	102464956	102473168	+	LRWD1	leucine rich repeats and WD repeat domain containing 1 [Source:HGNC Symbol%3BAcc:HGNC:21769]	GO:0006325:chromatin organization;GO:0006270:DNA replication initiation;GO:0071169:establishment of protein localization to chromatin;	GO:0000781:chromosome, telomeric region;GO:0005737:cytoplasm;GO:0043231:intracellular membrane-bounded organelle;GO:0000776:kinetochore;GO:0005815:microtubule organizing center;GO:0005664:nuclear origin of replication recognition complex;GO:0005730:nucleolus;GO:0005654:nucleoplasm;GO:0005634:nucleus;GO:0005721:pericentric heterochromatin;	GO:0003682:chromatin binding;GO:0008327:methyl-CpG binding;GO:0035064:methylated histone binding;	K17985	;ko04137 Mitophagy - animal;ko04140 Autophagy - animal;ko05010 Alzheimer disease;ko05014 Amyotrophic lateral sclerosis;ko05016 Huntington disease;ko05017 Spinocerebellar ataxia;ko05022 Pathways of neurodegeneration - multiple diseases;
ENSG00000174437	8527.79228514948	0.912372476320287	-0.132305	0.0360657210232892	-3.66845	0.000244028703430783	0.00723447054447183	12	110280756	110351093	+	ATP2A2	ATPase sarcoplasmic/endoplasmic reticulum Ca2+ transporting 2 [Source:HGNC Symbol%3BAcc:HGNC:812]	GO:0000045:autophagosome assembly;GO:0016240:autophagosome docking;GO:1990036:calcium ion import into sarcoplasmic reticulum;GO:0070588:calcium ion transmembrane transport;GO:1903515:calcium ion transport from cytosol to endoplasmic reticulum;GO:0014898:cardiac muscle hypertrophy in response to stress;GO:0007155:cell adhesion;GO:0006874:cellular calcium ion homeostasis;GO:0034605:cellular respons…	GO:0090534:calcium ion-transporting ATPase complex;GO:0005783:endoplasmic reticulum;GO:0005789:endoplasmic reticulum membrane;GO:0031234:extrinsic component of cytoplasmic side of plasma membrane;GO:0005887:integral component of plasma membrane;GO:0014801:longitudinal sarcoplasmic reticulum;GO:0016020:membrane;GO:0048471:perinuclear region of cytoplasm;GO:0031095:platelet dense tubular network me…	GO:0005524:ATP binding;GO:0005509:calcium ion binding;GO:0019899:enzyme binding;GO:0031775:lutropin-choriogonadotropic hormone receptor binding;GO:0005388:calcium-transporting ATPase activity;GO:0086039:calcium-transporting ATPase activity involved in regulation of cardiac muscle cell membrane potential;GO:0008553:hydrogen-exporting ATPase activity, phosphorylative mechanism;GO:0008022:protein C-…	K05853	;ko04020 Calcium signaling pathway;ko04022 cGMP-PKG signaling pathway;ko04024 cAMP signaling pathway;ko04260 Cardiac muscle contraction;ko04261 Adrenergic signaling in cardiomyocytes;ko04919 Thyroid hormone signaling pathway;ko04972 Pancreatic secretion;ko05010 Alzheimer disease;ko05017 Spinocerebellar ataxia;ko05022 Pathways of neurodegeneration - multiple diseases;ko05410 Hypertrophic cardiomyo…
ENSG00000275216	9096.13538868249	1.08464693567371	0.117225506222355	0.0319604485150541	3.66783044884801	0.000244617301008429	0.00723447054447183	13	109269634	109278512	+	ENSG00000275216	novel transcript	-	-	-	-	-
ENSG00000111775	2099.71164932332	1.13518316517766	0.182925099431124	0.0499332920652429	3.66338953161978	0.000248899586171951	0.0073363179372089	12	120438090	120440737	+	COX6A1	cytochrome c oxidase subunit 6A1 [Source:HGNC Symbol%3BAcc:HGNC:2277]	GO:0006119:oxidative phosphorylation;GO:0006091:generation of precursor metabolites and energy;GO:0006123:mitochondrial electron transport, cytochrome c to oxygen;	GO:0016021:integral component of membrane;GO:0005751:mitochondrial respiratory chain complex IV;GO:0005743:mitochondrial inner membrane;GO:0005739:mitochondrion;	GO:0004129:cytochrome-c oxidase activity;GO:0030234:enzyme regulator activity;	K02266	;ko00190 Oxidative phosphorylation;ko01100 Metabolic pathways;ko04260 Cardiac muscle contraction;ko04714 Thermogenesis;ko04932 Non-alcoholic fatty liver disease;ko05010 Alzheimer disease;ko05012 Parkinson disease;ko05014 Amyotrophic lateral sclerosis;ko05016 Huntington disease;ko05020 Prion disease;ko05022 Pathways of neurodegeneration - multiple diseases;
ENSG00000172270	9943.61149989816	1.10518099425296	0.1442826575157	0.0393911928426398	3.66281513972123	0.000249458567823943	0.0073363179372089	19	571277	583494	+	BSG	basigin (Ok blood group) [Source:HGNC Symbol%3BAcc:HGNC:1116]	GO:0001525:angiogenesis;GO:0007411:axon guidance;GO:0007166:cell surface receptor signaling pathway;GO:0046697:decidualization;GO:0070593:dendrite self-avoidance;GO:0007566:embryo implantation;GO:0061154:endothelial tube morphogenesis;GO:0007156:homophilic cell adhesion via plasma membrane adhesion molecules;GO:0003407:neural retina development;GO:0030593:neutrophil chemotaxis;GO:0042475:odontoge…	GO:0002080:acrosomal membrane;GO:0030424:axon;GO:0016323:basolateral plasma membrane;GO:0005789:endoplasmic reticulum membrane;GO:0005768:endosome;GO:0070062:extracellular exosome;GO:0005925:focal adhesion;GO:0000139:Golgi membrane;GO:0005887:integral component of plasma membrane;GO:0043231:intracellular membrane-bounded organelle;GO:0042470:melanosome;GO:0016020:membrane;GO:0045121:membrane raft…	GO:0045296:cadherin binding;GO:0098632:protein binding involved in cell-cell adhesion;GO:0005537:mannose binding;GO:0038023:signaling receptor activity;GO:0001618:virus receptor activity;	K06535	-
ENSG00000177707	991.064473063903	0.854962701486085	-0.226067	0.0617437544608327	-3.66137	0.000250872018311926	0.00735727743088522	3	111070071	111275563	+	NECTIN3	nectin cell adhesion molecule 3 [Source:HGNC Symbol%3BAcc:HGNC:17664]	GO:0009566:fertilization;GO:0007157:heterophilic cell-cell adhesion via plasma membrane cell adhesion molecules;GO:0007156:homophilic cell adhesion via plasma membrane adhesion molecules;GO:0002089:lens morphogenesis in camera-type eye;GO:1902414:protein localization to cell junction;GO:0060042:retina morphogenesis in camera-type eye;GO:0007286:spermatid development;	GO:0005912:adherens junction;GO:0043296:apical junction complex;GO:0030424:axon;GO:0044291:cell-cell contact zone;GO:0005911:cell-cell junction;GO:0030425:dendrite;GO:0005886:plasma membrane;	GO:0050839:cell adhesion molecule binding;GO:0042802:identical protein binding;GO:0042803:protein homodimerization activity;	K06592	;ko04514 Cell adhesion molecules;ko04520 Adherens junction;
ENSG00000074800	58083.642933073	1.07106194600756	0.099041922304301	0.0270698796335094	3.65875000721092	0.000253448420394716	0.00741213082374408	1	8861000	8879190	-	ENO1	enolase 1 [Source:HGNC Symbol%3BAcc:HGNC:3350]	GO:0061621:canonical glycolysis;GO:0098761:cellular response to interleukin-7;GO:0006096:glycolytic process;GO:0001701:in utero embryonic development;GO:0051099:positive regulation of binding;GO:0032889:regulation of vacuole fusion, non-autophagic;GO:0030308:negative regulation of cell growth;GO:1903298:negative regulation of hypoxia-induced intrinsic apoptotic signaling pathway;GO:0000122:negati…	GO:0009986:cell surface;GO:0005737:cytoplasm;GO:0005829:cytosol;GO:0019897:extrinsic component of plasma membrane;GO:0030426:growth cone;GO:0016020:membrane;GO:0045121:membrane raft;GO:0043209:myelin sheath;GO:0043005:neuron projection;GO:0000015:phosphopyruvate hydratase complex;GO:0005886:plasma membrane;GO:0097060:synaptic membrane;GO:0070062:extracellular exosome;GO:0005615:extracellular spac…	GO:0001227:RNA polymerase II transcription regulatory region sequence-specific DNA binding transcription factor activity involved in negative regulation of transcription;GO:0019899:enzyme binding;GO:0051020:GTPase binding;GO:0031072:heat shock protein binding;GO:0042802:identical protein binding;GO:0000287:magnesium ion binding;GO:0004634:phosphopyruvate hydratase activity;GO:0042803:protein homo…	K01689;K17985	;ko00010 Glycolysis / Gluconeogenesis;ko01100 Metabolic pathways;ko01200 Carbon metabolism;ko01230 Biosynthesis of amino acids;ko03018 RNA degradation;ko04066 HIF-1 signaling pathway;;ko04137 Mitophagy - animal;ko04140 Autophagy - animal;ko05010 Alzheimer disease;ko05014 Amyotrophic lateral sclerosis;ko05016 Huntington disease;ko05017 Spinocerebellar ataxia;ko05022 Pathways of neurodegeneration -…
ENSG00000136731	3130.98130063469	0.884756876087603	-0.176647	0.0482975520716871	-3.65747	0.00025471339602983	0.0074284331803255	2	128091200	128195677	+	UGGT1	UDP-glucose glycoprotein glucosyltransferase 1 [Source:HGNC Symbol%3BAcc:HGNC:15663]	GO:0051084:'de novo' posttranslational protein folding;GO:0071712:ER-associated misfolded protein catabolic process;GO:0018279:protein N-linked glycosylation via asparagine;	GO:0005783:endoplasmic reticulum;GO:0005788:endoplasmic reticulum lumen;GO:0044322:endoplasmic reticulum quality control compartment;GO:0005793:endoplasmic reticulum-Golgi intermediate compartment;GO:0070062:extracellular exosome;GO:0032991:macromolecular complex;	GO:0003980:UDP-glucose:glycoprotein glucosyltransferase activity;GO:0051082:unfolded protein binding;	K11718	;ko04141 Protein processing in endoplasmic reticulum;
ENSG00000111640	47053.6225670532	1.08862329629965	0.122504814863277	0.0335400212306943	3.65249664037677	0.000259702995046883	0.00755296882270699	12	6534512	6538374	+	GAPDH	glyceraldehyde-3-phosphate dehydrogenase [Source:HGNC Symbol%3BAcc:HGNC:4141]	GO:0006006:glucose metabolic process;GO:0006096:glycolytic process;GO:0045087:innate immune response;GO:0000226:microtubule cytoskeleton organization;GO:0051402:neuron apoptotic process;GO:0035606:peptidyl-cysteine S-trans-nitrosylation;GO:0043123:positive regulation of I-kappaB kinase/NF-kappaB signaling;GO:0032481:positive regulation of type I interferon production;GO:0050821:protein stabilizat…	GO:0005737:cytoplasm;GO:0005829:cytosol;GO:0097452:GAIT complex;GO:0015630:microtubule cytoskeleton;GO:0005634:nucleus;GO:0070062:extracellular exosome;GO:0043231:intracellular membrane-bounded organelle;GO:0005811:lipid particle;GO:0016020:membrane;GO:0031965:nuclear membrane;GO:0048471:perinuclear region of cytoplasm;GO:0005886:plasma membrane;GO:0031982:vesicle;	GO:0004365:glyceraldehyde-3-phosphate dehydrogenase (NAD+) (phosphorylating) activity;GO:0008017:microtubule binding;GO:0051287:NAD binding;GO:0050661:NADP binding;GO:0035605:peptidyl-cysteine S-nitrosylase activity;GO:0019828:aspartic-type endopeptidase inhibitor activity;GO:0042802:identical protein binding;	K00134	;ko00010 Glycolysis / Gluconeogenesis;ko01100 Metabolic pathways;ko01200 Carbon metabolism;ko01230 Biosynthesis of amino acids;ko04066 HIF-1 signaling pathway;ko05010 Alzheimer disease;ko05130 Pathogenic Escherichia coli infection;ko05132 Salmonella infection;
ENSG00000136478	1284.44969791099	0.861454111452024	-0.215154	0.0589554586289829	-3.64944	0.000262817161460061	0.00762242369659994	17	64147227	64263260	-	TEX2	testis expressed 2 [Source:HGNC Symbol%3BAcc:HGNC:30884]	GO:0006869:lipid transport;GO:0007165:signal transduction;GO:0006665:sphingolipid metabolic process;	GO:0005783:endoplasmic reticulum;GO:0005789:endoplasmic reticulum membrane;GO:0016021:integral component of membrane;GO:0031965:nuclear membrane;	GO:0008289:lipid binding;	K17985	;ko04137 Mitophagy - animal;ko04140 Autophagy - animal;ko05010 Alzheimer disease;ko05014 Amyotrophic lateral sclerosis;ko05016 Huntington disease;ko05017 Spinocerebellar ataxia;ko05022 Pathways of neurodegeneration - multiple diseases;
ENSG00000115307	1757.19159086161	1.14256407177133	0.192275069821576	0.0527619019000657	3.64420278453489	0.000268221887837764	0.00773721201646048	2	74526645	74529760	-	AUP1	AUP1 lipid droplet regulating VLDL assembly factor [Source:HGNC Symbol%3BAcc:HGNC:891]	GO:0071712:ER-associated misfolded protein catabolic process;GO:0034389:lipid particle organization;GO:1990044:protein localization to lipid particle;GO:0009615:response to virus;GO:0030970:retrograde protein transport, ER to cytosol;GO:0030433:ER-associated ubiquitin-dependent protein catabolic process;	GO:0005776:autophagosome;GO:0031410:cytoplasmic vesicle;GO:0005783:endoplasmic reticulum;GO:0070062:extracellular exosome;GO:0000839:Hrd1p ubiquitin ligase ERAD-L complex;GO:0030176:integral component of endoplasmic reticulum membrane;GO:0005811:lipid particle;GO:0016020:membrane;	GO:0043130:ubiquitin binding;GO:0031624:ubiquitin conjugating enzyme binding;GO:0031625:ubiquitin protein ligase binding;GO:0097027:ubiquitin-protein transferase activator activity;	K19716	-
ENSG00000182179	235.925619765366	1.34736015416303	0.430135539867995	0.118033661271892	3.6441768833822	0.000268248897418003	0.00773721201646048	3	49805209	49813953	-	UBA7	ubiquitin like modifier activating enzyme 7 [Source:HGNC Symbol%3BAcc:HGNC:12471]	GO:0006464:cellular protein modification process;GO:0006974:cellular response to DNA damage stimulus;GO:0032020:ISG15-protein conjugation;GO:0019941:modification-dependent protein catabolic process;GO:0032446:protein modification by small protein conjugation;	GO:0005737:cytoplasm;GO:0005829:cytosol;GO:0005654:nucleoplasm;GO:0005634:nucleus;	GO:0005524:ATP binding;GO:0019782:ISG15 activating enzyme activity;GO:0004842:ubiquitin-protein transferase activity;	K10698	;ko04120 Ubiquitin mediated proteolysis;ko05012 Parkinson disease;ko05022 Pathways of neurodegeneration - multiple diseases;
ENSG00000119396	4502.85822434516	0.890968042200222	-0.166554	0.0457206222306471	-3.64287	0.000269612121394049	0.00774030836457554	9	121178133	121223014	-	RAB14	RAB14%2C member RAS oncogene family [Source:HGNC Symbol%3BAcc:HGNC:16524]	GO:0042742:defense response to bacterium;GO:0032456:endocytic recycling;GO:0008543:fibroblast growth factor receptor signaling pathway;GO:0006895:Golgi to endosome transport;GO:0006886:intracellular protein transport;GO:0046907:intracellular transport;GO:0090387:phagolysosome assembly involved in apoptotic cell clearance;GO:0090382:phagosome maturation;GO:0045995:regulation of embryonic developme…	GO:0005829:cytosol;GO:0005769:early endosome;GO:0031901:early endosome membrane;GO:0012505:endomembrane system;GO:0070062:extracellular exosome;GO:0000139:Golgi membrane;GO:0005795:Golgi stack;GO:0043231:intracellular membrane-bounded organelle;GO:0005770:late endosome;GO:0005765:lysosomal membrane;GO:0005764:lysosome;GO:0042175:nuclear outer membrane-endoplasmic reticulum membrane network;GO:004…	GO:0019003:GDP binding;GO:0005525:GTP binding;GO:0003924:GTPase activity;GO:0031489:myosin V binding;	K07881	;ko04152 AMPK signaling pathway;
ENSG00000160813	404.928539426082	1.29723186381484	0.375436366158186	0.103066421802512	3.64266421199301	0.000269830732587356	0.00774030836457554	7	100435282	100436497	-	PPP1R35	protein phosphatase 1 regulatory subunit 35 [Source:HGNC Symbol%3BAcc:HGNC:28320]	GO:0010923:negative regulation of phosphatase activity;	-	GO:0019902:phosphatase binding;GO:0004864:protein phosphatase inhibitor activity;	K17574	-
ENSG00000197594	1142.94693662931	0.859864983270283	-0.217818	0.0598086704010576	-3.64191	0.000270619955109323	0.00774179539153347	6	131808016	131895155	+	ENPP1	ectonucleotide pyrophosphatase/phosphodiesterase 1 [Source:HGNC Symbol%3BAcc:HGNC:3356]	GO:0050427:3'-phosphoadenosine 5'-phosphosulfate metabolic process;GO:0046034:ATP metabolic process;GO:0031214:biomineral tissue development;GO:0030643:cellular phosphate ion homeostasis;GO:0032869:cellular response to insulin stimulus;GO:0006091:generation of precursor metabolites and energy;GO:0006955:immune response;GO:0030505:inorganic diphosphate transport;GO:0030318:melanocyte differentiati…	GO:0016323:basolateral plasma membrane;GO:0009986:cell surface;GO:0005615:extracellular space;GO:0016021:integral component of membrane;GO:0005887:integral component of plasma membrane;GO:0005765:lysosomal membrane;GO:0005886:plasma membrane;	GO:0050656:3'-phosphoadenosine 5'-phosphosulfate binding;GO:0005524:ATP binding;GO:0005509:calcium ion binding;GO:0036218:dTTP diphosphatase activity;GO:0004527:exonuclease activity;GO:0005158:insulin receptor binding;GO:0035529:NADH pyrophosphatase activity;GO:0003676:nucleic acid binding;GO:0047429:nucleoside-triphosphate diphosphatase activity;GO:0004551:nucleotide diphosphatase activity;GO:00…	K01513	;ko00230 Purine metabolism;ko00240 Pyrimidine metabolism;ko00500 Starch and sucrose metabolism;ko00740 Riboflavin metabolism;ko00760 Nicotinate and nicotinamide metabolism;ko00770 Pantothenate and CoA biosynthesis;ko01100 Metabolic pathways;
ENSG00000091317	3905.19342609192	0.89577448927006	-0.158793	0.0436210256697056	-3.64027	0.000272347363757894	0.00777004068503839	3	32481312	32502852	-	CMTM6	CKLF like MARVEL transmembrane domain containing 6 [Source:HGNC Symbol%3BAcc:HGNC:19177]	GO:0032456:endocytic recycling;GO:0015031:protein transport;GO:0031647:regulation of protein stability;	GO:0035577:azurophil granule membrane;GO:0031901:early endosome membrane;GO:0016021:integral component of membrane;GO:0043231:intracellular membrane-bounded organelle;GO:0016020:membrane;GO:0005886:plasma membrane;GO:0055038:recycling endosome membrane;GO:0035579:specific granule membrane;	-	-	-
ENSG00000197530	319.131799342052	1.32677	0.407923189880505	0.112278975746651	3.63312175915243	0.000280012801464557	0.00793141620849203	1	1615454	1630605	+	MIB2	MIB E3 ubiquitin protein ligase 2 [Source:HGNC Symbol%3BAcc:HGNC:30577]	GO:0007219:Notch signaling pathway;GO:0043123:positive regulation of I-kappaB kinase/NF-kappaB signaling;GO:0016567:protein ubiquitination;	GO:0005737:cytoplasm;GO:0005829:cytosol;GO:0005769:early endosome;GO:0000151:ubiquitin ligase complex;	GO:0003779:actin binding;GO:0061630:ubiquitin protein ligase activity;GO:0004842:ubiquitin-protein transferase activity;GO:0008270:zinc ion binding;	K10645	-
ENSG00000178177	866.79023008471	0.850315833727064	-0.233929	0.0643885379503774	-3.63309	0.000280048311727365	0.00793141620849203	4	17841187	18021876	-	LCORL	ligand dependent nuclear receptor corepressor like [Source:HGNC Symbol%3BAcc:HGNC:30776]	GO:0006357:regulation of transcription from RNA polymerase II promoter;	GO:0005634:nucleus;	GO:0003677:DNA binding;GO:1990226:histone methyltransferase binding;	K06678;K02927;K00272	-;ko03010 Ribosome;ko04120 Ubiquitin mediated proteolysis;ko04137 Mitophagy - animal;ko05012 Parkinson disease;ko05022 Pathways of neurodegeneration - multiple diseases;ko05131 Shigellosis;ko05167 Kaposi sarcoma-associated herpesvirus infection;ko05171 Coronavirus disease - COVID-19;;ko00250 Alanine, aspartate and glutamate metabolism;ko01100 Metabolic pathways;ko04146 Peroxisome;
ENSG00000012660	7333.08213696708	0.911447465199789	-0.133769	0.0368241943595827	-3.63263	0.000280549566647617	0.00793141620849203	6	53267398	53349179	-	ELOVL5	ELOVL fatty acid elongase 5 [Source:HGNC Symbol%3BAcc:HGNC:21308]	GO:0036109:alpha-linolenic acid metabolic process;GO:0034625:fatty acid elongation, monounsaturated fatty acid;GO:0034626:fatty acid elongation, polyunsaturated fatty acid;GO:0019367:fatty acid elongation, saturated fatty acid;GO:0043651:linoleic acid metabolic process;GO:0035338:long-chain fatty-acyl-CoA biosynthetic process;GO:0045723:positive regulation of fatty acid biosynthetic process;GO:00…	GO:0030425:dendrite;GO:0097447:dendritic tree;GO:0005783:endoplasmic reticulum;GO:0005789:endoplasmic reticulum membrane;GO:0030176:integral component of endoplasmic reticulum membrane;GO:0016020:membrane;GO:0043025:neuronal cell body;GO:0016021:integral component of membrane;	GO:0009922:fatty acid elongase activity;	K10244;K02910	;ko00062 Fatty acid elongation;ko01040 Biosynthesis of unsaturated fatty acids;ko01100 Metabolic pathways;ko01212 Fatty acid metabolism;;ko03010 Ribosome;ko05171 Coronavirus disease - COVID-19;
ENSG00000188707	2067.13447459941	1.14224907518685	0.191877274479925	0.0528268749541672	3.63219052132836	0.000281025510006576	0.00793141620849203	7	150322639	150332721	+	ZBED10P	zinc finger BED-type containing 10%2C pseudogene [Source:HGNC Symbol%3BAcc:HGNC:21720]	-	-	-	K18584	;ko04144 Endocytosis;ko04530 Tight junction;ko04666 Fc gamma R-mediated phagocytosis;ko04810 Regulation of actin cytoskeleton;ko05100 Bacterial invasion of epithelial cells;ko05130 Pathogenic Escherichia coli infection;ko05131 Shigellosis;ko05132 Salmonella infection;ko05135 Yersinia infection;
ENSG00000163191	3746.49903131488	1.11796860924917	0.160879680205845	0.0443087057806	3.63088195359306	0.000282454360515619	0.00794845679316938	1	152032506	152047907	-	S100A11	S100 calcium binding protein A11 [Source:HGNC Symbol%3BAcc:HGNC:10488]	GO:0008285:negative regulation of cell proliferation;GO:0008156:negative regulation of DNA replication;GO:0014911:positive regulation of smooth muscle cell migration;GO:0007165:signal transduction;	GO:0005912:adherens junction;GO:0005737:cytoplasm;GO:0070062:extracellular exosome;GO:0005576:extracellular region;GO:0005615:extracellular space;GO:0005634:nucleus;GO:0001726:ruffle;GO:0034774:secretory granule lumen;	GO:0098641:cadherin binding involved in cell-cell adhesion;GO:0005509:calcium ion binding;GO:0048306:calcium-dependent protein binding;GO:0042803:protein homodimerization activity;GO:0044548:S100 protein binding;	-	-
ENSG00000111674	2654.96983657025	1.13181175299773	0.178634023893544	0.0492144776127753	3.62970476490791	0.000283745569295276	0.00794845679316938	12	6913745	6923698	+	ENO2	enolase 2 [Source:HGNC Symbol%3BAcc:HGNC:3353]	GO:0006096:glycolytic process;GO:0032889:regulation of vacuole fusion, non-autophagic;GO:0061621:canonical glycolysis;GO:0006094:gluconeogenesis;GO:0048609:multicellular organismal reproductive process;GO:1901215:negative regulation of neuron death;GO:1901214:regulation of neuron death;GO:0042493:response to drug;GO:0032355:response to estradiol;GO:0014070:response to organic cyclic compound;	GO:0005829:cytosol;GO:0000015:phosphopyruvate hydratase complex;GO:0070062:extracellular exosome;GO:0005615:extracellular space;GO:0016020:membrane;GO:0043204:perikaryon;GO:0001917:photoreceptor inner segment;GO:0005886:plasma membrane;GO:0009986:cell surface;GO:0005737:cytoplasm;GO:0030426:growth cone;GO:0045121:membrane raft;GO:0043209:myelin sheath;GO:0043005:neuron projection;GO:0043025:neuro…	GO:0000287:magnesium ion binding;GO:0004634:phosphopyruvate hydratase activity;GO:0019899:enzyme binding;GO:0042802:identical protein binding;GO:0044877:macromolecular complex binding;	K01689	;ko00010 Glycolysis / Gluconeogenesis;ko01100 Metabolic pathways;ko01200 Carbon metabolism;ko01230 Biosynthesis of amino acids;ko03018 RNA degradation;ko04066 HIF-1 signaling pathway;
ENSG00000102753	2276.36972041861	0.88803499669654	-0.171312	0.0471989386482282	-3.62956	0.000283900495041291	0.00794845679316938	13	49699320	49792682	-	KPNA3	karyopherin subunit alpha 3 [Source:HGNC Symbol%3BAcc:HGNC:6396]	GO:0006607:NLS-bearing protein import into nucleus;GO:0065003:macromolecular complex assembly;GO:0046718:viral entry into host cell;GO:0075732:viral penetration into host nucleus;	GO:0005829:cytosol;GO:0043657:host cell;GO:0005643:nuclear pore;GO:0005654:nucleoplasm;GO:0005634:nucleus;	GO:0061608:nuclear import signal receptor activity;GO:0008139:nuclear localization sequence binding;GO:0008022:protein C-terminus binding;	-	-
ENSG00000164187	870.41575211363	0.839241079095328	-0.252843	0.0697345393164274	-3.62579	0.000288079349778072	0.00804400290776591	5	36098407	36151887	-	LMBRD2	LMBR1 domain containing 2 [Source:HGNC Symbol%3BAcc:HGNC:25287]	GO:0071875:adrenergic receptor signaling pathway;	GO:0016021:integral component of membrane;GO:0016020:membrane;GO:0005886:plasma membrane;	-	-	-
ENSG00000087269	2120.42	0.878002	-0.187705	0.0518038742388327	-3.62337	0.00029079111232758	0.00809818538017843	4	2937933	2963406	-	NOP14	NOP14 nucleolar protein [Source:HGNC Symbol%3BAcc:HGNC:16821]	GO:0000480:endonucleolytic cleavage in 5'-ETS of tricistronic rRNA transcript (SSU-rRNA, 5.8S rRNA, LSU-rRNA);GO:0000447:endonucleolytic cleavage in ITS1 to separate SSU-rRNA from 5.8S rRNA and LSU-rRNA from tricistronic rRNA transcript (SSU-rRNA, 5.8S rRNA, LSU-rRNA);GO:0000472:endonucleolytic cleavage to generate mature 5'-end of SSU-rRNA from (SSU-rRNA, 5.8S rRNA, LSU-rRNA);GO:0030490:maturati…	GO:0030686:90S preribosome;GO:0016020:membrane;GO:0030692:Noc4p-Nop14p complex;GO:0005730:nucleolus;GO:0005654:nucleoplasm;GO:0032040:small-subunit processome;	GO:0019899:enzyme binding;GO:0003723:RNA binding;GO:0030515:snoRNA binding;	K14766	-
ENSG00000172845	3710.38799020916	0.903109144488368	-0.147028	0.0406032354972312	-3.62108	0.000293370829359172	0.00814841359111625	2	173880850	173965373	-	SP3	Sp3 transcription factor [Source:HGNC Symbol%3BAcc:HGNC:11208]	GO:0030183:B cell differentiation;GO:0060216:definitive hemopoiesis;GO:0048596:embryonic camera-type eye morphogenesis;GO:0001892:embryonic placenta development;GO:0060136:embryonic process involved in female pregnancy;GO:0048706:embryonic skeletal system development;GO:0043353:enucleate erythrocyte differentiation;GO:0030851:granulocyte differentiation;GO:0001889:liver development;GO:0030324:lun…	GO:0000785:chromatin;GO:0005654:nucleoplasm;GO:0005634:nucleus;GO:0016605:PML body;GO:0032993:protein-DNA complex;GO:0017053:transcriptional repressor complex;	GO:0003682:chromatin binding;GO:0000987:core promoter proximal region sequence-specific DNA binding;GO:0000981:sequence-specific DNA binding RNA polymerase II transcription factor activity;GO:0001227:RNA polymerase II transcription regulatory region sequence-specific DNA binding transcription factor activity involved in negative regulation of transcription;GO:0046872:metal ion binding;GO:0000978:…	K09193	-
ENSG00000072364	4290.19445168821	0.897477844984169	-0.156052	0.0431145679089236	-3.61947	0.000295210085561766	0.008177864612963	5	132875395	132963634	-	AFF4	AF4/FMR2 family member 4 [Source:HGNC Symbol%3BAcc:HGNC:17869]	GO:0010468:regulation of gene expression;GO:0007286:spermatid development;	GO:0001650:fibrillar center;GO:0005654:nucleoplasm;GO:0032783:ELL-EAF complex;GO:0008023:transcription elongation factor complex;GO:0035327:transcriptionally active chromatin;	-	K15185	-
ENSG00000070367	2969.16549622697	0.89853150759169	-0.154359	0.0426594942957097	-3.6184	0.000296433027849936	0.00819013252472757	14	57200507	57268905	-	EXOC5	exocyst complex component 5 [Source:HGNC Symbol%3BAcc:HGNC:10696]	GO:1904019:epithelial cell apoptotic process;GO:0001736:establishment of planar polarity;GO:0006887:exocytosis;GO:0006893:Golgi to plasma membrane transport;GO:0006892:post-Golgi vesicle-mediated transport;GO:0072659:protein localization to plasma membrane;GO:0015031:protein transport;	GO:0005737:cytoplasm;GO:0005829:cytosol;GO:0000145:exocyst;GO:0030496:midbody;	GO:0047485:protein N-terminus binding;GO:0031267:small GTPase binding;	K11447	;ko05202 Transcriptional misregulation in cancer;
ENSG00000146083	327.002370063297	1.2928044612705	0.370504081730901	0.102524199413407	3.61382077451707	0.000301717663482606	0.00831426180814667	5	176526712	176538025	-	RNF44	ring finger protein 44 [Source:HGNC Symbol%3BAcc:HGNC:19180]	-	-	GO:0046872:metal ion binding;	K19041	-
ENSG00000217128	1824.81018475952	0.886154544230566	-0.17437	0.0482602130847937	-3.61312	0.000302538742883775	0.00831506351187631	5	131641714	131797017	-	FNIP1	folliculin interacting protein 1 [Source:HGNC Symbol%3BAcc:HGNC:29418]	GO:0009267:cellular response to starvation;GO:0002327:immature B cell differentiation;GO:0043154:negative regulation of cysteine-type endopeptidase activity involved in apoptotic process;GO:0032007:negative regulation of TOR signaling;GO:0000122:negative regulation of transcription from RNA polymerase II promoter;GO:0002904:positive regulation of B cell apoptotic process;GO:0033138:positive regul…	GO:0005737:cytoplasm;GO:0005829:cytosol;GO:0005765:lysosomal membrane;	GO:0042030:ATPase inhibitor activity;GO:0051087:chaperone binding;GO:0019899:enzyme binding;GO:0005085:guanyl-nucleotide exchange factor activity;	K09228	;ko05168 Herpes simplex virus 1 infection;
ENSG00000155850	1106.13041802487	0.867814090533542	-0.204542	0.0566374851149174	-3.61143	0.000304518031509311	0.00834761047732703	5	149960758	149993455	+	SLC26A2	solute carrier family 26 member 2 [Source:HGNC Symbol%3BAcc:HGNC:10994]	GO:0050428:3'-phosphoadenosine 5'-phosphosulfate biosynthetic process;GO:0006811:ion transport;GO:0001503:ossification;GO:1902358:sulfate transmembrane transport;	GO:0016324:apical plasma membrane;GO:0070062:extracellular exosome;GO:0005887:integral component of plasma membrane;GO:0016020:membrane;GO:0031528:microvillus membrane;GO:0005886:plasma membrane;	GO:0015301:anion:anion antiporter activity;GO:0015106:bicarbonate transmembrane transporter activity;GO:0015108:chloride transmembrane transporter activity;GO:0019531:oxalate transmembrane transporter activity;GO:0008271:secondary active sulfate transmembrane transporter activity;GO:0015116:sulfate transmembrane transporter activity;	K14701	-
ENSG00000221968	863.94773417648	1.21543681744232	0.281474899099411	0.0780042983764453	3.60845370009003	0.000308027471586799	0.00842182402132761	11	61873519	61892051	-	FADS3	fatty acid desaturase 3 [Source:HGNC Symbol%3BAcc:HGNC:3576]	GO:0006665:sphingolipid metabolic process;GO:0006636:unsaturated fatty acid biosynthetic process;	GO:0005789:endoplasmic reticulum membrane;GO:0016021:integral component of membrane;GO:0016020:membrane;	GO:0016491:oxidoreductase activity;	K10225	-
ENSG00000184840	2962.43540746155	1.12426314367681	0.168979750545957	0.0468509914736242	3.60674865634567	0.000310057729870067	0.00845378651653934	5	177592203	177597242	+	TMED9	transmembrane p24 trafficking protein 9 [Source:HGNC Symbol%3BAcc:HGNC:24878]	GO:0048205:COPI coating of Golgi vesicle;GO:0006888:ER to Golgi vesicle-mediated transport;GO:0007030:Golgi organization;GO:0006886:intracellular protein transport;GO:0010638:positive regulation of organelle organization;	GO:0030134:ER to Golgi transport vesicle;GO:0005829:cytosol;GO:0005783:endoplasmic reticulum;GO:0005789:endoplasmic reticulum membrane;GO:0005793:endoplasmic reticulum-Golgi intermediate compartment;GO:0033116:endoplasmic reticulum-Golgi intermediate compartment membrane;GO:0070062:extracellular exosome;GO:0005794:Golgi apparatus;GO:0000139:Golgi membrane;GO:0016021:integral component of membrane…	GO:0019905:syntaxin binding;	K10408	;ko05014 Amyotrophic lateral sclerosis;ko05016 Huntington disease;ko05022 Pathways of neurodegeneration - multiple diseases;
ENSG00000105329	998.120875088321	1.17458372365532	0.232149551491788	0.0643765082959527	3.60612213425037	0.000310806895455204	0.00845378651653934	19	41301587	41353922	-	TGFB1	transforming growth factor beta 1 [Source:HGNC Symbol%3BAcc:HGNC:11766]	GO:0003180:aortic valve morphogenesis;GO:0006754:ATP biosynthetic process;GO:0030509:BMP signaling pathway;GO:0016477:cell migration;GO:0045216:cell-cell junction organization;GO:0071407:cellular response to organic cyclic compound;	GO:0072562:blood microparticle;GO:0009986:cell surface;GO:0005737:cytoplasm;GO:0005615:extracellular space;GO:0005576:extracellular region;	GO:0003823:antigen binding;GO:0005125:cytokine activity;GO:0019899:enzyme binding;GO:0008083:growth factor activity;GO:0034713:type I transforming growth factor beta receptor binding;GO:0005114:type II transforming growth factor beta receptor binding;	K13375	;ko04010 MAPK signaling pathway;ko04060 Cytokine-cytokine receptor interaction;ko04068 FoxO signaling pathway;ko04110 Cell cycle;ko04218 Cellular senescence;ko04350 TGF-beta signaling pathway;ko04380 Osteoclast differentiation;ko04390 Hippo signaling pathway;ko04659 Th17 cell differentiation;ko04672 Intestinal immune network for IgA production;ko04926 Relaxin signaling pathway;ko04932 Non-alcohol…
ENSG00000184557	471.817532117699	1.24989369375065	0.321805395670804	0.0892757398484564	3.60462311728876	0.000312606233237988	0.00848075669965282	17	78356778	78360077	-	SOCS3	suppressor of cytokine signaling 3 [Source:HGNC Symbol%3BAcc:HGNC:19391]	GO:0060670:branching involved in labyrinthine layer morphogenesis;GO:0035556:intracellular signal transduction;GO:0043066:negative regulation of apoptotic process;GO:0050728:negative regulation of inflammatory response;GO:0046627:negative regulation of insulin receptor signaling pathway;GO:0046426:negative regulation of JAK-STAT cascade;GO:0042532:negative regulation of tyrosine phosphorylation o…	GO:0005829:cytosol;GO:0005942:phosphatidylinositol 3-kinase complex;	GO:0046935:1-phosphatidylinositol-3-kinase regulator activity;GO:0001784:phosphotyrosine binding;GO:0004860:protein kinase inhibitor activity;	K04696;K00995	;ko04120 Ubiquitin mediated proteolysis;ko04380 Osteoclast differentiation;ko04630 JAK-STAT signaling pathway;ko04668 TNF signaling pathway;ko04910 Insulin signaling pathway;ko04917 Prolactin signaling pathway;ko04920 Adipocytokine signaling pathway;ko04930 Type II diabetes mellitus;ko04931 Insulin resistance;ko04932 Non-alcoholic fatty liver disease;ko04935 Growth hormone synthesis, secretion an…
ENSG00000129292	1717.21501014974	0.879262884170165	-0.185634	0.0515098839487915	-3.60384	0.000313546735437637	0.00848434839010245	8	132775358	132848807	+	PHF20L1	PHD finger protein 20 like 1 [Source:HGNC Symbol%3BAcc:HGNC:24280]	GO:0016573:histone acetylation;GO:0006357:regulation of transcription from RNA polymerase II promoter;GO:0043984:histone H4-K16 acetylation;GO:0043981:histone H4-K5 acetylation;GO:0043982:histone H4-K8 acetylation;	GO:0044545:NSL complex;GO:0005829:cytosol;GO:0000123:histone acetyltransferase complex;GO:0071339:MLL1 complex;GO:0031965:nuclear membrane;GO:0005654:nucleoplasm;	GO:0046872:metal ion binding;GO:0003677:DNA binding;	K18402	-
ENSG00000082898	12420.3814405448	0.921371798471373	-0.118145	0.0327958580756543	-3.60243	0.00031526106090237	0.00850880688538299	2	61476032	61538741	-	XPO1	exportin 1 [Source:HGNC Symbol%3BAcc:HGNC:12825]	GO:0051028:mRNA transport;GO:0000122:negative regulation of transcription from RNA polymerase II promoter;GO:0006913:nucleocytoplasmic transport;GO:0006611:protein export from nucleus;GO:0034504:protein localization to nucleus;GO:0010824:regulation of centrosome duplication;GO:0032434:regulation of proteasomal ubiquitin-dependent protein catabolic process;GO:0046825:regulation of protein export f…	GO:0005642:annulate lamellae;GO:0015030:Cajal body;GO:0005737:cytoplasm;GO:0005829:cytosol;GO:0043231:intracellular membrane-bounded organelle;GO:0000776:kinetochore;GO:0016020:membrane;GO:0005635:nuclear envelope;GO:0031965:nuclear membrane;GO:0005730:nucleolus;GO:0005654:nucleoplasm;GO:0005634:nucleus;GO:0032991:macromolecular complex;	GO:0005049:nuclear export signal receptor activity;GO:0019904:protein domain specific binding;GO:0003723:RNA binding;GO:0031267:small GTPase binding;	K14290	;ko03008 Ribosome biogenesis in eukaryotes;ko03013 RNA transport;ko04013 MAPK signaling pathway - fly;ko05164 Influenza A;ko05166 Human T-cell leukemia virus 1 infection;
ENSG00000107758	2514.90547987786	0.896399400641712	-0.157786	0.0438190800068314	-3.60086	0.000317165272193792	0.00852461172265848	10	73436433	73496024	-	PPP3CB	protein phosphatase 3 catalytic subunit beta [Source:HGNC Symbol%3BAcc:HGNC:9315]	GO:0048675:axon extension;GO:0033173:calcineurin-NFAT signaling cascade;GO:0017156:calcium ion-dependent exocytosis;GO:0016311:dephosphorylation;GO:0007507:heart development;GO:0007612:learning;GO:0031987:locomotion involved in locomotory behavior;GO:0001946:lymphangiogenesis;GO:0007613:memory;GO:0001915:negative regulation of T cell mediated cytotoxicity;GO:0035774:positive regulation of insulin…	GO:0005955:calcineurin complex;GO:0005737:cytoplasm;GO:0005829:cytosol;GO:0005654:nucleoplasm;GO:0005886:plasma membrane;GO:0030315:T-tubule;GO:0030018:Z disc;GO:0032991:macromolecular complex;GO:0045202:synapse;	GO:0005509:calcium ion binding;GO:0005516:calmodulin binding;GO:0033192:calmodulin-dependent protein phosphatase activity;GO:0019899:enzyme binding;GO:0046983:protein dimerization activity;GO:0030346:protein phosphatase 2B binding;GO:0004722:protein serine/threonine phosphatase activity;GO:0004723:calcium-dependent protein serine/threonine phosphatase activity;GO:0044877:macromolecular complex bi…	K04348	;ko04010 MAPK signaling pathway;ko04020 Calcium signaling pathway;ko04022 cGMP-PKG signaling pathway;ko04114 Oocyte meiosis;ko04218 Cellular senescence;ko04310 Wnt signaling pathway;ko04360 Axon guidance;ko04370 VEGF signaling pathway;ko04380 Osteoclast differentiation;ko04625 C-type lectin receptor signaling pathway;ko04650 Natural killer cell mediated cytotoxicity;ko04658 Th1 and Th2 cell diffe…
ENSG00000107854	1895.66352413285	0.88750355198301	-0.172175	0.0478183320484874	-3.60061	0.000317470538485519	0.00852461172265848	10	91798426	91865475	+	TNKS2	tankyrase 2 [Source:HGNC Symbol%3BAcc:HGNC:15677]	GO:0035264:multicellular organism growth;GO:0090263:positive regulation of canonical Wnt signaling pathway;GO:0032212:positive regulation of telomere maintenance via telomerase;GO:0006471:protein ADP-ribosylation;GO:0070213:protein auto-ADP-ribosylation;GO:0070198:protein localization to chromosome, telomeric region;GO:0070212:protein poly-ADP-ribosylation;GO:0000209:protein polyubiquitination;GO…	GO:0000781:chromosome, telomeric region;GO:0005737:cytoplasm;GO:0005829:cytosol;GO:0000139:Golgi membrane;GO:0005635:nuclear envelope;GO:0005634:nucleus;GO:0000242:pericentriolar material;GO:0048471:perinuclear region of cytoplasm;	GO:0019899:enzyme binding;GO:0046872:metal ion binding;GO:0003950:NAD+ ADP-ribosyltransferase activity;GO:1990404:protein ADP-ribosylase activity;	K10799	-
ENSG00000107581	15295.6071528318	0.904543608432006	-0.144738	0.040224334182192	-3.59827	0.000320340278785845	0.00857972598717496	10	119033670	119080823	-	EIF3A	eukaryotic translation initiation factor 3 subunit A [Source:HGNC Symbol%3BAcc:HGNC:3271]	GO:0001732:formation of cytoplasmic translation initiation complex;GO:0002188:translation reinitiation;GO:0075522:IRES-dependent viral translational initiation;GO:0070373:negative regulation of ERK1 and ERK2 cascade;GO:0006413:translational initiation;GO:0075525:viral translational termination-reinitiation;	GO:0016282:eukaryotic 43S preinitiation complex;GO:0033290:eukaryotic 48S preinitiation complex;GO:0005852:eukaryotic translation initiation factor 3 complex;GO:0071540:eukaryotic translation initiation factor 3 complex, eIF3e;GO:0071541:eukaryotic translation initiation factor 3 complex, eIF3m;GO:0043614:multi-eIF complex;GO:0005737:cytoplasm;GO:0005829:cytosol;GO:0016020:membrane;GO:0005874:mic…	GO:0003729:mRNA binding;GO:0003743:translation initiation factor activity;GO:0030971:receptor tyrosine kinase binding;GO:0003723:RNA binding;GO:0005198:structural molecule activity;	K03254	;ko03013 RNA transport;
ENSG00000111846	4021.26110029321	0.874784854061901	-0.193	0.053665975047736	-3.59632	0.000322754577924616	0.00860524311510707	6	10492223	10629368	+	GCNT2	glucosaminyl (N-acetyl) transferase 2 (I blood group) [Source:HGNC Symbol%3BAcc:HGNC:4204]	GO:0006024:glycosaminoglycan biosynthetic process;GO:0036438:maintenance of lens transparency;GO:0007275:multicellular organismal development;GO:0010812:negative regulation of cell-substrate adhesion;GO:0030335:positive regulation of cell migration;GO:0008284:positive regulation of cell proliferation;GO:0010718:positive regulation of epithelial to mesenchymal transition;GO:0070374:positive regula…	GO:0005794:Golgi apparatus;GO:0000139:Golgi membrane;GO:0016021:integral component of membrane;GO:0016020:membrane;	GO:0008375:acetylglucosaminyltransferase activity;GO:0008109:N-acetyllactosaminide beta-1,6-N-acetylglucosaminyltransferase activity;	K00742	;ko00601 Glycosphingolipid biosynthesis - lacto and neolacto series;ko01100 Metabolic pathways;
ENSG00000179967	212.233483037868	1.34886885927224	0.431750092337784	0.12005818772759	3.59617365970422	0.00032293225901059	0.00860524311510707	4	139114930	139115374	-	PPP1R14BP3	protein phosphatase 1 regulatory inhibitor subunit 14B pseudogene 3 [Source:HGNC Symbol%3BAcc:HGNC:16330]	GO:0045087:innate immune response;GO:0042325:regulation of phosphorylation;	GO:0005737:cytoplasm;	GO:0004865:protein serine/threonine phosphatase inhibitor activity;	K17555	-
ENSG00000173674	7025.22259652109	0.896822328843533	-0.157106	0.0437415685219368	-3.59168	0.000328547950220359	0.00872175741315101	X	20124525	20141838	-	EIF1AX	eukaryotic translation initiation factor 1A X-linked [Source:HGNC Symbol%3BAcc:HGNC:3250]	GO:0006413:translational initiation;	GO:0005829:cytosol;	GO:0003723:RNA binding;GO:0008135:translation factor activity, RNA binding;GO:0003743:translation initiation factor activity;	K03236	;ko03013 RNA transport;
ENSG00000127564	417.790269075606	1.31448133610953	0.394493657746466	0.109845425641765	3.59135262521551	0.000328966181122754	0.00872175741315101	16	2968024	2980479	-	PKMYT1	protein kinase%2C membrane associated tyrosine/threonine 1 [Source:HGNC Symbol%3BAcc:HGNC:29650]	GO:0000086:G2/M transition of mitotic cell cycle;GO:0051321:meiotic cell cycle;GO:0000278:mitotic cell cycle;GO:0000079:regulation of cyclin-dependent protein serine/threonine kinase activity;GO:0007088:regulation of mitotic nuclear division;	GO:0005829:cytosol;GO:0005783:endoplasmic reticulum;GO:0005789:endoplasmic reticulum membrane;GO:0005794:Golgi apparatus;GO:0000139:Golgi membrane;GO:0016020:membrane;GO:0005730:nucleolus;GO:0005654:nucleoplasm;GO:0005634:nucleus;GO:0016021:integral component of membrane;	GO:0005524:ATP binding;GO:0016301:kinase activity;GO:0046872:metal ion binding;GO:0004672:protein kinase activity;GO:0004674:protein serine/threonine kinase activity;GO:0038023:signaling receptor activity;	K06633	;ko04110 Cell cycle;ko04114 Oocyte meiosis;ko04914 Progesterone-mediated oocyte maturation;
ENSG00000172380	6774.22048307018	0.894421896747501	-0.160973	0.0448441494553343	-3.5896	0.000331184969354622	0.00873984211934362	1	67701475	67833467	-	GNG12	G protein subunit gamma 12 [Source:HGNC Symbol%3BAcc:HGNC:19663]	GO:0007186:G-protein coupled receptor signaling pathway;	GO:0005834:heterotrimeric G-protein complex;	GO:0031681:G-protein beta-subunit binding;GO:0030165:PDZ domain binding;	K04347	;ko04010 MAPK signaling pathway;ko04014 Ras signaling pathway;ko04062 Chemokine signaling pathway;ko04151 PI3K-Akt signaling pathway;ko04371 Apelin signaling pathway;ko04713 Circadian entrainment;ko04723 Retrograde endocannabinoid signaling;ko04724 Glutamatergic synapse;ko04725 Cholinergic synapse;ko04726 Serotonergic synapse;ko04727 GABAergic synapse;ko04728 Dopaminergic synapse;ko04810 Regulati…
ENSG00000101346	4124.30123423337	0.897146353796489	-0.156585	0.0436229982577082	-3.5895	0.000331313188255906	0.00873984211934362	20	32207880	32238658	+	POFUT1	protein O-fucosyltransferase 1 [Source:HGNC Symbol%3BAcc:HGNC:14988]	GO:0001525:angiogenesis;GO:0006004:fucose metabolic process;GO:0007507:heart development;GO:0007399:nervous system development;GO:0007219:Notch signaling pathway;GO:0006493:protein O-linked glycosylation;GO:0008593:regulation of Notch signaling pathway;GO:0001756:somitogenesis;	GO:0005783:endoplasmic reticulum;GO:0016020:membrane;	GO:0008417:fucosyltransferase activity;GO:0046922:peptide-O-fucosyltransferase activity;	K03691	;ko00514 Other types of O-glycan biosynthesis;
ENSG00000173852	2278.89660797046	0.894778171059748	-0.160398	0.0447154932107533	-3.58708	0.000334402252112802	0.0087923911134724	7	34927292	35038271	-	DPY19L1	dpy-19 like C-mannosyltransferase 1 [Source:HGNC Symbol%3BAcc:HGNC:22205]	GO:0018406:protein C-linked glycosylation via 2'-alpha-mannosyl-L-tryptophan;	GO:0016021:integral component of membrane;GO:0016020:membrane;GO:0005637:nuclear inner membrane;	GO:0000030:mannosyltransferase activity;	K17985	;ko04137 Mitophagy - animal;ko04140 Autophagy - animal;ko05010 Alzheimer disease;ko05014 Amyotrophic lateral sclerosis;ko05016 Huntington disease;ko05017 Spinocerebellar ataxia;ko05022 Pathways of neurodegeneration - multiple diseases;
ENSG00000175471	784.586407812933	0.817509502198766	-0.290693	0.0810503756363759	-3.58657	0.000335060121055318	0.0087923911134724	5	94703690	95285094	-	MCTP1	multiple C2 and transmembrane domain containing 1 [Source:HGNC Symbol%3BAcc:HGNC:26183]	GO:0019722:calcium-mediated signaling;GO:0030336:negative regulation of cell migration;GO:0045806:negative regulation of endocytosis;GO:1902883:negative regulation of response to oxidative stress;GO:0048168:regulation of neuronal synaptic plasticity;GO:0046928:regulation of neurotransmitter secretion;	GO:0005789:endoplasmic reticulum membrane;GO:0016021:integral component of membrane;GO:0055037:recycling endosome;GO:0030672:synaptic vesicle membrane;GO:0005829:cytosol;GO:0016020:membrane;GO:0005654:nucleoplasm;	GO:0005509:calcium ion binding;	-	-
ENSG00000120742	2201.43156524557	0.882560231328493	-0.180233	0.0502605891874319	-3.58598	0.00033581758610367	0.0087923911134724	3	150541998	150603228	-	SERP1	stress associated endoplasmic reticulum protein 1 [Source:HGNC Symbol%3BAcc:HGNC:10759]	GO:0030968:endoplasmic reticulum unfolded protein response;GO:0006006:glucose metabolic process;GO:0010259:multicellular organismal aging;GO:0048644:muscle organ morphogenesis;GO:0060124:positive regulation of growth hormone secretion;GO:0032024:positive regulation of insulin secretion;GO:0046622:positive regulation of organ growth;GO:0045727:positive regulation of translation;GO:0009791:post-emb…	GO:0005881:cytoplasmic microtubule;GO:0005789:endoplasmic reticulum membrane;GO:0016021:integral component of membrane;	-	K11222;K09488	;ko04217 Necroptosis;ko04630 JAK-STAT signaling pathway;ko04658 Th1 and Th2 cell differentiation;ko05161 Hepatitis B;ko05200 Pathways in cancer;ko05321 Inflammatory bowel disease;;ko05012 Parkinson disease;ko05022 Pathways of neurodegeneration - multiple diseases;
ENSG00000100097	5648.22480133169	1.26089772218094	0.33445125608906	0.0933220157365083	3.58384089166454	0.000338578378541422	0.00884262287638405	22	37675636	37679802	+	LGALS1	galectin 1 [Source:HGNC Symbol%3BAcc:HGNC:6561]	GO:0006915:apoptotic process;GO:0071333:cellular response to glucose stimulus;GO:0071407:cellular response to organic cyclic compound;GO:0045445:myoblast differentiation;GO:0010812:negative regulation of cell-substrate adhesion;GO:0010977:negative regulation of neuron projection development;GO:0002317:plasma cell differentiation;GO:0034120:positive regulation of erythrocyte aggregation;GO:0043123…	GO:0009986:cell surface;GO:0005737:cytoplasm;GO:0005829:cytosol;GO:0005788:endoplasmic reticulum lumen;GO:0070062:extracellular exosome;GO:0005576:extracellular region;GO:0005615:extracellular space;GO:0005634:nucleus;	GO:0030246:carbohydrate binding;GO:0042802:identical protein binding;GO:0030395:lactose binding;GO:0043236:laminin binding;GO:0003723:RNA binding;	K06830	-
ENSG00000198380	4117.88471831824	0.895414141859867	-0.159373	0.044494830738417	-3.58183	0.00034119370100032	0.00888881555037807	2	69319780	69387250	-	GFPT1	glutamine--fructose-6-phosphate transaminase 1 [Source:HGNC Symbol%3BAcc:HGNC:4241]	GO:0032922:circadian regulation of gene expression;GO:0006112:energy reserve metabolic process;GO:0006002:fructose 6-phosphate metabolic process;GO:0006541:glutamine metabolic process;GO:0006487:protein N-linked glycosylation;GO:0006048:UDP-N-acetylglucosamine biosynthetic process;GO:0006047:UDP-N-acetylglucosamine metabolic process;	GO:0005829:cytosol;GO:0070062:extracellular exosome;	GO:0097367:carbohydrate derivative binding;GO:0004360:glutamine-fructose-6-phosphate transaminase (isomerizing) activity;	K00820	;ko00250 Alanine, aspartate and glutamate metabolism;ko00520 Amino sugar and nucleotide sugar metabolism;ko01100 Metabolic pathways;ko04931 Insulin resistance;
ENSG00000146232	716.888464324412	1.22117862719881	0.288274245145279	0.0805954340697686	3.57680616119928	0.000347817893545546	0.00903896055528387	6	44258166	44265788	-	NFKBIE	NFKB inhibitor epsilon [Source:HGNC Symbol%3BAcc:HGNC:7799]	GO:0042994:cytoplasmic sequestering of transcription factor;	GO:0005737:cytoplasm;GO:0005829:cytosol;GO:0001650:fibrillar center;GO:0005654:nucleoplasm;	-	K05872	;ko04658 Th1 and Th2 cell differentiation;ko04659 Th17 cell differentiation;ko04660 T cell receptor signaling pathway;ko04662 B cell receptor signaling pathway;ko04722 Neurotrophin signaling pathway;ko04920 Adipocytokine signaling pathway;ko05169 Epstein-Barr virus infection;ko05235 PD-L1 expression and PD-1 checkpoint pathway in cancer;
ENSG00000153989	2056.8938755505	0.89118306416734	-0.166206	0.0464867864233986	-3.57534	0.000349766950079739	0.00906716841700538	6	117675469	117710727	+	NUS1	NUS1 dehydrodolichyl diphosphate synthase subunit [Source:HGNC Symbol%3BAcc:HGNC:21042]	GO:0001525:angiogenesis;GO:0030154:cell differentiation;GO:0042632:cholesterol homeostasis;GO:0019408:dolichol biosynthetic process;GO:0006489:dolichyl diphosphate biosynthetic process;GO:0043536:positive regulation of blood vessel endothelial cell migration;GO:0051000:positive regulation of nitric-oxide synthase activity;GO:0006486:protein glycosylation;GO:0035268:protein mannosylation;GO:003238…	GO:0005789:endoplasmic reticulum membrane;GO:0016021:integral component of membrane;	GO:0045547:dehydrodolichyl diphosphate synthase activity;GO:0046872:metal ion binding;	K19177	;ko00900 Terpenoid backbone biosynthesis;
ENSG00000072401	648.910205626826	0.825926752515972	-0.275914	0.0771992377562266	-3.57405	0.000351496236974374	0.0090749823426207	10	58334979	58370751	+	UBE2D1	ubiquitin conjugating enzyme E2 D1 [Source:HGNC Symbol%3BAcc:HGNC:12474]	GO:1902916:positive regulation of protein polyubiquitination;GO:0031398:positive regulation of protein ubiquitination;GO:0070936:protein K48-linked ubiquitination;GO:0000209:protein polyubiquitination;GO:0006511:ubiquitin-dependent protein catabolic process;	GO:0005737:cytoplasm;GO:0005634:nucleus;GO:0032991:macromolecular complex;GO:0000151:ubiquitin ligase complex;	GO:0005524:ATP binding;GO:0061631:ubiquitin conjugating enzyme activity;GO:0061630:ubiquitin protein ligase activity;GO:0031625:ubiquitin protein ligase binding;GO:0004842:ubiquitin-protein transferase activity;	K06689	;ko04013 MAPK signaling pathway - fly;ko04120 Ubiquitin mediated proteolysis;ko04141 Protein processing in endoplasmic reticulum;ko04624 Toll and Imd signaling pathway;ko05131 Shigellosis;
ENSG00000153956	636.005555964174	0.836910986024438	-0.256854	0.0718707645657275	-3.57383	0.000351797105766895	0.0090749823426207	7	81946444	82443777	-	CACNA2D1	calcium voltage-gated channel auxiliary subunit alpha2delta 1 [Source:HGNC Symbol%3BAcc:HGNC:1399]	GO:0098703:calcium ion import across plasma membrane;GO:0061577:generation of L-type calcium current;GO:0006816:calcium ion transport;GO:0060402:calcium ion transport into cytosol;GO:0086002:cardiac muscle cell action potential involved in contraction;GO:0086048:membrane depolarization during bundle of His cell action potential;GO:1901843:positive regulation of high voltage-gated calcium channel …	GO:0070062:extracellular exosome;GO:1990454:L-type voltage-gated calcium channel complex;GO:0016529:sarcoplasmic reticulum;GO:0005891:voltage-gated calcium channel complex;GO:0030315:T-tubule;	GO:0046872:metal ion binding;GO:0005245:voltage-gated calcium channel activity;GO:0005262:calcium channel activity;GO:0005246:calcium channel regulator activity;GO:0005244:voltage-gated ion channel activity;	K04858	;ko04010 MAPK signaling pathway;ko04260 Cardiac muscle contraction;ko04261 Adrenergic signaling in cardiomyocytes;ko04921 Oxytocin signaling pathway;ko05410 Hypertrophic cardiomyopathy;ko05412 Arrhythmogenic right ventricular cardiomyopathy;ko05414 Dilated cardiomyopathy;
ENSG00000031698	3696.60560290144	0.897504127515442	-0.15601	0.0436807562305278	-3.57158	0.000354827740169133	0.00913072657851894	1	109213918	109238182	+	SARS1	seryl-tRNA synthetase 1 [Source:HGNC Symbol%3BAcc:HGNC:10537]	GO:0016525:negative regulation of angiogenesis;GO:0000122:negative regulation of transcription from RNA polymerase II promoter;GO:1904046:negative regulation of vascular endothelial growth factor production;GO:0097056:selenocysteinyl-tRNA(Sec) biosynthetic process;GO:0006434:seryl-tRNA aminoacylation;GO:0006412:translation;GO:0008033:tRNA processing;	GO:0005737:cytoplasm;GO:0005829:cytosol;GO:0070062:extracellular exosome;GO:0005634:nucleus;	GO:0005524:ATP binding;GO:0019899:enzyme binding;GO:0042803:protein homodimerization activity;GO:0003723:RNA binding;GO:0000978:RNA polymerase II core promoter proximal region sequence-specific DNA binding;GO:0004828:serine-tRNA ligase activity;GO:0000049:tRNA binding;	K01875	;ko00970 Aminoacyl-tRNA biosynthesis;
ENSG00000064687	252.379075434384	1.32461850118317	0.405576913863766	0.113587807503984	3.57060253891722	0.000356160992893119	0.00914262656328817	19	1039997	1065572	+	ABCA7	ATP binding cassette subfamily A member 7 [Source:HGNC Symbol%3BAcc:HGNC:37]	GO:0034205:beta-amyloid formation;GO:0038027:apolipoprotein A-I-mediated signaling pathway;GO:0033344:cholesterol efflux;GO:0034380:high-density lipoprotein particle assembly;GO:0006869:lipid transport;GO:0007613:memory;GO:0042985:negative regulation of amyloid precursor protein biosynthetic process;GO:1902430:negative regulation of beta-amyloid formation;GO:0045806:negative regulation of endocyt…	GO:0030054:cell junction;GO:0009986:cell surface;GO:0031901:early endosome membrane;GO:0005783:endoplasmic reticulum;GO:0097386:glial cell projection;GO:0005794:Golgi apparatus;GO:0000139:Golgi membrane;GO:0016021:integral component of membrane;GO:0043231:intracellular membrane-bounded organelle;GO:0001891:phagocytic cup;GO:0005886:plasma membrane;GO:0032587:ruffle membrane;GO:0016324:apical plas…	GO:0034188:apolipoprotein A-I receptor activity;GO:0005524:ATP binding;GO:0042626:ATPase activity, coupled to transmembrane movement of substances;GO:0005319:lipid transporter activity;GO:0090554:phosphatidylcholine-translocating ATPase activity;GO:0090556:phosphatidylserine-translocating ATPase activity;GO:0005548:phospholipid transporter activity;	K05645	;ko02010 ABC transporters;
ENSG00000178691	3388.74561527481	0.883268666972787	-0.179076	0.0501630529800745	-3.56987	0.000357153464210459	0.00914574200181855	17	31937007	32001038	+	SUZ12	SUZ12 polycomb repressive complex 2 subunit [Source:HGNC Symbol%3BAcc:HGNC:17101]	GO:0098532:histone H3-K27 trimethylation;GO:0045596:negative regulation of cell differentiation;GO:0032682:negative regulation of chemokine production;GO:0050680:negative regulation of epithelial cell proliferation;GO:0042532:negative regulation of tyrosine phosphorylation of STAT protein;GO:0032526:response to retinoic acid;GO:0021510:spinal cord development;	GO:0035098:ESC/E(Z) complex;GO:0016604:nuclear body;GO:0005730:nucleolus;GO:0005654:nucleoplasm;GO:0005634:nucleus;	GO:0031490:chromatin DNA binding;GO:0008047:enzyme activator activity;GO:0042054:histone methyltransferase activity;GO:0046872:metal ion binding;GO:0035064:methylated histone binding;GO:0001222:transcription corepressor binding;GO:0003677:DNA binding;	K11463;K02927	-;ko03010 Ribosome;ko04120 Ubiquitin mediated proteolysis;ko04137 Mitophagy - animal;ko05012 Parkinson disease;ko05022 Pathways of neurodegeneration - multiple diseases;ko05131 Shigellosis;ko05167 Kaposi sarcoma-associated herpesvirus infection;ko05171 Coronavirus disease - COVID-19;
ENSG00000105971	4422.12816669696	0.904282502256826	-0.145155	0.0407075740059701	-3.56579	0.000362765627329074	0.00925517808750238	7	116287380	116508541	+	CAV2	caveolin 2 [Source:HGNC Symbol%3BAcc:HGNC:1528]	GO:0071711:basement membrane organization;GO:0070836:caveola assembly;GO:0030154:cell differentiation;GO:0007029:endoplasmic reticulum organization;GO:0008286:insulin receptor signaling pathway;GO:0007005:mitochondrion organization;GO:0001937:negative regulation of endothelial cell proliferation;GO:0030512:negative regulation of transforming growth factor beta receptor signaling pathway;GO:004479…	GO:0002080:acrosomal membrane;GO:0005901:caveola;GO:0002095:caveolar macromolecular signaling complex;GO:0031410:cytoplasmic vesicle;GO:0031234:extrinsic component of cytoplasmic side of plasma membrane;GO:0005925:focal adhesion;GO:0005794:Golgi apparatus;GO:0000139:Golgi membrane;GO:0005887:integral component of plasma membrane;GO:0016020:membrane;GO:0045121:membrane raft;GO:0005634:nucleus;GO:0…	GO:0031748:D1 dopamine receptor binding;GO:0060090:binding, bridging;GO:0046982:protein heterodimerization activity;GO:0042803:protein homodimerization activity;GO:0019901:protein kinase binding;GO:0030674:protein binding, bridging;GO:0097110:scaffold protein binding;	K12958	;ko04144 Endocytosis;ko04510 Focal adhesion;ko05020 Prion disease;ko05100 Bacterial invasion of epithelial cells;ko05205 Proteoglycans in cancer;ko05418 Fluid shear stress and atherosclerosis;
ENSG00000198753	143.512002812199	1.48078	0.566361564521743	0.158845788793888	3.56548051303161	0.00036319014878093	0.00925517808750238	X	153764196	153779346	+	PLXNB3	plexin B3 [Source:HGNC Symbol%3BAcc:HGNC:9105]	GO:0060326:cell chemotaxis;GO:0007156:homophilic cell adhesion via plasma membrane adhesion molecules;GO:0007162:negative regulation of cell adhesion;GO:0030336:negative regulation of cell migration;GO:0034260:negative regulation of GTPase activity;GO:0010593:negative regulation of lamellipodium assembly;GO:0050918:positive chemotaxis;GO:0050772:positive regulation of axonogenesis;GO:0001938:posi…	GO:0009986:cell surface;GO:0005887:integral component of plasma membrane;GO:0005886:plasma membrane;GO:0002116:semaphorin receptor complex;	GO:0098632:protein binding involved in cell-cell adhesion;GO:0019904:protein domain specific binding;GO:0051022:Rho GDP-dissociation inhibitor binding;GO:0017154:semaphorin receptor activity;	K06821	;ko04360 Axon guidance;
ENSG00000138018	2441.61858567593	0.881655761620807	-0.181713	0.0509871951337601	-3.56389	0.000365402739640059	0.00928901540794426	2	26308547	26395885	+	SELENOI	selenoprotein I [Source:HGNC Symbol%3BAcc:HGNC:29361]	GO:0006646:phosphatidylethanolamine biosynthetic process;	GO:0005789:endoplasmic reticulum membrane;GO:0005794:Golgi apparatus;GO:0016021:integral component of membrane;	GO:0004307:ethanolaminephosphotransferase activity;GO:0046872:metal ion binding;	K00993;K08456	-
ENSG00000058063	2528.26269907819	0.894206785977342	-0.16132	0.045285637070012	-3.56227	0.000367664006464896	0.00932392368085736	3	182793503	182921629	+	ATP11B	ATPase phospholipid transporting 11B (putative) [Source:HGNC Symbol%3BAcc:HGNC:13553]	GO:0015917:aminophospholipid transport;GO:0034220:ion transmembrane transport;GO:0006811:ion transport;GO:0045332:phospholipid translocation;	GO:0035577:azurophil granule membrane;GO:0005769:early endosome;GO:0005783:endoplasmic reticulum;GO:0016021:integral component of membrane;GO:0016020:membrane;GO:0005637:nuclear inner membrane;GO:0005886:plasma membrane;GO:0055037:recycling endosome;GO:0055038:recycling endosome membrane;GO:0005802:trans-Golgi network;	GO:0005524:ATP binding;GO:0015075:ion transmembrane transporter activity;GO:0000287:magnesium ion binding;	K01530	-
ENSG00000225138	218.780047633723	1.38881006566703	0.473849309141631	0.133188389702497	3.55773735383443	0.00037406305241955	0.00943853484769521	5	473236	480884	+	SLC9A3-AS1	SLC9A3 antisense RNA 1 [Source:HGNC Symbol%3BAcc:HGNC:40550]	-	-	-	-	-
ENSG00000164023	2129.41692244599	0.867412126383938	-0.20521	0.0576801453622712	-3.55773	0.00037407107399387	0.00943853484769521	4	107824563	107915047	+	SGMS2	sphingomyelin synthase 2 [Source:HGNC Symbol%3BAcc:HGNC:28395]	GO:0046513:ceramide biosynthetic process;GO:0030500:regulation of bone mineralization;GO:0030148:sphingolipid biosynthetic process;GO:0006686:sphingomyelin biosynthetic process;	GO:0005794:Golgi apparatus;GO:0030176:integral component of endoplasmic reticulum membrane;GO:0030173:integral component of Golgi membrane;GO:0005887:integral component of plasma membrane;GO:0005886:plasma membrane;	GO:0047493:ceramide cholinephosphotransferase activity;GO:0016301:kinase activity;GO:0033188:sphingomyelin synthase activity;	K04714;K17630	;ko00600 Sphingolipid metabolism;ko01100 Metabolic pathways;ko04071 Sphingolipid signaling pathway;;ko04014 Ras signaling pathway;
ENSG00000184007	9244.93546282811	0.905291041273759	-0.143546	0.0403555366623123	-3.55704	0.000375051436945592	0.00943853484769521	1	31906421	31944856	-	PTP4A2	protein tyrosine phosphatase 4A2 [Source:HGNC Symbol%3BAcc:HGNC:9635]	-	GO:0005737:cytoplasm;GO:0005769:early endosome;GO:0005634:nucleus;GO:0005886:plasma membrane;	GO:0004725:protein tyrosine phosphatase activity;	K18041	-
ENSG00000154642	274.552437654221	0.768463989065089	-0.37995	0.106831651846644	-3.55653	0.000375779366257415	0.00943853484769521	21	17788974	17819386	-	C21orf91	chromosome 21 open reading frame 91 [Source:HGNC Symbol%3BAcc:HGNC:16459]	GO:0021895:cerebral cortex neuron differentiation;GO:0060999:positive regulation of dendritic spine development;	-	-	-	-
ENSG00000138678	1204.98925071957	0.870777654690854	-0.199624	0.0561658043863304	-3.55419	0.000379151149552151	0.00950049622708361	4	83535914	83605875	+	GPAT3	glycerol-3-phosphate acyltransferase 3 [Source:HGNC Symbol%3BAcc:HGNC:28157]	GO:0016024:CDP-diacylglycerol biosynthetic process;GO:0006072:glycerol-3-phosphate metabolic process;GO:0006654:phosphatidic acid biosynthetic process;GO:0032006:regulation of TOR signaling;GO:0019432:triglyceride biosynthetic process;	GO:0005783:endoplasmic reticulum;GO:0005789:endoplasmic reticulum membrane;GO:0016021:integral component of membrane;	GO:0003841:1-acylglycerol-3-phosphate O-acyltransferase activity;GO:0004366:glycerol-3-phosphate O-acyltransferase activity;	K13506	;ko00561 Glycerolipid metabolism;ko00564 Glycerophospholipid metabolism;ko01100 Metabolic pathways;
ENSG00000078401	698.28037811848	1.20207822112883	0.265530777549048	0.0747325511700784	3.55308059729884	0.000380747791212481	0.00951778823795198	6	12290361	12297194	+	EDN1	endothelin 1 [Source:HGNC Symbol%3BAcc:HGNC:3176]	GO:0007193:adenylate cyclase-inhibiting G-protein coupled receptor signaling pathway;GO:0014824:artery smooth muscle contraction;GO:0007589:body fluid secretion;GO:0001569:patterning of blood vessels;	GO:0045178:basal part of cell;GO:0005737:cytoplasm;GO:0005576:extracellular region;GO:0005615:extracellular space;	GO:0005125:cytokine activity;GO:0031707:endothelin A receptor binding;GO:0031708:endothelin B receptor binding;GO:0005179:hormone activity;	K16366	;ko04024 cAMP signaling pathway;ko04066 HIF-1 signaling pathway;ko04080 Neuroactive ligand-receptor interaction;ko04270 Vascular smooth muscle contraction;ko04668 TNF signaling pathway;ko04916 Melanogenesis;ko04924 Renin secretion;ko04926 Relaxin signaling pathway;ko04933 AGE-RAGE signaling pathway in diabetic complications;ko05200 Pathways in cancer;ko05410 Hypertrophic cardiomyopathy;ko05418 Fl…
ENSG00000145386	6505.80084548129	0.912402180561509	-0.132258	0.037234345297478	-3.55205	0.000382244399050326	0.00953250343379899	4	121816444	121823883	-	CCNA2	cyclin A2 [Source:HGNC Symbol%3BAcc:HGNC:1578]	GO:0031100:organ regeneration;GO:0044843:cell cycle G1/S phase transition;GO:0051301:cell division;GO:0071314:cellular response to cocaine;GO:0071392:cellular response to estradiol stimulus;GO:0071456:cellular response to hypoxia;GO:1990314:cellular response to insulin-like growth factor stimulus;GO:0044320:cellular response to leptin stimulus;GO:0071373:cellular response to luteinizing hormone s…	GO:0097124:cyclin A2-CDK2 complex;GO:0000307:cyclin-dependent protein kinase holoenzyme complex;GO:0005737:cytoplasm;GO:0005829:cytosol;GO:0001939:female pronucleus;GO:0001940:male pronucleus;GO:0005654:nucleoplasm;GO:0005634:nucleus;	GO:0016538:cyclin-dependent protein serine/threonine kinase regulator activity;GO:0019904:protein domain specific binding;GO:0019901:protein kinase binding;	K06627	;ko04110 Cell cycle;ko04152 AMPK signaling pathway;ko04218 Cellular senescence;ko04914 Progesterone-mediated oocyte maturation;ko05161 Hepatitis B;ko05165 Human papillomavirus infection;ko05166 Human T-cell leukemia virus 1 infection;ko05169 Epstein-Barr virus infection;ko05200 Pathways in cancer;ko05202 Transcriptional misregulation in cancer;ko05203 Viral carcinogenesis;ko05221 Acute myeloid le…
ENSG00000255508	70.4507949284251	1.72819276581253	0.789264147345825	0.222207748537381	3.55192000522453	0.000382431107228528	NA	11	62559603	62591531	-	ENSG00000255508	novel protein	GO:0006749:glutathione metabolic process;GO:0009615:response to virus;GO:0006414:translational elongation;GO:0006378:mRNA polyadenylation;GO:0098789:pre-mRNA cleavage required for polyadenylation;GO:0031123:RNA 3'-end processing;GO:0016180:snRNA processing;GO:0034477:U6 snRNA 3'-end processing;	GO:0005737:cytoplasm;GO:0005829:cytosol;GO:0070062:extracellular exosome;GO:0016020:membrane;GO:0005634:nucleus;GO:0016607:nuclear speck;GO:0005730:nucleolus;GO:0005654:nucleoplasm;	GO:0045296:cadherin binding;GO:0003746:translation elongation factor activity;GO:0005524:ATP binding;GO:0019899:enzyme binding;GO:0046872:metal ion binding;GO:0003730:mRNA 3'-UTR binding;GO:0016779:nucleotidyltransferase activity;GO:0004652:polynucleotide adenylyltransferase activity;GO:0003723:RNA binding;GO:0050265:RNA uridylyltransferase activity;GO:0017070:U6 snRNA binding;	K18709;K03233	-;ko05134 Legionellosis;
ENSG00000166266	2282.78117729132	0.880769974428873	-0.183163	0.0516046757450998	-3.54935	0.000386190491370034	0.00960808997368242	11	108008898	108107761	+	CUL5	cullin 5 [Source:HGNC Symbol%3BAcc:HGNC:2556]	GO:0038128:ERBB2 signaling pathway;GO:0000082:G1/S transition of mitotic cell cycle;GO:0097193:intrinsic apoptotic signaling pathway;GO:0016567:protein ubiquitination;GO:0031146:SCF-dependent proteasomal ubiquitin-dependent protein catabolic process;GO:0021799:cerebral cortex radially oriented cell migration;GO:0000209:protein polyubiquitination;GO:0021942:radial glia guided migration of Purkinje…	GO:0031466:Cul5-RING ubiquitin ligase complex;GO:0031461:cullin-RING ubiquitin ligase complex;GO:0005829:cytosol;GO:0019005:SCF ubiquitin ligase complex;GO:0005737:cytoplasm;GO:0005634:nucleus;GO:0005886:plasma membrane;	GO:0005262:calcium channel activity;GO:0038023:signaling receptor activity;GO:0031625:ubiquitin protein ligase binding;GO:0004842:ubiquitin-protein transferase activity;GO:0005000:vasopressin receptor activity;	K10612	;ko04120 Ubiquitin mediated proteolysis;ko05170 Human immunodeficiency virus 1 infection;
ENSG00000007866	1034.68523552267	1.1779081981023	0.236227105124697	0.0665763504209932	3.5482134966985	0.000387853699258358	0.00962665718324706	6	35473597	35497079	-	TEAD3	TEA domain transcription factor 3 [Source:HGNC Symbol%3BAcc:HGNC:11716]	GO:0055059:asymmetric neuroblast division;GO:0048568:embryonic organ development;GO:0007565:female pregnancy;GO:0035329:hippo signaling;GO:0045944:positive regulation of transcription from RNA polymerase II promoter;GO:0006357:regulation of transcription from RNA polymerase II promoter;	GO:0000785:chromatin;GO:0005654:nucleoplasm;GO:0005667:transcription factor complex;	GO:0003700:sequence-specific DNA binding transcription factor activity;GO:0000981:sequence-specific DNA binding RNA polymerase II transcription factor activity;GO:0000978:RNA polymerase II core promoter proximal region sequence-specific DNA binding;GO:0061629:RNA polymerase II sequence-specific DNA binding transcription factor binding;	K09448	;ko04390 Hippo signaling pathway;ko04391 Hippo signaling pathway - fly;ko04392 Hippo signaling pathway - multiple species;
ENSG00000038210	1689.71196675938	0.866396763162044	-0.2069	0.0583336793172361	-3.54684	0.000389880925053913	0.00965415054750244	4	25160663	25279204	+	PI4K2B	phosphatidylinositol 4-kinase type 2 beta [Source:HGNC Symbol%3BAcc:HGNC:18215]	GO:0007032:endosome organization;GO:0007030:Golgi organization;GO:0006661:phosphatidylinositol biosynthetic process;GO:0046854:phosphatidylinositol phosphorylation;	GO:0005829:cytosol;GO:0005768:endosome;GO:0016020:membrane;GO:0005886:plasma membrane;GO:0005802:trans-Golgi network;	GO:0004430:1-phosphatidylinositol 4-kinase activity;GO:0005524:ATP binding;	K13711	;ko00562 Inositol phosphate metabolism;ko01100 Metabolic pathways;ko04070 Phosphatidylinositol signaling system;
ENSG00000163807	1556.67464102762	0.852232311437764	-0.230681	0.0650848225519577	-3.54432	0.000393629337837014	0.00972403392459013	3	44737661	44761619	-	KIAA1143	KIAA1143 [Source:HGNC Symbol%3BAcc:HGNC:29198]	-	-	-	K17985	;ko04137 Mitophagy - animal;ko04140 Autophagy - animal;ko05010 Alzheimer disease;ko05014 Amyotrophic lateral sclerosis;ko05016 Huntington disease;ko05017 Spinocerebellar ataxia;ko05022 Pathways of neurodegeneration - multiple diseases;
ENSG00000114450	1811.98849482798	0.869836092427393	-0.201185	0.0568047981889994	-3.54168	0.00039758470280337	0.00979868965899666	3	179396088	179451476	-	GNB4	G protein subunit beta 4 [Source:HGNC Symbol%3BAcc:HGNC:20731]	GO:0007186:G-protein coupled receptor signaling pathway;GO:0010659:cardiac muscle cell apoptotic process;GO:0008283:cell proliferation;GO:0071456:cellular response to hypoxia;GO:0007200:phospholipase C-activating G-protein coupled receptor signaling pathway;GO:0007204:positive regulation of cytosolic calcium ion concentration;GO:0060041:retina development in camera-type eye;GO:0050909:sensory per…	GO:0005737:cytoplasm;GO:0005834:heterotrimeric G-protein complex;GO:0048471:perinuclear region of cytoplasm;GO:0044297:cell body;GO:0030425:dendrite;GO:0001917:photoreceptor inner segment;GO:0001750:photoreceptor outer segment;GO:0042622:photoreceptor outer segment membrane;	GO:0031682:G-protein gamma-subunit binding;GO:0003924:GTPase activity;GO:0051020:GTPase binding;GO:0044877:macromolecular complex binding;GO:0047391:alkylglycerophosphoethanolamine phosphodiesterase activity;GO:0030507:spectrin binding;	K04538	;ko04014 Ras signaling pathway;ko04062 Chemokine signaling pathway;ko04151 PI3K-Akt signaling pathway;ko04371 Apelin signaling pathway;ko04713 Circadian entrainment;ko04723 Retrograde endocannabinoid signaling;ko04724 Glutamatergic synapse;ko04725 Cholinergic synapse;ko04726 Serotonergic synapse;ko04727 GABAergic synapse;ko04728 Dopaminergic synapse;ko04926 Relaxin signaling pathway;ko05032 Morph…
ENSG00000121579	4494.32670873221	0.89502	-0.160008	0.0452590062172875	-3.53538	0.000407195407127546	0.0100120481953914	3	113716458	113746300	-	NAA50	N-alpha-acetyltransferase 50%2C NatE catalytic subunit [Source:HGNC Symbol%3BAcc:HGNC:29533]	GO:0034087:establishment of mitotic sister chromatid cohesion;GO:0016573:histone acetylation;GO:0007064:mitotic sister chromatid cohesion;GO:0071962:mitotic sister chromatid cohesion, centromeric;GO:0006474:N-terminal protein amino acid acetylation;GO:0001756:somitogenesis;	GO:0005737:cytoplasm;GO:0005829:cytosol;GO:0031415:NatA complex;GO:0005634:nucleus;	GO:0010485:H4 histone acetyltransferase activity;GO:0008080:N-acetyltransferase activity;GO:0004596:peptide alpha-N-acetyltransferase activity;GO:0052858:peptidyl-lysine N-acetyltransferase activity, acting on acetyl phosphate as donor;	K16467	-
ENSG00000160326	297.680480572863	1.33618810885273	0.418123125031543	0.118436196170311	3.53037	0.000414985101327419	0.01015905670587	9	133471094	133479127	-	SLC2A6	solute carrier family 2 member 6 [Source:HGNC Symbol%3BAcc:HGNC:11011]	GO:0070837:dehydroascorbic acid transport;GO:0015755:fructose transport;GO:0008645:hexose transport;GO:0006110:regulation of glycolytic process;	GO:0016021:integral component of membrane;GO:0005765:lysosomal membrane;GO:0016020:membrane;GO:0005886:plasma membrane;	GO:0055056:D-glucose transmembrane transporter activity;GO:0033300:dehydroascorbic acid transporter activity;GO:0005353:fructose transmembrane transporter activity;GO:0005355:glucose transmembrane transporter activity;	K08144	-
ENSG00000113916	568.978980525204	1.23556186902175	0.305167253399261	0.0864426259430572	3.53028670832241	0.000415109565369868	0.01015905670587	3	187721377	187745725	-	BCL6	BCL6 transcription repressor [Source:HGNC Symbol%3BAcc:HGNC:1001]	GO:0030036:actin cytoskeleton organization;GO:0030183:B cell differentiation;GO:0000902:cell morphogenesis;GO:0006974:cellular response to DNA damage stimulus;GO:0048821:erythrocyte development;GO:0002467:germinal center formation;GO:0006954:inflammatory response;GO:0002903:negative regulation of B cell apoptotic process;GO:0030308:negative regulation of cell growth;GO:0008285:negative regulation…	GO:0005794:Golgi apparatus;GO:0005730:nucleolus;GO:0005654:nucleoplasm;GO:0005634:nucleus;GO:0005657:replication fork;	GO:0003682:chromatin binding;GO:0031490:chromatin DNA binding;GO:0003700:sequence-specific DNA binding transcription factor activity;GO:0001227:RNA polymerase II transcription regulatory region sequence-specific DNA binding transcription factor activity involved in negative regulation of transcription;GO:0042802:identical protein binding;GO:0001161:intronic transcription regulatory region sequenc…	K15618	;ko04068 FoxO signaling pathway;ko05202 Transcriptional misregulation in cancer;
ENSG00000177600	4729.75027055154	1.12088230440221	0.164634799312275	0.0466526722770245	3.52894681647967	0.000417216968478073	0.0101732708442968	11	809965	812880	+	RPLP2	ribosomal protein lateral stalk subunit P2 [Source:HGNC Symbol%3BAcc:HGNC:10377]	GO:0002182:cytoplasmic translational elongation;GO:0006412:translation;	GO:0005829:cytosol;GO:0022625:cytosolic large ribosomal subunit;GO:0070062:extracellular exosome;GO:0005925:focal adhesion;GO:0016020:membrane;GO:0045202:synapse;	GO:0003735:structural constituent of ribosome;	K02943	;ko03010 Ribosome;ko05171 Coronavirus disease - COVID-19;
ENSG00000111077	592.742941343983	1.21532560684249	0.281342888682114	0.0797302132978348	3.52868601556537	0.000417628320210678	0.0101732708442968	12	53046969	53064379	+	TNS2	tensin 2 [Source:HGNC Symbol%3BAcc:HGNC:19737]	GO:0019725:cellular homeostasis;GO:0032963:collagen metabolic process;GO:0035556:intracellular signal transduction;GO:0001822:kidney development;GO:0035264:multicellular organism growth;GO:0048871:multicellular organismal homeostasis;GO:0008285:negative regulation of cell proliferation;GO:0046627:negative regulation of insulin receptor signaling pathway;GO:0035335:peptidyl-tyrosine dephosphorylat…	GO:0005925:focal adhesion;GO:0005886:plasma membrane;	GO:0042802:identical protein binding;GO:0019900:kinase binding;GO:0046872:metal ion binding;GO:0004725:protein tyrosine phosphatase activity;GO:0019901:protein kinase binding;GO:0005102:receptor binding;	K18080	-
ENSG00000099204	3615.92813677906	0.887201241430289	-0.172667	0.0489468598877791	-3.52764	0.000419288123901221	0.0101900602149049	10	114431112	114768061	-	ABLIM1	actin binding LIM protein 1 [Source:HGNC Symbol%3BAcc:HGNC:78]	GO:0009887:organ morphogenesis;GO:0060271:cilium morphogenesis;GO:0007010:cytoskeleton organization;GO:0030032:lamellipodium assembly;GO:0007601:visual perception;	GO:0015629:actin cytoskeleton;GO:0005737:cytoplasm;GO:0030027:lamellipodium;GO:0001725:stress fiber;	GO:0003779:actin binding;GO:0051015:actin filament binding;GO:0046872:metal ion binding;	K07520	;ko04360 Axon guidance;
ENSG00000115758	5512.01842221588	0.905872619521203	-0.14262	0.0404574542700263	-3.52518	0.00042319164571435	0.0102611757236835	2	10439968	10448327	-	ODC1	ornithine decarboxylase 1 [Source:HGNC Symbol%3BAcc:HGNC:8109]	GO:0006595:polyamine metabolic process;GO:0033387:putrescine biosynthetic process from ornithine;GO:0042176:regulation of protein catabolic process;GO:0009615:response to virus;	GO:0005737:cytoplasm;GO:0005829:cytosol;GO:0048471:perinuclear region of cytoplasm;	GO:0004586:ornithine decarboxylase activity;GO:0042803:protein homodimerization activity;	K01581	;ko00330 Arginine and proline metabolism;ko00480 Glutathione metabolism;ko01100 Metabolic pathways;
ENSG00000094631	1119.3995222036	1.15547053377637	0.208480469397279	0.0591708139979972	3.52336659428643	0.000426101545021773	0.010307926546506	X	48801377	48824982	+	HDAC6	histone deacetylase 6 [Source:HGNC Symbol%3BAcc:HGNC:14064]	GO:0070842:aggresome assembly;GO:0006914:autophagy;GO:0070301:cellular response to hydrogen peroxide;GO:0071218:cellular response to misfolded protein;GO:0035967:cellular response to topologically incorrect protein;	GO:0016235:aggresome;GO:0030424:axon;GO:0005901:caveola;GO:0031252:cell leading edge;GO:0044297:cell body;GO:0005634:nucleus;	GO:0003779:actin binding;GO:0043014:alpha-tubulin binding;GO:0008013:beta-catenin binding;GO:0048487:beta-tubulin binding;GO:0003677:DNA binding;GO:0046872:metal ion binding;	K11407;K12581	;ko04613 Neutrophil extracellular trap formation;ko05014 Amyotrophic lateral sclerosis;ko05034 Alcoholism;ko05203 Viral carcinogenesis;;ko03018 RNA degradation;
ENSG00000134318	3265.71763129973	0.900090858423517	-0.151857	0.0431183561251231	-3.52187	0.00042850633717216	0.0103422713424609	2	11179759	11348330	-	ROCK2	Rho associated coiled-coil containing protein kinase 2 [Source:HGNC Symbol%3BAcc:HGNC:10252]	GO:0030036:actin cytoskeleton organization;GO:0031032:actomyosin structure organization;GO:0003180:aortic valve morphogenesis;GO:0071560:cellular response to transforming growth factor beta stimulus;GO:0030866:cortical actin cytoskeleton organization;GO:0048598:embryonic morphogenesis;GO:0000281:mitotic cytokinesis;GO:0070168:negative regulation of biomineral tissue development;GO:0018107:peptidy…	GO:0005813:centrosome;GO:0005737:cytoplasm;GO:0036464:cytoplasmic ribonucleoprotein granule;GO:0005856:cytoskeleton;GO:0005634:nucleus;GO:0005886:plasma membrane;	GO:0005524:ATP binding;GO:0046872:metal ion binding;GO:0004674:protein serine/threonine kinase activity;GO:0072518:Rho-dependent protein serine/threonine kinase activity;GO:0031267:small GTPase binding;	K17388	;ko04022 cGMP-PKG signaling pathway;ko04024 cAMP signaling pathway;ko04062 Chemokine signaling pathway;ko04071 Sphingolipid signaling pathway;ko04270 Vascular smooth muscle contraction;ko04310 Wnt signaling pathway;ko04360 Axon guidance;ko04510 Focal adhesion;ko04530 Tight junction;ko04611 Platelet activation;ko04670 Leukocyte transendothelial migration;ko04810 Regulation of actin cytoskeleton;ko…
ENSG00000048392	1054.7623752599	0.862036622321992	-0.214179	0.0608953496039329	-3.51716	0.000436184134913242	0.0105034340193902	8	102204502	102238961	-	RRM2B	ribonucleotide reductase regulatory TP53 inducible subunit M2B [Source:HGNC Symbol%3BAcc:HGNC:17296]	GO:0009200:deoxyribonucleoside triphosphate metabolic process;GO:0009263:deoxyribonucleotide biosynthetic process;GO:0006281:DNA repair;GO:0001822:kidney development;GO:0006264:mitochondrial DNA replication;GO:1902254:negative regulation of intrinsic apoptotic signaling pathway by p53 class mediator;GO:0003014:renal system process;GO:0014075:response to amine;GO:0006979:response to oxidative stre…	GO:0005829:cytosol;GO:0005739:mitochondrion;GO:0005654:nucleoplasm;	GO:0042802:identical protein binding;GO:0046872:metal ion binding;GO:0004748:ribonucleoside-diphosphate reductase activity, thioredoxin disulfide as acceptor;	K10808	;ko00230 Purine metabolism;ko00240 Pyrimidine metabolism;ko00480 Glutathione metabolism;ko00983 Drug metabolism - other enzymes;ko01100 Metabolic pathways;ko04115 p53 signaling pathway;
ENSG00000068366	2560.06614560214	0.887234609304444	-0.172612	0.0490931135451148	-3.51602	0.000438065211867023	0.0105222166222121	X	109624244	109733403	-	ACSL4	acyl-CoA synthetase long chain family member 4 [Source:HGNC Symbol%3BAcc:HGNC:3571]	GO:0060996:dendritic spine development;GO:0060136:embryonic process involved in female pregnancy;GO:0006631:fatty acid metabolic process;GO:0015908:fatty acid transport;GO:0008610:lipid biosynthetic process;GO:0006629:lipid metabolic process;GO:0001676:long-chain fatty acid metabolic process;GO:0035338:long-chain fatty-acyl-CoA biosynthetic process;GO:0035336:long-chain fatty-acyl-CoA metabolic p…	GO:0005737:cytoplasm;GO:0005783:endoplasmic reticulum;GO:0005789:endoplasmic reticulum membrane;GO:0070062:extracellular exosome;GO:0016021:integral component of membrane;GO:0005811:lipid particle;GO:0016020:membrane;GO:0044233:ER-mitochondrion membrane contact site;GO:0005741:mitochondrial outer membrane;GO:0043025:neuronal cell body;GO:0005778:peroxisomal membrane;GO:0005886:plasma membrane;	GO:0047676:arachidonate-CoA ligase activity;GO:0005524:ATP binding;GO:0004467:long-chain fatty acid-CoA ligase activity;GO:0090433:palmitoyl-CoA ligase activity;GO:0031957:very long-chain fatty acid-CoA ligase activity;	K01897	;ko00061 Fatty acid biosynthesis;ko00071 Fatty acid degradation;ko01100 Metabolic pathways;ko01212 Fatty acid metabolism;ko03320 PPAR signaling pathway;ko04146 Peroxisome;ko04216 Ferroptosis;ko04714 Thermogenesis;ko04920 Adipocytokine signaling pathway;
ENSG00000158555	113.886965971718	1.50706437283949	0.591741041615786	0.168309179574489	3.51579779018468	0.000438434769277246	NA	11	75434640	75525941	-	GDPD5	glycerophosphodiester phosphodiesterase domain containing 5 [Source:HGNC Symbol%3BAcc:HGNC:28804]	GO:0006629:lipid metabolic process;GO:0007399:nervous system development;	GO:0012505:endomembrane system;GO:0030426:growth cone;GO:0016021:integral component of membrane;GO:0048471:perinuclear region of cytoplasm;	GO:0047389:glycerophosphocholine phosphodiesterase activity;GO:0004435:phosphatidylinositol phospholipase C activity;	K01124;K18674	-
ENSG00000126777	8782.42820374716	0.911383140930483	-0.13387	0.0380803226782535	-3.51547	0.000438968557055807	0.0105222166222121	14	55559072	55701526	+	KTN1	kinectin 1 [Source:HGNC Symbol%3BAcc:HGNC:6467]	GO:0007018:microtubule-based movement;GO:0015031:protein transport;	GO:0030176:integral component of endoplasmic reticulum membrane;GO:0005783:endoplasmic reticulum;GO:0005788:endoplasmic reticulum lumen;GO:0005789:endoplasmic reticulum membrane;GO:0016021:integral component of membrane;GO:0005887:integral component of plasma membrane;GO:0016020:membrane;	GO:0019894:kinesin binding;GO:0045296:cadherin binding;GO:0003723:RNA binding;	K17975	-
ENSG00000135048	638.202793436566	0.827758003330627	-0.272719	0.077595547869092	-3.51462	0.000440379898669736	0.010532001266819	9	71683366	71816690	-	CEMIP2	cell migration inducing hyaluronidase 2 [Source:HGNC Symbol%3BAcc:HGNC:11869]	GO:0001525:angiogenesis;GO:0030214:hyaluronan catabolic process;GO:1903670:regulation of sprouting angiogenesis;	GO:0070062:extracellular exosome;GO:0016021:integral component of membrane;GO:0005887:integral component of plasma membrane;GO:0043231:intracellular membrane-bounded organelle;GO:0005886:plasma membrane;	GO:0045296:cadherin binding;GO:0005509:calcium ion binding;GO:0004415:hyalurononglucosaminidase activity;	K17429	-
ENSG00000227345	1184.33540918239	0.866597534956544	-0.206566	0.0588038065135853	-3.5128	0.000443412516497144	0.0105804272970534	10	49818279	49970203	-	PARG	poly(ADP-ribose) glycohydrolase [Source:HGNC Symbol%3BAcc:HGNC:8605]	GO:0006287:base-excision repair, gap-filling;GO:0005975:carbohydrate metabolic process;GO:0009225:nucleotide-sugar metabolic process;GO:0006282:regulation of DNA repair;GO:0031056:regulation of histone modification;GO:0006974:cellular response to DNA damage stimulus;	GO:0005737:cytoplasm;GO:0005829:cytosol;GO:0043231:intracellular membrane-bounded organelle;GO:0005759:mitochondrial matrix;GO:0005654:nucleoplasm;GO:0005634:nucleus;	GO:0004649:poly(ADP-ribose) glycohydrolase activity;	K07759	-
ENSG00000168056	295.121582286181	1.30989056211971	0.389446283455512	0.110888570114275	3.51205072853021	0.000444663114534384	0.0105862087063413	11	65538559	65558930	-	LTBP3	latent transforming growth factor beta binding protein 3 [Source:HGNC Symbol%3BAcc:HGNC:6716]	GO:0060349:bone morphogenesis;GO:0046849:bone remodeling;GO:0048251:elastic fiber assembly;GO:0060430:lung saccule development;GO:0030502:negative regulation of bone mineralization;GO:0032331:negative regulation of chondrocyte differentiation;GO:0045780:positive regulation of bone resorption;GO:2000741:positive regulation of mesenchymal stem cell differentiation;GO:1902462:positive regulation of …	GO:0070062:extracellular exosome;GO:0005576:extracellular region;GO:0031012:extracellular matrix;	GO:0005509:calcium ion binding;GO:0050431:transforming growth factor beta binding;	K08023;K15696	-
ENSG00000142534	11943.7476471325	1.08414078636838	0.116552117030236	0.0332338135100903	3.50703409329925	0.000453131088362088	0.0107634011237863	19	49496365	49499708	+	RPS11	ribosomal protein S11 [Source:HGNC Symbol%3BAcc:HGNC:10384]	GO:0006412:translation;	GO:0005840:ribosome;	GO:0019843:rRNA binding;GO:0003735:structural constituent of ribosome;	K02949	;ko03010 Ribosome;ko05171 Coronavirus disease - COVID-19;
ENSG00000007376	212.209188686499	1.36206219849365	0.445792585442109	0.127272720605806	3.50265621195319	0.000460643586574242	0.0109150918737104	16	784974	788397	-	RPUSD1	RNA pseudouridine synthase domain containing 1 [Source:HGNC Symbol%3BAcc:HGNC:14173]	GO:0000455:enzyme-directed rRNA pseudouridine synthesis;	-	GO:0009982:pseudouridine synthase activity;GO:0003723:RNA binding;	-	-
ENSG00000164031	1260.86615044723	0.868031811331058	-0.20418	0.0583021176713916	-3.50211	0.000461596417937651	0.0109150918737104	4	99896248	99946618	-	DNAJB14	DnaJ heat shock protein family (Hsp40) member B14 [Source:HGNC Symbol%3BAcc:HGNC:25881]	GO:0034622:cellular macromolecular complex assembly;GO:0071218:cellular response to misfolded protein;GO:0051085:chaperone mediated protein folding requiring cofactor;GO:0030433:ER-associated ubiquitin-dependent protein catabolic process;	GO:0005783:endoplasmic reticulum;GO:0005789:endoplasmic reticulum membrane;GO:0016021:integral component of membrane;GO:0016020:membrane;GO:0031965:nuclear membrane;	GO:0030544:Hsp70 protein binding;	K09520	-
ENSG00000148835	591.988840480553	0.835392126809073	-0.259475	0.0741196791434087	-3.50075	0.000463948941176771	0.0109460672661009	10	103367966	103389065	+	TAF5	TATA-box binding protein associated factor 5 [Source:HGNC Symbol%3BAcc:HGNC:11539]	GO:0006352:DNA-templated transcription, initiation;GO:0043966:histone H3 acetylation;GO:0006355:regulation of transcription, DNA-templated;GO:0006367:transcription initiation from RNA polymerase II promoter;	GO:0015629:actin cytoskeleton;GO:0000785:chromatin;GO:0005654:nucleoplasm;GO:0005634:nucleus;GO:0005669:transcription factor TFIID complex;GO:0033276:transcription factor TFTC complex;	GO:0042802:identical protein binding;	K03130	;ko03022 Basal transcription factors;
ENSG00000221926	1047.77687472529	1.15453686347224	0.207314237988204	0.0592595036144834	3.49841334036309	0.0004680351613652	0.0109632487840081	17	15627960	15684311	-	TRIM16	tripartite motif containing 16 [Source:HGNC Symbol%3BAcc:HGNC:17241]	GO:0043966:histone H3 acetylation;GO:0043967:histone H4 acetylation;GO:0032731:positive regulation of interleukin-1 beta production;GO:0045618:positive regulation of keratinocyte differentiation;GO:0048386:positive regulation of retinoic acid receptor signaling pathway;GO:0045893:positive regulation of transcription, DNA-templated;GO:0060416:response to growth hormone;GO:0046683:response to organ…	GO:0005737:cytoplasm;GO:0005829:cytosol;GO:0005886:plasma membrane;GO:0016605:PML body;	GO:0003677:DNA binding;GO:0019966:interleukin-1 binding;GO:0032089:NACHT domain binding;GO:0016740:transferase activity;GO:0008270:zinc ion binding;	K12006;K09228	-;ko05168 Herpes simplex virus 1 infection;
[truncated: 67,287 more rows]
