# Supplementary material for: Aberrant sialic acid metabolism promotes metabolic reprogramming and metastasis in breast cancer
Source: Front Oncol. 2025 Nov 17;15:1698087. doi: 10.3389/fonc.2025.1698087 (PMC12665555; doi:10.3389/fonc.2025.1698087)
Supplement: Supplementary Table 5 — The data of GSEA in RNA sequence. [file Table5.xlsx]

## Sheet: control1-VS-experimental1_gseap
MDA-MB-231
Term	nes	pval
HALLMARK_PROTEIN_SECRETION	1.9873018558077533	1e-06
HALLMARK_SPERMATOGENESIS	1.9569668267930649	1e-06
HALLMARK_G2M_CHECKPOINT	1.9253189889505784	1e-06
HALLMARK_ANDROGEN_RESPONSE	1.9241971333537091	1e-06
HALLMARK_MTORC1_SIGNALING	1.8615581630891342	1e-06
HALLMARK_MITOTIC_SPINDLE	1.839205077766268	1e-06
HALLMARK_E2F_TARGETS	1.637900046288701	1e-06
HALLMARK_MYC_TARGETS_V1	1.5864437699183886	0.0019047619047619048
HALLMARK_UNFOLDED_PROTEIN_RESPONSE	1.5286049077622035	0.0056925996204933585
HALLMARK_UV_RESPONSE_DN	1.3982600288448	0.029411764705882353
HALLMARK_PEROXISOME	1.173244666358643	0.17681728880157171
HALLMARK_KRAS_SIGNALING_UP	1.123287391698587	0.22736030828516376
HALLMARK_PI3K_AKT_MTOR_SIGNALING	1.114326720891817	0.24564796905222436
HALLMARK_MYC_TARGETS_V2	1.0828701155194094	0.332
HALLMARK_HEDGEHOG_SIGNALING	1.0764005680020556	0.3514056224899598
HALLMARK_HEME_METABOLISM	1.012499306234537	0.4007421150278293
HALLMARK_TGF_BETA_SIGNALING	0.9859991340466461	0.486
HALLMARK_BILE_ACID_METABOLISM	0.9474889137107514	0.5532319391634981
HALLMARK_CHOLESTEROL_HOMEOSTASIS	0.9362563802717769	0.5660749506903353
HALLMARK_APICAL_SURFACE	0.8894089693906269	0.6454183266932271
HALLMARK_NOTCH_SIGNALING	0.7035240843045035	0.8814229249011858
HALLMARK_WNT_BETA_CATENIN_SIGNALING	-0.998208	0.454
HALLMARK_ESTROGEN_RESPONSE_EARLY	-1.03073	0.3645621181262729
HALLMARK_ALLOGRAFT_REJECTION	-1.06334	0.3014256619144603
HALLMARK_DNA_REPAIR	-1.07019	0.3032128514056225
HALLMARK_IL2_STAT5_SIGNALING	-1.1831	0.11067193675889328
HALLMARK_ESTROGEN_RESPONSE_LATE	-1.19285	0.13347921225382933
HALLMARK_FATTY_ACID_METABOLISM	-1.22344	0.0989247311827957
HALLMARK_ANGIOGENESIS	-1.25559	0.16135458167330677
HALLMARK_COMPLEMENT	-1.27809	0.0507399577167019
HALLMARK_APOPTOSIS	-1.3248	0.04449152542372881
HALLMARK_ADIPOGENESIS	-1.32767	0.03303964757709251
HALLMARK_APICAL_JUNCTION	-1.37568	0.02564102564102564
HALLMARK_COAGULATION	-1.41966	0.024193548387096774
HALLMARK_REACTIVE_OXYGEN_SPECIES_PATHWAY	-1.44897	0.04219409282700422
HALLMARK_KRAS_SIGNALING_DN	-1.47284	0.015873015873015872
HALLMARK_XENOBIOTIC_METABOLISM	-1.48435	0.003952569169960474
HALLMARK_INFLAMMATORY_RESPONSE	-1.53789	0.0041753653444676405
HALLMARK_GLYCOLYSIS	-1.5444	0.0021008403361344537
HALLMARK_P53_PATHWAY	-1.61842	0.002061855670103093
HALLMARK_IL6_JAK_STAT3_SIGNALING	-1.65859	0.002173913043478261
HALLMARK_MYOGENESIS	-1.67057	1e-06
HALLMARK_OXIDATIVE_PHOSPHORYLATION	-1.69591	1e-06
HALLMARK_UV_RESPONSE_UP	-1.77004	1e-06
HALLMARK_INTERFERON_ALPHA_RESPONSE	-1.8317	1e-06
HALLMARK_INTERFERON_GAMMA_RESPONSE	-1.853	1e-06
HALLMARK_EPITHELIAL_MESENCHYMAL_TRANSITION	-2.091	1e-06
HALLMARK_HYPOXIA	-2.15172	1e-06
HALLMARK_TNFA_SIGNALING_VIA_NFKB	-2.27348	1e-06
HCC1806
Term	nes	pval
HALLMARK_MTORC1_SIGNALING	2.000830332166802	1e-06
HALLMARK_MYC_TARGETS_V1	1.7693010664477609	1e-06
HALLMARK_E2F_TARGETS	1.760213245099179	1e-06
HALLMARK_OXIDATIVE_PHOSPHORYLATION	1.6997744023321615	1e-06
HALLMARK_MYC_TARGETS_V2	1.6599264826036673	0.006423982869379015
HALLMARK_CHOLESTEROL_HOMEOSTASIS	1.642210112921037	0.00631578947368421
HALLMARK_FATTY_ACID_METABOLISM	1.582864651250004	1e-06
HALLMARK_UNFOLDED_PROTEIN_RESPONSE	1.5506434777169769	0.006060606060606061
HALLMARK_PEROXISOME	1.5166196387615185	0.01639344262295082
HALLMARK_UV_RESPONSE_UP	1.4072818659331445	0.008620689655172414
HALLMARK_G2M_CHECKPOINT	1.3809970922749346	0.006342494714587738
HALLMARK_XENOBIOTIC_METABOLISM	1.2692551457214145	0.06707317073170732
HALLMARK_P53_PATHWAY	1.1877020891037304	0.10615711252653928
HALLMARK_ADIPOGENESIS	1.14504866705478	0.1726315789473684
HALLMARK_ESTROGEN_RESPONSE_LATE	1.1349705570771933	0.1787941787941788
HALLMARK_KRAS_SIGNALING_DN	1.0706489730067135	0.3
HALLMARK_PI3K_AKT_MTOR_SIGNALING	0.999472498745292	0.4260869565217391
HALLMARK_DNA_REPAIR	0.9970259426890473	0.47854077253218885
HALLMARK_WNT_BETA_CATENIN_SIGNALING	0.9919025734306544	0.46060606060606063
HALLMARK_ANDROGEN_RESPONSE	0.9568269451611332	0.5541922290388548
HALLMARK_HEME_METABOLISM	0.9266720745136601	0.645021645021645
HALLMARK_PROTEIN_SECRETION	0.9118416086565362	0.6438631790744467
HALLMARK_APICAL_SURFACE	0.8639847770915591	0.6666666666666666
HALLMARK_HEDGEHOG_SIGNALING	0.8575122666553257	0.6837782340862423
HALLMARK_PANCREAS_BETA_CELLS	0.5554708914946902	0.9708333333333333
HALLMARK_SPERMATOGENESIS	-0.725454	0.9468503937007874
HALLMARK_INTERFERON_ALPHA_RESPONSE	-0.869869	0.7354085603112841
HALLMARK_APOPTOSIS	-0.872774	0.7940074906367042
HALLMARK_MITOTIC_SPINDLE	-1.00864	0.4115384615384615
HALLMARK_INTERFERON_GAMMA_RESPONSE	-1.00883	0.439453
HALLMARK_ESTROGEN_RESPONSE_EARLY	-1.01785	0.3896353166986564
HALLMARK_REACTIVE_OXYGEN_SPECIES_PATHWAY	-1.08874	0.30980392156862746
HALLMARK_COMPLEMENT	-1.18568	0.12170385395537525
HALLMARK_MYOGENESIS	-1.20858	0.11235955056179775
HALLMARK_IL6_JAK_STAT3_SIGNALING	-1.20943	0.15779467680608364
HALLMARK_ANGIOGENESIS	-1.22643	0.20867768595041322
HALLMARK_GLYCOLYSIS	-1.27318	0.06890130353817504
HALLMARK_NOTCH_SIGNALING	-1.27667	0.1579961464354528
HALLMARK_BILE_ACID_METABOLISM	-1.35356	0.04642166344294004
HALLMARK_IL2_STAT5_SIGNALING	-1.47406	0.008032128514056224
HALLMARK_KRAS_SIGNALING_UP	-1.60026	1e-06
HALLMARK_ALLOGRAFT_REJECTION	-1.60136	0.003968253968253968
HALLMARK_INFLAMMATORY_RESPONSE	-1.6556	0.001941747572815534
HALLMARK_APICAL_JUNCTION	-1.70859	1e-06
HALLMARK_UV_RESPONSE_DN	-1.74173	1e-06
HALLMARK_COAGULATION	-1.76209	1e-06
HALLMARK_HYPOXIA	-1.76735	1e-06
HALLMARK_TGF_BETA_SIGNALING	-1.86366	1e-06
HALLMARK_EPITHELIAL_MESENCHYMAL_TRANSITION	-2.06398	1e-06
HALLMARK_TNFA_SIGNALING_VIA_NFKB	-2.29656	1e-06
