# Supplementary material for: Aberrant sialic acid metabolism promotes metabolic reprogramming and metastasis in breast cancer
Source: Front Oncol. 2025 Nov 17;15:1698087. doi: 10.3389/fonc.2025.1698087 (PMC12665555; doi:10.3389/fonc.2025.1698087)
Supplement: Supplementary Table 6 — The data of α,2-3-Sialylation Proteomics. [file Table6.xlsx]

## Sheet: report.pg_matrix
Genes	NEU5AC1	NEU5AC2	NEU5AC3	WT1	WT2	WT3
IGKV3-15	71018.1	166931	251726	161771	62970.1	165658
IGLV3-21	1495.74	3155.21	5322.91	2289.99	1880.77	1
SMIM26	106982	72683.6	94264.1	107593	151999	117384
IGKV3-11	2496710	2674500	5486670	4274320	2516160	3338870
IGHV3-49	1	1	894002	1	1	298883
IGHV3-15	755528	919333	1639010	526822	822344	797377
IGHV3-74	5655420	7723320	16954800	10235600	10855200	8670420
GATD3	130458	108324	75274.3	146239	99325.8	87861.7
MMP24OS	142952	109743	245936	216604	221771	189180
LCE6A	1	1	1	1	1	103888
SPRR5	8871.02	2643.6	10472.6	3793.44	4335.35	6630.49
TINCR	54328.7	78839.3	94316.4	1	138171	206724
RAMAC	7220.14	19039	17939.4	14150.2	13564.5	1
TUG1	1474510	828048	582051	377969	353184	1
RBM47	794985	892048	815922	1103980	1341760	1285920
UBA6	12205700	14252400	14359600	12864100	14478300	13643100
ESYT2	11859500	11591800	11139500	12501300	11709200	11971700
ESYT3	1	291539	585179	60849.4	33364.2	1
MED19	75066.9	66640.9	76522.9	78626.5	70810.9	68881.6
SHTN1	1586.92	1	2243.08	1	2545.88	3950.98
TMEM223	1149230	851202	1111890	1095960	871414	1087300
ARHGAP10	6489650	5525650	3887660	5066140	6037680	4928510
ILVBL	15087000	14273100	13293600	15428900	14884000	15543400
BCLAF3	3153960	1660690	20451500	2103540	4989290	1
IGKV2-29	203151	222538	472691	235379	205170	279489
ZNF320	533103	582913	367684	565061	575383	1
NBAS	881132	1181500	1075270	1099350	867210	974404
TYW5	2199110	1673310	2242740	2660290	1836450	1798810
VWA8	1	6135.68	2402.82	2657.99	3466.17	7398.95
SBNO1	2866340	3310070	2515010	2272630	2168260	2374830
GTPBP10	5121140	5291040	5014190	5433870	4852150	5368740
DENND11	106276	91893.5	115591	138933	100341	119335
TRAPPC13	583215	918547	1	716749	724303	1429880
CNOT1	6866630	6960940	6836300	6719070	6660520	6520520
BDP1	130085	28780.2	72445.1	39491.9	47040.2	38508.6
MAP1LC3B	1669880	1332750	2940550	1703610	3283880	2587790
FAM83G	304453	312515	295730	261570	153123	208930
PGP	797040	802085	1032740	814389	769918	841753
RIMOC1	31367.7	56373.3	1	21743.5	39105.9	29015.4
RCCD1	7338.64	8741.98	10699.8	1	14641.4	1
ZNF316	188179	182930	207191	178497	187394	197212
TUBAL3	12809800	19849800	13042200	8484840	14558300	8214770
SMCHD1	25238000	25538200	23535800	27509900	23852100	24524800
METTL15	682153	470978	291852	565813	474387	512894
SAC3D1	458419	359780	316977	369582	387091	387116
C15orf61	950990	439186	586494	510633	572100	544496
RTL8C	1263250	958575	1135930	1149900	1023650	972058
ARHGAP32	1635100	669770	1	1176440	1	1
POM121C	1687980	1967260	1387210	1603760	1734570	1744780
A2ML1	36142000	38007700	73566300	48679000	37235700	46374300
DDX11L8	27614.9	19036.9	22230.6	35482.5	16459	24732.9
SNRPG	22160700	20670400	23199800	16393100	17194300	17677100
TMEM14B	3616.56	1	4913.4	3238.81	2800.98	1
NUDT19	1166710	973317	1133940	874709	1218850	1018280
HACD1	6787.43	6350.79	7405.93	6946.54	4078.23	8309.88
GPR89A	1776120	2049910	1353710	2090290	2140930	2676400
IGLL5	9775390	10812200	24563600	12984400	14017100	11259600
WASH2P	79434.8	68638	94712.3	35480.5	79601.8	76463.8
NACA	18095000	15038700	20827700	13730400	15781000	15111400
C11orf98	51915600	54901000	70969600	42770400	51046500	40614900
SUMO1P1	4544780	4370810	5416350	3650240	4188550	3789390
SLC35A4	549876	729292	858930	634709	751027	726940
AGPS	75887400	76874100	70162100	74833900	78125800	80388500
KIF2A	18226800	19315700	16782800	17715400	18965900	19170700
TK2	1133070	1237190	1	775052	693630	426437
DDX39A	130325000	125016000	131061000	128767000	132813000	119374000
PDLIM1	12684000	7974030	9951510	7071830	8035640	7868280
ACOT7	34714700	32664300	30749100	29846900	29374600	26795100
MYO1C	95340600	83256800	74417500	76926500	61998400	63744300
HAX1	2728240	2630280	2643020	2809240	2728060	2647620
AIP	8388370	9993640	13178900	8293720	12298100	9812930
GTPBP1	5986020	5434880	5310390	5211120	4942080	4539940
LGALS9	22500.2	1	65411.6	1	1	21471.7
STXBP3	17170200	16325700	16115900	17182700	19678100	20441300
AP4M1	223974	235522	177366	161912	185611	186666
AP3B1	14929900	13975400	12540000	13048500	12095500	11964900
SULT2B1	1	1862250	1577210	1101800	1	1
RHOD	30282.3	28385.1	36684.2	32005.5	25088	45777.4
APBB1	156875	127725	120177	140054	125176	136233
LGALS8	2934270	3297840	3032860	4002270	3521520	3601960
NDUFS8	897042	951287	1014690	859321	646607	862016
NFKBIE	10070	10422.4	8906.14	11756.4	1	14606.2
PSMD11	14433600	15560400	15026100	16017900	22052300	21024200
PSMD12	31362200	35214100	34416200	37389600	50350700	44878300
PSMD9	3354620	4784220	6817280	4284850	4053710	2644920
MEN1	7740390	7416930	6066300	7887110	7132270	7640530
CBX4	2840170	2439520	2213550	2469650	2449430	2454660
GET1	346138	330942	355907	274718	255318	152964
PGRMC1	1543670	1416880	2161040	1868090	1571070	2044370
SUPT5H	13138900	12699000	11427500	11754700	10476500	11474900
TAF4	10404.1	18823.5	20086	14078.8	17271.3	1
HIP1	823606	666700	846764	864961	660141	972311
CLIC1	23718200	26820900	31438300	23908100	33755600	32195800
EIF3F	46422900	44942200	45560400	43527900	44067100	41659400
WWP2	50092.5	50116.1	114067	77332.6	65581.1	27504.9
CDC7	849456	747951	729075	539685	622630	613208
PDHX	7429510	7777970	6813670	7717590	8360980	7869370
MATN2	11372.5	20158.5	16791.8	27800.6	16362.1	18210.8
QSOX1	2229120	2060220	2312280	2081000	2079130	1867090
SLC33A1	3916400	3784550	4197750	4170590	3602480	3038900
WASL	1532840	1536650	1530450	1462740	1589190	1556280
IPO5	9234090	9241310	9090200	8876170	10450100	9057480
POLRMT	844174	894672	796714	971379	612689	747840
SAP18	31455000	28493200	40531400	36185300	35105500	34210100
IGF2BP3	25109800	22585500	20516900	21458300	22643400	20643200
DNM1L	6515580	6590850	6202100	6187690	6533420	5961520
RTCA	8451780	6533410	6204350	6650500	6617600	6322230
PIK3C2A	1567710	2299540	1832940	1663270	1414830	1167540
IFRD1	7061.02	9909.63	6376.3	9961.65	7934.22	8868.32
PIK3R2	445452	370641	343633	430839	524635	471837
GOLIM4	1	1	1	2111.91	2616.4	4009.33
AGRN	301605	310083	296796	346815	345912	343599
PLOD2	11521700	12436500	11813500	10998000	12247800	12239000
EXOC5	211095	272112	200728	249357	200963	215233
HMGN4	858157	535675	1322220	520953	467426	581353
NDUFA4	7392570	7307840	7105930	7213730	6484570	7770350
PSMD14	51808600	48871000	49717000	48874600	49843000	45435000
ZNF593	1	5206.58	11043	9008.74	5886.17	6570.12
KPNA3	29988400	27370800	27285300	27893600	32048100	32131700
STK25	53770.1	39646.4	31799.1	31298.4	36981	31875.2
KRIT1	20095.8	29343	23714.1	21921	32939.3	24622.8
VWA5A	24498.7	20073.4	64617.3	43404.7	28687.3	46650.6
PES1	17004300	17531300	16786200	18529700	18669600	18902200
SDCBP	1196620	1206330	1435520	1372960	1868390	1639750
MPHOSPH10	1343350	1310260	1847290	1742690	1546410	1903140
NOP56	39419400	39134900	37193800	38967000	35928600	37052400
DDX3X	70343900	64662000	61168700	59828700	51838700	48789700
PODXL	15069.9	13311.4	14425.8	13758.9	13930.7	10561.2
CCN1	31499000	33552600	38271100	34893700	34513000	32831000
KPNA4	7219370	6517870	5989500	6064700	6342610	6441900
TRIM38	389744	310543	502294	733005	531979	504442
NFIB	388463	1	1	747795	379184	482195
PPP6C	9389590	8263070	8791750	7467170	7761350	7547090
MAN2B1	605763	667308	560408	578200	591597	484116
UBE2C	1304590	1858500	2526430	1674660	1088100	1318200
ACACB	392664	237320	189529	320145	265968	148120
PDXK	1	62118.9	89315.7	59688	54084.3	50095.4
CLDN3	44837.8	42408.6	73361.1	35441.4	51063	38188.1
ARID1A	125307	104498	111966	154952	141529	117700
SDHD	6712270	4863450	5311180	6452970	6169620	7033510
C2CD2L	484730	523894	525216	468260	558422	600857
NEMP1	3745110	3682500	2481130	3065180	3217470	3862220
TXNDC9	8295210	8872500	9131290	8840010	8169260	6901130
COX7A2L	1	175870	235009	175037	215572	177505
GAPDHS	208029000	195924000	237800000	196948000	177302000	171952000
CIT	4305970	4891320	3684800	3513370	3104280	3641580
COPE	7727600	6195330	6127650	5998950	6197570	5455960
CDC42EP2	180357	454617	557713	377928	327648	258568
AP3D1	27606600	25148700	20409800	19262900	14681500	15458600
LCE2B	1809010	709472	1429640	1679850	1304030	1198790
ABLIM1	1648950	2305940	2701700	2614210	2809600	3084360
DVL1	15680.4	13891.1	26516.3	15575.1	20295.1	22065.8
DVL2	2967840	2523400	2567680	2472610	2860630	2619320
CHD1	16785400	15644200	13039000	14499300	12713700	13397100
GOSR2	23986.2	23984.9	40367.4	28374.5	27694.1	30739
TOR1A	11941200	13997300	13681100	15571200	17423300	19717200
TOR1B	3325000	4338530	4034350	4731950	5212090	5315540
ADAM10	848754	931185	999298	1068340	1047480	1113360
ABCD4	1628880	1497010	1396190	1735290	1654820	1567350
EI24	5373640	4914960	4896440	4779610	6078150	6719600
ENC1	64705.9	34344.7	1	37750.9	40417.1	26190.1
TP53I11	1212900	1017950	1409500	1480060	962686	1245750
PTGES	1075610	1138460	1344540	1158760	1577060	1578450
APAF1	852540	867862	609037	756939	714537	737658
RIOK3	1652370	2065580	1959340	1752610	1854220	1656460
IMPA2	2902670	3141420	4648440	2927920	2380750	2953550
MAP2K7	8616480	9490080	7254890	7477760	7430700	6842550
ACOT8	3251100	2982740	3078880	3271760	2945340	2855040
CDIPT	4900020	4019350	4958910	4942350	4279600	5069960
PRMT5	26306700	28986300	31156100	25077600	27199300	28103400
CHEK1	14542800	14038800	13360300	12923200	13046800	12017300
TNFRSF10B	308573	404003	385691	592811	340833	496424
TPP1	20325100	19902800	30040400	22893200	17379900	22193000
TCERG1	2367230	2437380	2235670	2093610	1963550	2152500
NDC80	877188	1005930	1134090	956624	935521	1187150
NRP1	14032100	13723500	12794300	16948200	15387600	14942000
TNPO2	1498770	1416630	1307040	1232720	1478600	1573100
POLR3A	3712690	2994430	2244320	2860040	2611450	2459050
PSMA7	17280200	17058100	21999100	16818400	15525300	15837900
SCAMP3	12037200	11401400	10497700	10592100	10233800	11696100
BCKDK	3113020	2495080	2220660	2388160	2435500	2437620
IFIT3	305402	294097	248913	116611	147772	174043
MGST3	4357020	4064180	4774470	4457460	4488510	4861830
TAX1BP3	13910.7	16366.8	1	14182.6	19496.7	31152
GIPC1	14479900	14007600	14074300	13480600	14444500	14114500
IKBKB	5046740	5430670	5837940	4194470	5352450	4623110
TIMM23	11236600	9077140	12503100	12140300	11292700	10074200
HAT1	1950410	2149230	2378580	2417610	3342150	2877360
UBE2L6	426044	453171	630351	383526	474845	324583
CASK	6522040	6593750	6657410	6165810	6990450	7113300
PLD2	1755300	1503330	1397660	2627630	1044880	1055990
UQCRQ	3446590	2890560	3820280	3032430	2921310	3045760
MYL12A	8212360	5107850	10141800	6704070	6882800	6818910
HGS	1639650	1197370	1512880	999242	1233010	1029690
AURKA	27292100	27844900	25085900	19445900	19131200	18520200
RAB29	6151750	4852820	7022040	6034260	5589350	4803120
CLGN	6626770	6361970	6514640	6091710	7955850	7364200
VPS26C	359675	407215	415025	397105	312115	388999
PPP1R12A	7278300	7180990	6967690	5682580	5016960	6261770
GAK	51061.6	89231.7	58569.1	55675.8	45411.4	53616.8
HNRNPDL	62261500	58888400	58766900	59271800	61747400	62402300
XPO1	53265400	53129600	48898300	52709100	56531900	51460400
BTAF1	2774770	2897590	2236340	3083970	2840230	2485760
ARHGEF10	753044	745212	847633	922858	788722	600480
SPTBN2	484126	518756	1209510	597263	445147	509971
SEC16A	1848430	1771000	1698990	1576640	1475790	1400150
PLXNB2	2418980	2326700	2389650	2666660	2415630	2841760
U2SURP	5302380	5899400	5067860	6124790	6344210	7225030
SETD1A	11245	13633.9	11623	14140.4	13948.4	13423.3
SYNJ2	4659800	5748780	4043210	4853270	3351520	4791600
SYNM	163256	188977	147282	139156	131256	125379
KIF3B	9227820	8529830	8502540	9238970	8473550	11433600
PFAS	6650050	7450960	6828980	6266910	7491330	6918800
ANKRD28	1303930	1213410	1385930	1080630	1342890	1148870
PRORP	958635	895725	829029	972614	961052	1009410
CHUK	1151550	1257420	1053220	1121000	1003010	1090540
NPC1	64028300	58058300	74536600	59739600	41348800	49451800
AGPAT2	11910200	9059540	10413100	9235260	8180010	10358700
DEGS1	795307	940509	1036620	1082770	1153130	1348510
SCAMP1	2368.47	1	1	1	2530.99	3317.92
SCAMP2	1254490	1062710	941833	1019180	753683	1063390
ARPC1B	11926600	12353600	12559700	11409700	14523600	13734900
ARPC2	6147650	6214100	6691070	6046530	7178320	7263360
ARPC3	13848800	12815700	18034200	13196600	14906300	14786100
POLR1C	16118400	16887700	19953400	18442000	23825600	21186800
PLSCR1	11700.3	10880.3	10371.1	10426.2	7755.42	10306.3
TRIM24	1445140	1402940	1965290	1449890	1873030	1618530
PGRMC2	2148460	1951770	2542710	1957140	1842360	2252100
PFDN6	769303	493626	1491190	1	804799	574236
WDR46	37110300	35123200	30417700	34764200	27164200	27531500
NKRF	14246900	15363500	15557300	13966900	14214700	14538700
GNPAT	1676440	1727250	1875690	1896690	2357760	2389540
LAMA5	1590290	1948820	1655720	2536700	1987820	1992860
ZNF185	28669600	29499400	27760800	28213100	29162500	27758100
MRPS12	10189100	8748070	11541100	9535710	9464720	9199080
NDUFA1	2189420	1806520	2184080	2552940	2418940	1746210
LEPROT	87994.6	76904.4	99829.3	119399	111836	116444
ACOX3	7761310	7569470	8913260	10696100	8317080	10562800
RER1	2144450	2137530	2483050	2824630	2590670	2727650
SURF4	36663800	33624000	34690600	35285000	33344300	34007100
MAPK13	1883700	1	3116660	3035350	4910270	6002740
ATXN7	2163650	453910	1	1449460	1	1
SPTLC1	15372100	15219600	14239800	15689800	16417600	16017400
SPTLC2	1161200	1351520	1247290	1654500	1630590	1404530
FANCG	15837.8	1	55176.6	12678.9	20097.6	18053.7
OGT	10567300	9738280	9178720	10555900	11597900	11548300
ALOX15B	1	1	1	1	1	1
PMM2	5726150	5669480	5226000	4488900	4639900	4713060
TM9SF1	1199710	1306080	1398800	1623500	2060030	1742500
INPP4B	5277150	5300990	4608800	4210400	6179500	5691390
MID1	1700390	1516350	906615	1577490	1659350	1266070
HMGB3	13295.3	24974.5	1	15881.2	16179.9	16538.6
PPM1G	16520700	14758100	12885400	13615900	12858400	12669400
INPPL1	4141160	4297840	4048350	4348630	3441080	3652250
FANCA	89281	75110.4	58653.1	50541.9	31989.4	47114.6
EIF3D	91085200	89863800	86503100	83863700	78229400	72142700
EIF3H	11156400	10738400	10500000	10050700	11213100	10437800
HDAC3	2533590	2509000	2156110	2679120	2481150	2603730
NVL	7678920	7104570	7273420	6992140	9149240	9143730
BCAT2	23960.5	32316.8	25061.2	16101.8	20605.3	19331.7
YY2	14355.5	1	1	15700	1	1
IPO8	64639300	63016400	60666500	62785000	63746000	56128900
STX7	34196500	43855700	31407000	50530000	21859700	27548600
TNRC18	11139	16339.9	1	12710.7	15749.8	16645.1
SLC16A3	79879800	75974100	68826100	86458200	86651400	83548100
SLC31A1	997969	949717	1552960	1497290	1464430	1251600
ABCC4	1461350	1997610	1674980	1457540	1539930	1837920
POLR1G	915044	969069	785692	860158	882216	876042
P4HA2	2464860	2144830	2126110	2333750	2613440	2841240
CAPN5	496384	519246	539035	330459	494708	471879
YKT6	230398	210531	460947	165317	399500	218800
NUP42	2511710	2600680	2483660	2900820	2215650	2484270
ARPC5	2878960	2511330	4477230	2599280	2971380	3268320
MAFG	14467300	10065800	9237450	13206500	11577800	12416700
PDPK1	447553	351701	512627	274842	474017	384530
TAPBP	15179900	16282600	17515400	16382400	16207500	17399700
KDM6A	11704	10983.5	9017.3	8084.62	12340.8	14430.4
KCNN4	24339.1	26985.7	12397.3	33960	23350	26172.1
DHX15	60129300	63982100	59639100	68314400	67078400	67508600
RNMT	1582240	1800150	1543340	2056870	2001110	1982210
ASAP2	1674080	2306370	2259060	3216940	1932910	2830260
TTI1	4171280	4065220	3676910	4190360	4075290	3651390
RRP8	6283750	6275320	5702210	7060600	6677930	6996500
SIPA1L1	63840.7	79867.6	83029.9	103186	73848.7	85271.1
CYB5B	1	1	1	1	1	1
PRPF4	27817600	26979300	25891300	27823000	26649800	26759000
PHGDH	205560	449067	433801	389507	408199	434859
NDUFS4	645660	815664	767396	755155	407674	615156
PHF1	1653650	1215180	1297640	1352720	1620070	1676930
GPR39	142262	1	215715	241086	215436	228324
DYNC1LI2	10143700	10050300	9638220	8246410	10083600	9120660
KLK10	3949410	3731160	6894600	5704280	3469720	4406970
PSMD3	64774600	59767700	55146800	54244200	49682500	49563600
SLC7A4	1	1	1	1	4633440	5776930
RBFOX2	6721090	7528270	6193990	7811600	7245360	6538830
PAPSS1	7490230	7242070	5852710	7968820	9477320	10278000
ZW10	8397860	8659840	8082710	8023000	8505400	8452940
SART1	3601750	3212930	3064920	3766260	3317920	3462240
SPINT2	42429.2	1	90259.9	39661.7	36592.9	50157.3
GPAA1	8285140	8350700	8367930	8600690	8963950	9989880
DAPK3	835890	1103530	1095260	721793	859759	1093340
TGFB1I1	248381	312947	432247	404459	295317	435762
ZBTB43	5206360	4204270	3423900	4349850	4960990	4579020
CCP110	32381.1	23749.7	27207.6	15543.3	20538.2	16233.8
CTIF	1	316574	1	210918	302984	234841
PPIP5K2	4214450	5300830	4184570	4933140	4885630	5403640
MAP3K7	1317190	1227780	1500630	1412940	1591010	1206800
EEF1E1	11310600	9386970	12681200	11496500	13643000	11658500
LYRM1	20531.6	11366.7	22651.6	36165.3	19695.1	15638.6
RIPK2	38638.8	41397.8	1	1	1	23380.2
WDR62	995399	1086230	1352210	998796	1145480	1
HNRNPR	137041000	148719000	143943000	142276000	140688000	145180000
PRPF3	22115300	21635000	20049300	21920600	20043300	21583400
TXNL1	14313900	12668200	13990100	10621400	13175900	12096300
TPD52L2	3481740	4083660	6327200	2406780	2413160	1761700
EMC8	344742	314154	378645	347432	355490	318485
ERI3	756067	899522	1006620	634460	635191	750310
THAP12	32788.5	43708.8	53940.3	63695.9	102917	92592.9
FIBP	5335110	5594620	5087510	5688330	6371240	5758160
EIF4G3	5825.29	4222.18	5062.37	5818.73	3612.16	3031.67
PPIH	5300850	4851420	5923460	5164050	5572910	5408830
MBTPS2	745242	952034	13321.3	1129160	1084780	1131520
SUV39H1	4593520	5956580	4882250	6583190	6900370	6870040
HTRA2	1200410	1479520	1509540	1120530	1108640	1066920
KLF4	81359.7	81243.1	1	51752.6	1	76396.5
AKR7A2	2105680	3044920	3043830	2394590	2226620	2190370
EPB41L2	13362900	17275100	9967500	12071400	10953800	12355800
TGOLN2	59691.9	56461.9	60558.8	55938.1	63064.5	44232.1
RAD51C	31384.3	23520.8	1	1	50068.1	34220.2
XRCC3	35169.1	32905.3	35323	35946.8	37933.2	35396.9
TGM5	7799820	9725060	18020700	11716100	7015560	9607510
AKAP10	67953900	67336500	72732100	78124800	50834100	61653500
XPOT	56712900	53103000	47607700	51214800	50401700	48632200
DNPH1	1991430	1655460	2457650	2075700	2203680	2177810
TIMM44	14580300	15205000	14486400	14253200	15229200	16050500
TRAPPC3	238260	242154	276104	257251	199967	170501
PLRG1	4885360	5265810	4857520	5400390	5308230	4868320
PRC1	276366	289007	361665	142677	252532	222252
ZNF207	10526200	10073100	10093000	10412500	12248400	10894000
NDUFB5	647073	471811	732058	709392	469322	727476
NDUFB3	320960	318324	360213	227232	418742	444692
NDUFA2	78582.8	64855.6	83291.3	70506.2	47660.1	45904.1
LDB1	99309.5	149498	107987	105715	105017	149413
GET3	513864	673368	864027	531143	754818	794144
BUB1	3188910	3626490	3273350	2536430	2614540	2868640
BUB3	15596200	15413800	15500400	14170900	13629300	13415800
PLPP2	1	1	1	1	1	1
ACTN4	32449800	46399800	36733000	29898300	38131100	33615700
GSTZ1	1	125687	308198	208734	234948	255862
BUD23	1	53683300	35696400	42864600	48471100	52881400
HTATSF1	833121	1001810	826007	963936	1042000	1071190
KDELR3	2556030	1568180	2305900	2097450	2006490	1736390
TRAF3IP2	4817.98	2344.69	1	1	1776.91	1
PRKAB2	1	12048.3	5427.65	5795.84	5599.83	6577.1
AP1G1	6838300	7970590	7329540	7277980	8345530	7881330
SYNGR2	27707100	22023300	37096700	25575500	23700100	27844200
SGTA	281077	237862	395459	168042	231460	1
SLC25A20	3188280	2869620	2418520	2654330	2736600	2743820
NARS1	18603200	18875200	20130200	19277900	24984400	24418300
KRT86	5699940	12210400	56743000	3822980	5736450	5083430
MYO1B	147181000	135111000	119589000	115887000	112205000	114407000
SLC25A17	1683180	1376520	1558850	1549650	1101290	1455500
NUDT21	9443610	7900500	10124900	9767860	10267400	10240100
LANCL1	738636	778480	856852	947670	1005200	1091970
STRN	893611	1150230	745097	1019130	1135650	1146320
RRP9	8726940	9493170	8702020	9846500	8413000	8941070
SCO2	409861	421677	450158	458371	447922	564233
AKAP8	296908	395992	289856	319303	273332	365466
GTPBP6	2375250	2434100	2125390	2340760	2467940	2486590
SLC37A4	1230520	1284350	1280220	1317800	1189920	1226910
IDH3B	17969200	17325500	16270500	17314300	17098800	16630200
NRDC	12514500	12373800	13180200	14177500	13801600	13569400
CALU	1998460	2289230	4440620	1702410	1524180	1650490
EDIL3	3338040	2412680	2512720	3809790	3520000	3741080
AHCYL1	3399630	3942490	4281620	4324980	7662490	6744300
KIF1C	4358760	4145070	3953370	3101210	3833850	3633820
ORC5	12882900	13152200	10228300	12465600	10186200	9972120
ORC4	6884040	6409660	6285380	7843630	6821680	5022380
PEX1	3620040	4021930	2752850	2647030	3334310	3355380
RAD21	10578300	10578300	9454880	10835500	11156700	10600200
AKR1B10	1	8759.61	1	1	1	1
DHX16	4983470	4921270	4857460	4791030	5498010	5359890
ZNRD2	202607	162725	220446	127603	1	93196.7
MED14	2648420	2828500	2238870	2479960	2349540	2313150
PRPSAP2	2240830	2141130	2354800	2126900	2483010	2338130
KLK8	1	1	5779.3	1	1	1
SMARCA5	27879700	26502600	24162700	27847100	25830400	27214800
SPAG9	379843	284338	356753	285322	259083	307294
URB1	12936.1	10706.8	8977.45	18315.8	1	1
SIPA1L3	1140440	1597280	1941610	1286000	1125320	1108170
ZFC3H1	2031430	1164210	1	1202190	1072750	1135870
LCMT2	5040.35	4274.48	6397.69	5909.59	4289.74	4973.98
AQR	4435560	6445050	3356780	4860970	3760390	4829450
OPA1	15156300	15052000	15251400	16649800	17464500	17870700
MCM3AP	24614.5	29954.7	18887.1	21236.8	17496.7	15706.2
PIP5K1C	594160	359189	462642	500653	440639	517433
KIF1B	1144800	1541930	1067380	1023390	1159080	1171830
KDM1A	43065900	43303400	41607900	41977100	41369000	42288100
TBC1D4	9086.44	8668.69	14000.3	12253.7	4809.85	8792.07
FADS1	410698	407536	402293	480960	406812	492577
PPL	664286	1046150	2513900	1398590	1009840	966351
GSDME	761317	645243	669465	560640	701801	558156
EVI5	2129680	1546750	2393880	1683720	2281540	1504020
MAN1A2	5524690	5158970	4832060	4525040	3985070	5111100
ACSL4	10022800	12726200	12627100	13399800	14331300	14354000
SNX3	1946570	3007910	4312930	3398210	5070850	4308140
DOK2	1	9114.38	1	1	1	1
OGA	6828210	7929060	6747230	7242070	9042070	8403680
SYNCRIP	36148600	35992300	35243000	37329000	36448500	37502500
TPST1	1	4140510	1	3039860	1	1438720
CDC40	533347	587098	676146	616704	580268	665005
B4GALT3	410694	888112	1275090	1028170	833067	1273880
RANBP6	91095.5	240043	110629	79320.8	106458	151205
NEMF	11660500	10892800	8896020	10492000	9603100	9893900
GMDS	7731710	7036170	6347280	5932900	7173900	6274830
NMT2	804141	749914	967373	1563400	1057420	1335970
CCNT1	6351020	5892040	6549610	6416640	6557670	6721940
BUB1B	9354970	10119900	8312330	7558710	7814780	8128100
PLOD3	3697300	3973350	3500690	3752830	4619520	4767150
EIF4E2	1266060	1044960	1174620	1397080	973396	1098780
CCNT2	206596	161059	163063	157276	179394	188310
TLR2	164496	125884	154467	114824	127200	116804
DIAPH1	26577000	33590800	21214400	22589900	20056300	21704600
SELENOF	137248	100840	1	200790	174570	202307
EXOC3	15601100	15618300	14148400	14770400	15879200	14816400
PLIN3	2078070	2256580	2627410	1355010	1331930	1398720
SLC16A7	178924	1	270096	258434	202549	195234
PRMT3	13748000	13410600	14769900	12665400	13828300	11512800
KPNA6	14253400	13086300	12777400	12745400	13818500	12900700
UGDH	22026400	20672800	19968500	21340100	21687700	19658500
TPST2	46129.4	31666.2	1	58695.5	40293.6	39103.6
CTNND1	4247700	4127480	3635670	4150320	4062280	3696480
ICMT	3027790	3335920	3669740	3414690	2469600	3907710
SNX2	46384300	45214800	42813800	44938400	46410900	41774200
DPM1	38537300	33529300	34983500	34587800	29413700	30216400
USO1	3450150	3845030	3444200	3683470	4229450	3857300
MRPS14	4274300	3334570	4881550	4546790	3346180	4003270
TOM1	4100.93	1	4719.2	1	5419.63	5613.46
H2BC12	1053250000	976958000	1521490000	1464590000	1349850000	1413020000
CCDC22	184284	234766	227940	166315	166163	211745
PQBP1	14423.7	14837.8	5702.79	7534.89	8973.45	1
TIMM17B	769900	679052	1111650	954792	914714	867039
PRAF2	3127000	2819830	3322920	2060330	2736200	2728150
DKC1	15710400	16107300	15665600	17065900	15641000	17388600
EIF5B	5392340	5641290	3882970	3776960	3626120	4091150
EDF1	462077	458292	987649	260954	379059	196789
KIN	3045460	2928230	3276640	3331830	3812890	2727280
DIAPH2	2362270	2304910	1954900	1838290	1982870	1950440
DNAJA2	17592800	18286200	16836600	15571000	16369900	15515300
BRD4	24775	33110.9	18898.8	1	18054.2	19487.1
CUTA	2055160	1782530	2784510	1615070	1685110	1230570
OPHN1	573900	544258	1	450716	1	1
CTSV	2449650	2807130	4231180	3667750	2312950	2882200
HUS1	3529750	2754400	2437220	3207720	2474510	2284600
RNASEH1	1	229120	134466	1	159609	173979
NBN	32642500	33390200	31772400	34879300	35822200	35774500
RNGTT	503977	580608	517173	589306	572251	491313
ABCB7	7276770	8404180	7264780	7467420	6989280	7964720
SRGAP2	153987	133100	106760	148155	139961	123849
NOS1AP	662622	256702	420768	352155	1	229553
FAM20B	82220.5	79740.3	66714	95446.8	103389	94706.4
FKTN	1031130	1133310	1	1	1517190	240287
WDR1	27491700	28803400	34452600	20896400	28496500	22102100
FZD7	495246	968256	584469	589907	777635	749960
N4BP1	3877.3	4009.21	4820.34	3555.6	7994.77	5476.69
ROCK2	4097670	4962910	3765320	3248360	3011130	3940680
CLASP2	3512390	3377310	3134040	3176220	2889690	2925690
PTCD1	3617420	3741740	3094320	4110070	4670730	4001370
CPNE3	18216700	15812600	21024400	17090800	19112900	18531800
ATG13	66281.7	74243.1	24611.6	57519.5	29277.1	58847.4
HIP1R	46426800	45267900	37895800	40813700	40492100	39545900
OBSL1	1404690	1066660	1125640	1423720	1269060	1347600
RNF40	4973040	5334380	4300950	5238570	5700920	6187570
PHF2	680622	615554	418424	473953	456025	609798
ZC3H11A	4045610	4257600	4017610	4487440	4703710	4867720
CLUH	2536380	3128370	2197350	2171910	2562990	2584210
TSC22D2	910618	1266480	919332	1	494204	1
DNAJC13	1521030	1755280	1664660	1356720	1203220	1222630
CNOT3	19056900	17154800	18153100	17447600	17457500	16334700
ANKRD17	23789500	26692400	30226000	26648400	29418100	20453600
SIN3B	29655.2	28466	26991.7	30055.7	19696.7	27035.5
DNAJB6	13440000	12345600	12310700	11558700	11967100	10986400
TMEM127	226216	1	199287	368154	270702	425019
GGCT	19001300	20496300	36568000	23394800	18248100	20521600
NDUFS7	7292600	6544610	9194730	8208440	8459200	8185060
NDUFS2	15414400	14546700	14211100	16399400	14099300	14613500
ZPR1	11604400	15447000	18676500	11661100	11228900	14557700
DUSP11	2893820	2580790	1624060	2454380	1751840	1630770
NIPSNAP2	2825100	2501440	3004940	2790080	3415890	3032860
PDCD6	20317100	16623000	22062400	17675300	16718200	16140600
ALOX12B	8422680	7261780	13292000	8378780	7981700	7104060
VPS4B	19300200	18784100	18030400	18143700	18663600	17057500
MPDU1	14077100	13697100	18362400	15755100	17698800	17450300
ENTPD6	7212.81	5612.22	5926.48	6760.56	7446.15	6739.09
ZNF217	8366510	10260300	9394560	10500900	10160100	10021000
MACROH2A1	112394000	119373000	128210000	134732000	145552000	153128000
FLNB	140654000	141661000	137325000	119428000	109268000	117491000
NCOR1	150724	153538	151443	135269	162965	154987
NDUFS6	8193.47	7154.16	20204.2	15784.2	14796.8	11720.5
PEX14	28021.8	56097.3	97728.1	54557.6	70951.9	51343.8
TRIM3	47084.1	52413.2	61746.9	57010.6	55690.9	55230.3
TULP3	5385.09	1686.6	2368.52	1	3090.31	1
CS	2165400	2682790	2944090	1696060	2221230	2022140
MRPL33	9422270	8720790	12419800	12598500	9299220	11277300
SEC22B	12808400	11768100	14951400	14762500	15467800	16152000
PRPF40A	17792800	17447400	14465800	18430900	17871700	20585000
TACC1	1	1612920	2757340	1851070	1	1
NME6	1903240	1855580	3183230	2471190	2102560	2759590
CDC45	9295560	9162750	8760220	8739170	7756970	6940700
LRCH4	3132040	3117840	3279390	3390260	3309660	3244820
MTX2	1775620	1263930	1816350	1390190	1466800	1749210
VPS26A	23782900	25169000	26194600	25464600	29761300	28187700
NDUFB1	136227	106346	219142	201511	130409	148698
PMPCB	39955200	55930500	50873100	55344600	70074300	74422000
SAP30	1659260	1928560	1671230	2260530	1999250	2304890
MED24	1148530	1266240	1143270	1415060	1265750	1362830
KATNA1	721969	789892	652152	919244	655983	695915
PSIP1	16526000	16216100	12658500	13997300	14064200	15525800
ERLIN1	54135800	54073000	50128300	54128600	51440100	52445900
NDUFS3	19422400	18525800	17111400	18987400	16465800	17171800
SRSF10	26455400	24473500	27362900	24302000	25421300	29506900
TNFRSF21	1	1	1	737128	608165	540989
ECI2	10339200	10630100	10967100	12145700	11438600	11309900
EED	11586900	11561100	13339100	12894100	12013400	12145100
BANF1	528365	344875	681816	412359	447967	372311
SF3B1	26780800	27896200	26048100	29638600	27958000	29269700
CSDE1	27740100	29389300	29981800	28883000	40807700	35484900
SCGB2A1	2828500	3851700	5877130	2569300	3471480	2887390
PRKRA	3268490	3110150	2931440	3652160	4134980	3800050
RPS6KA5	5700.73	14918	6980.58	6968.72	10155.5	13260.4
MED6	43225.3	39080.4	48354.8	63497.9	66372.2	89416.7
MYCBP2	74744.7	1	128634	19814.9	33325.6	22031.6
GCAT	1	5391.04	4556.72	1	2104.25	3627.53
NPM3	6620300	5175750	6699890	5680270	5901840	5438900
LYPLA1	3663540	3415900	4256270	3650410	3687100	3536400
ERAL1	2720240	2974030	2826280	3415750	3282300	3633670
CREG1	5323850	5361350	9339790	8708000	6720220	7939760
SERPINB7	5323540	6070650	9611760	6214500	5941310	4926700
SNRNP200	12199100	11343300	11869200	13930800	11329000	12541200
TRMU	664477	706126	622738	790928	787160	782511
TIPRL	25898000	26425000	23724800	24573700	27122000	24448300
RPS6KA4	6007750	5645740	4942010	5188060	4881270	5187180
SURF6	3121050	3483830	2744840	2303770	3386860	2734210
UTP20	386803	506471	540546	452623	373747	434524
NUP155	14937500	21475500	20211500	23527900	25013600	26034200
RP2	574582	799105	914554	610966	551766	547165
WDHD1	6100140	6238950	5485770	6387540	7434440	6472760
CRTAP	69953500	73657500	70542600	78201600	85193300	83372700
SLC25A12	4989700	4716560	4292560	4545430	4399190	4854630
ATP6AP2	9149580	7662110	11600100	8877570	11043700	10875900
RNASEH2A	2998030	2630190	2653000	2317790	2139920	2442290
CDC123	2489960	2233470	2209090	2155920	2319650	1939510
BCAR3	888580	727710	846714	723183	841662	687150
POP7	9472090	8968440	11399100	8665970	11050600	11050900
RPP40	415631	339129	395141	399859	413980	345706
EIF3G	27977900	27988700	26732900	25930500	30295200	27319400
EIF3J	127843	184253	98250.1	79802	72308.2	85296.7
CBR3	2921900	3164570	2411210	2232550	3604490	3667980
PSMD10	1544880	1438000	1965880	1460140	1704600	1518980
AP1G2	2659660	3064260	2967290	2748580	2988560	3374900
ZMPSTE24	13817500	13857200	12547700	13459700	14184800	14239600
PPP1R37	1711960	1615570	1680470	1412220	1519250	1317710
IDH1	4990370	4476540	6227960	4569290	4651860	4874330
GATB	587809	500875	438358	528575	562437	591130
SCO1	409936	284367	367045	346704	358975	342504
RBBP9	21530800	17187800	20649600	18261700	20637400	15257500
STAM2	10292.5	9063.13	1	7385.66	1	1
TUSC2	13942.3	14690.5	24840.8	12436.7	19177.8	17405.8
DGAT1	3429.79	3392.67	2625.51	2787.2	3839.46	3018.42
CCNK	1245820	1167310	1167830	1345260	1605090	1702950
ARL6IP5	9605490	8663000	10732200	10872900	10846400	10568100
PIAS1	337358	244823	239778	313839	369700	308939
PIAS2	2100.08	1924.23	3748	2409.95	2076.2	3945.02
BCAS2	2606640	2740680	2881020	3115400	2204100	2823650
DCTN3	180191	158149	171211	127899	125335	145971
SMNDC1	1845700	2643960	2692850	2023140	1638050	1956480
RAD17	5825.66	3145.19	5439.3	7366.83	4898.27	7077.22
ATP5PD	7885570	6547880	10682200	6993530	6890230	7586840
FLOT1	19124100	18056900	17482400	19595800	18172300	17907500
TRIO	2728580	2643680	3032380	2420030	2241080	2166490
ATP5MG	25444600	21028300	25638000	21232500	20440300	21218400
CPD	6921580	8666230	6273560	7715920	7400930	7542960
GLRX3	10392500	9036360	9757920	7118080	8880960	8062090
KRT34	1496440	2907960	20576300	984192	1773100	940676
KRT36	1	85654300	379080000	1	1	1
RSL1D1	465369000	442766000	410464000	427920000	384471000	392513000
WFS1	726883	801316	559168	673370	793367	722479
CLPX	54234200	51363100	55870100	56215100	30128700	46035300
SEC14L2	1298280	813221	1	1104960	1298610	1
TM7SF2	10022.2	7320.96	8777.01	6444.1	3404.69	6944.48
CIAO1	31593500	40620200	36693900	39577100	34615500	28907800
DFFB	10313.8	13623.3	8548.72	13417.5	9277.26	15446.2
SRP72	33567100	32421400	30815200	31193300	33365100	32579200
CST7	4123220	3197960	6895130	4340900	4437020	4912790
RECQL5	398541	508539	1	417445	253889	404704
URI1	6091.68	4042.2	1	1	832.291	1659.87
B3GAT3	1846900	1729490	1597010	1639200	2184120	2041340
STK17B	6938.52	6848.3	5188.77	6950.98	6567.23	6324.97
MTA2	21226900	20932200	20881000	23820500	21750500	22199000
USP1	82421.9	96970.9	84327.5	81954.1	126168	108155
STK10	7589370	7839090	7870550	6881840	7261410	6955270
PRKD3	97023.9	62470.1	53071.9	92314.4	40428.8	62530.1
GFPT2	20622300	19418600	18773600	18673600	19484500	17181000
LTN1	1	260482	1	7140030	1	1
TOMM70	757651	780484	728650	782801	629404	702599
IPO13	1065040	767309	914183	909931	599427	659768
TOX4	9712.59	8311.28	11053.5	13971.8	11823.5	7783.52
MICAL2	4042050	3704600	3592610	4700820	4711410	4996540
SEC24D	2613430	2685510	2612650	2652910	3386430	3208370
UFL1	140677000	152651000	136118000	165825000	145205000	137287000
SORBS2	9889.08	1	1	1	1	2287.39
PHF14	49794.7	61308.1	51426.4	45775.8	38375.6	65810.1
TMEM63A	39222.4	43766.9	46989.8	48257.8	54883.5	47016.3
FARP2	184514	147741	120041	135996	132714	145814
UBXN7	564126	1380060	488881	389909	514529	401555
KLHL18	1	7575.43	5447.78	4699.25	4506.13	4742.27
SUN1	7925440	8022160	7245820	8434880	8071270	8557320
ERLIN2	16087400	14435600	13018000	15512400	14037600	14725500
PRPF6	6681420	6851540	6161160	7429110	6959430	7400270
PCF11	1	1	600818	1	630947	816471
FRYL	157247	141383	145790	105502	121949	109286
NFAT5	1	3619580	1	3784960	1	1
ENDOD1	1298840	1331600	1716260	1581840	1354600	1461470
GLCE	10126700	10642300	12406600	12361300	10870200	12158700
GLS	8633850	9925420	9912800	12317000	14608500	14813500
HAUS5	38685.4	41397.3	47865.9	55313.2	60220.4	52639.2
ABLIM3	4482760	5490770	5311680	4309600	5011460	5732090
KDM4B	5824600	4215590	5193340	5069420	4768140	5363110
RHOBTB3	1127480	1388390	1140410	1278860	1416630	1462850
MTCL2	3174.91	2924.18	4936.48	3689.02	2428.47	1
USP19	161870	178596	126033	177586	136332	148174
WDR47	10221.2	7487.21	1	6890.92	5763.62	5887.39
AP2A2	15890800	15632700	14465100	15330500	15140700	14935100
SEC31A	13764400	13639900	13356400	11572700	11717000	12401700
HEXIM1	1	1	1	1	1557680	3416780
RPP14	154932	188719	113666	147461	158563	177469
CCNB2	3322780	3021610	3068770	2534190	3057330	3086310
YIF1A	6923130	5799400	6014780	6513270	5260590	5675790
UBR5	1876540	2033090	1113060	1845130	1504050	1912000
AGFG2	65083.9	41165.6	26998.8	1	1	37229.9
PRSS23	1024690	976328	1173540	1107840	930086	1143670
SCAF4	3222000	3287630	2464810	3156350	3016490	3243990
NDUFB6	720388	15809.5	22444.3	17062.4	12039.1	1
MFN2	30140700	30059100	26539900	31916100	29050800	28581900
DUSP14	72123.9	80894.2	187177	99576	80659.7	74500.5
UBE4B	10694600	10257800	9705320	9981050	12408400	11784800
ZFPL1	354103	313206	336881	304411	382894	461877
ELP1	8573740	8681160	7935720	8587300	7920220	7721220
NDUFA3	15291.9	12798.3	15934.2	18576.7	9798.54	16663.8
NDUFB4	1726300	1574710	2186970	1804010	1875200	2044700
NDUFB8	18648.9	18189.3	26335.5	27369.6	1	19082.1
NDUFA7	6768780	3963850	7794410	6334270	6143940	7517100
VAMP5	19482400	19891400	1	23175800	18447500	23688800
RTN3	11668900	8839450	12434700	12111500	9915200	10472400
LETM1	1263940	1325590	1514400	1008810	1540720	1584350
STBD1	297388	317479	310204	339696	510490	431689
LEPROTL1	4490.74	7765.25	1275110	5959.55	7622.51	8430.33
ZRANB2	1	5881360	1	5783810	1	4189570
SNX4	2185500	2945000	2353000	2677660	3592260	2574060
LUC7L3	5501200	6701650	5354450	5331150	5854440	7028510
KIF20A	58756600	61174100	59918800	46546100	46367100	48245100
KIF4A	73996300	71468600	68042400	60870400	60200900	57139100
MBD4	772795	669720	1	1204180	1028730	1008050
KAT7	3712040	3507020	3020500	4359510	3582370	3796540
ATE1	488076	1348620	1660140	525521	3607450	632284
VAPB	2499610	2307230	2410450	2913440	2434710	2658380
RASAL1	1	1	183351	1	1	1
SNAPIN	53286.5	60263.7	56860.7	49730.6	58090.6	60841.8
MPZL1	940888	698058	299926	707795	851794	674210
NDUFC2	241564	184910	247015	1	237680	220558
NDUFA10	7617530	7304370	6543820	6412200	5463840	5703780
PGLS	1090010	1168960	1472520	1076930	986244	1012030
PAPSS2	246642000	257894000	225958000	251848000	269981000	252073000
SMC2	24420300	23541800	21689400	22282900	22364500	22378000
ATG7	149908	146071	210906	179364	153913	165105
TRIM16	2652520	2507820	2040700	2042860	1995250	1922070
FARS2	2623200	2046610	1827910	2031560	1859130	2015360
LYPLA2	24347100	21568100	26345900	22493700	22430900	21179600
IPO7	17120100	15635600	15006300	15564300	15960100	16033600
ARIH2	931807	912092	622386	741118	1099580	844218
SLU7	50279400	40420600	34396200	35554600	30452500	58837800
PGM3	7166240	7093580	6619260	6467290	8147530	6847590
MOCS3	34987.7	38386.1	23105.7	29542.9	38342.5	27131.7
BRI3	55773.5	33940.1	84534.1	52122.1	59185.4	48123.7
SVIL	3499600	3288370	3105600	3563380	3016880	3553250
AHSA1	53158200	48116100	48427700	41684600	40610900	37820900
PARN	1	342497	176496	289232	348369	399275
PSMG1	10119600	9722000	10992700	8066680	11464300	10630500
FMNL1	279862000	292772000	251171000	242860000	230755000	251387000
SGPL1	12621700	12492400	11843200	12756300	13276900	13158100
CTDNEP1	55343.4	68092.4	75353	56784.1	58620.6	38489.8
NSA2	27978100	24173400	20535700	24494500	19399600	19348900
H6PD	1484700	2238820	2894570	2895120	6455760	6613260
SEC24A	3033230	2812100	2843540	3042460	2866170	2911630
SEC24B	2974330	3336030	2893270	2685600	2526920	2505620
VNN1	1270590	1584120	1341330	1350190	1183670	1281190
CBX6	150766	120554	85289.3	155370	132503	101297
TDP2	295853	281780	272752	422280	579038	658250
MPC2	6816770	6113740	8090830	7265100	6646000	7162450
METTL18	107258	123948	76358.1	50203.6	38887.1	120319
ETHE1	1359910	1122720	1857520	1622250	1387790	1324500
ACSL3	7866870	8827850	8018610	10448500	11223900	11548300
POLR1A	1456930	1885220	2079170	2455100	1543730	2096310
PCNT	1	133951	99846.4	101704	1	122937
YEATS4	876423	738670	1139490	968642	908362	1050700
ZBTB11	353166	236490	276633	563495	349052	472088
CNOT4	4481.97	1	4113.25	2752.22	5514.73	3140.55
STAMBP	1670320	1403340	1507110	1440590	1159570	1457400
CPSF4	20670800	20428000	20335500	23230400	24052600	22933900
ASMTL	210233	243966	245700	194519	250992	280220
CDS2	2802190	3105200	3508780	3004660	3293880	3335980
KRT75	1	1	63927.1	1	1	1
PPP1R3D	177564	152244	1	131464	134007	205274
BRD1	40694.1	28143.6	25822.7	40802.8	28771.5	20775.4
POP4	2569700	2144790	2026340	2554550	2292930	2326180
RAB3D	1152690	618366	920376	981127	984729	947454
OXSR1	13484600	13211500	13408200	12122700	13736300	12707900
HSPA4L	67219400	81686100	109291000	115413000	217484000	203679000
PTBP3	4664320	4239890	4115090	4060880	3685530	3494880
STARD3NL	1	1	15835.3	11064.1	1	1
LSM8	11035.3	15468.4	16524.6	16607.1	1	15467.4
AP2A1	1111740000	1126710000	1047830000	1065300000	1064860000	1074020000
WIZ	1010830	1046810	881175	1046390	949033	1051950
RIGI	5613680	5407120	5887420	4307600	4600590	4662060
STAU1	31329200	31689300	29932800	27513500	29064200	25764100
TTC4	414226	415950	458716	447947	347913	367369
TMEM50A	284673	279572	408252	410824	323960	383316
CAVIN2	11043600	10054700	9262440	10877000	11320400	11751700
BAG2	19420600	17794500	20311200	18122900	16417500	17016500
BAG3	35235600	34802700	34899700	33265200	34343400	33374300
MAP4K4	5520550	5837340	4634380	5156470	4760460	5243680
CRYZL1	1912940	1710680	2590730	2153500	2423430	985558
AIFM1	18938400	18738300	17655300	19123000	19522100	18777300
CLIC3	464645	430700	652546	495275	397775	428468
EML2	361506	1	479588	357515	210334	301727
LATS1	258514	308823	335660	189982	323911	287138
BPNT1	5855080	5642760	5709540	5231540	5177420	4780950
FADS2	14976600	14346900	13832600	17654200	16917800	19182500
DDAH2	856928	1064470	1931430	1120370	711518	861698
LY6G6C	1	47410.3	128764	105413	45082.4	54520.9
ABHD16A	30004400	29342400	25051900	27554300	22725200	24517600
C6orf47	82089.6	89965.9	53368.1	70184.9	57300.9	53670.7
TRUB2	4286040	4294710	3706900	3975890	4541990	4133030
ECD	3054720	4192730	3538140	3973670	4376960	3944230
SCGB1D1	3398360	4366830	8049120	5115680	3288300	4559240
SCGB1D2	8114840	8119910	11381400	8546570	6343900	6475040
MBD3	2408060	2374080	3139370	2888980	2723540	2637960
TOP3B	522119	449653	610199	560615	566924	427860
NUDT3	1	337982	1301980	511975	1368090	1135650
NDUFB10	5922970	5921620	6463460	6785460	6934850	7524560
CLPTM1	9217010	9728050	9781290	9964660	10461100	10611500
TOMM40	30327100	28202300	26246500	26671200	29162900	30432600
PEX11B	1580160	1248000	1262030	1293770	1184470	1368120
PAK4	2765480	3072750	2870980	2908680	3110990	2798490
APBA3	69475.6	51182.3	99772.7	105680	92064.1	83469.7
ACTL6A	1042680	774099	1367170	605059	777480	737742
NSD2	1834040	1972770	1586850	1909400	1891300	1972710
MOCS2	27559.3	20235.9	24996.6	22020	27179.9	17932.8
MT-CYB	1	1	586238	1	413674	411640
LDHA	767748000	740902000	753182000	716825000	694551000	649826000
GLUD1	4694320	4474390	5343750	4507930	6075760	6687530
DHFR	37010900	28759600	36773500	29708000	27252100	23624400
CYB5R3	23473800	20357500	22897800	20330700	18131600	20106000
GSR	28614500	28738500	32720300	32182600	33504000	28942300
MT-CO1	595336	738145	709501	826276	1079940	501909
MT-CO2	31713300	27758500	37863600	35398400	39689200	45297700
MT-CO3	3931210	2919330	3796620	3177990	4580270	4340840
SOD1	2615230	2450430	3699270	2142250	2472890	2959890
CP	8181120	8654230	9810930	9046380	6610810	6261000
PNP	1965240	2218170	3678700	2544130	1827460	1807980
HPRT1	13021100	12758100	16172200	11995400	11797900	10825800
GOT2	2583460	2872130	3734720	1889240	1936980	1679990
ABL1	18849.3	15229.1	17934.4	23497.9	19327.6	15707.6
EGFR	4775840	6005600	3997360	4198550	3990440	4850530
PGK1	114339000	114919000	123387000	110736000	134531000	123532000
AK1	17481400	14250200	17900300	13675200	15381100	13289900
F2	2610450	2519400	2832880	2308700	2329360	2639500
HP	355230	571203	763675	637580	544200	573323
F10	1582480	1606540	1591770	2168080	1806640	801910
PLG	7732.17	11354.2	12402.5	11708.3	18136.8	9879.35
PLAU	3614610	3720810	3788720	3399020	3857050	3588290
PLAT	12619400	9743810	6690370	9496980	7868310	9325350
MT-ATP6	4715740	3451390	6316510	4036640	4378730	4196610
CA2	1	1	1	3377.23	1	1
ASS1	2637150	2124090	2723450	2411400	1810010	1764860
SERPINC1	169582000	193889000	151950000	194355000	177555000	171944000
SERPINA1	20616.4	22670.2	53495.9	40569.4	25509	24669.7
SERPINA3	148634	94739.2	1	187962	114340	159801
A2M	312539	270707	281642	358198	276348	273274
C3	2470200	2782210	3037070	3400460	2281500	2699990
TIMP1	2069380	2442040	3425670	2132260	2083220	2445260
CST3	363031	331823	734395	435527	349373	281804
CST1	4534840	4262570	8823580	7193910	7242720	4963250
CSTA	23545400	24362100	49973100	38596300	31931100	27480000
NRAS	6190560	5410900	8430280	6274420	6382620	7851280
HRAS	867288	770639	711247	1295620	1118050	1189860
KRAS	63804.6	91411.8	102483	77663.7	90360.5	100176
LDLR	1709870	1901010	1606600	1751520	1603520	1620220
JCHAIN	4958060	5052400	13539100	8235460	5991260	5284230
IGKV3-20	1	1	601095	1	1	1
IGLV1-47	135753	1	383178	212790	237835	181862
IGHV3-23	1	1	1	1	1	1
IGHV3-7	411519	468791	722548	389812	403179	340474
PIGR	15437800	17827900	40855800	19464800	21693500	17849200
IGKC	7260890	8358590	15884900	9309490	9133910	7364640
IGHG1	5753760	7934270	13100500	9652660	7146610	7209930
IGHG2	2615350	2732260	5022840	3422640	3373830	2512360
IGHM	979857	1056150	1558640	1274350	1005540	881191
IGHA1	36439800	43786900	98470900	58633600	50915700	39725400
IGHA2	3730940	4586730	8263500	5548120	4194440	3903530
HLA-B	14472600	15727900	15378000	13305400	15180300	14985700
HLA-H	1654310	1431160	1176420	1506450	1452190	1592580
HLA-DRA	17334100	15874600	18831100	18395000	21736300	20393000
HLA-DQB1	3337.05	5070.78	3484.56	5074.49	5602.05	3911.25
HBD	5072540	7347030	8406500	6082670	4933730	5905050
CRYAB	1	4008350	3363090	1	1	1
KRT14	567905000	722275000	1156620000	872679000	591604000	609447000
KRT6A	84957200	112360000	183652000	167328000	88993900	79657400
LMNA	147118000	147601000	148032000	161843000	154247000	160526000
APOA1	3171180	3102920	3005110	2941800	2754860	2406980
APOE	855547	1	873942	634489	1	1
APOC3	284558	345866	600866	332180	401826	351371
FGB	1	1	1	1	1	1
FGG	1	496609	1468020	1143540	723058	597413
C9	734157	717952	542746	861810	945020	957449
APOH	5413380	5783050	5028100	5714140	5054750	4540620
FN1	4214710	4137730	8575610	5382040	5352900	5426750
ORM1	1	1	1	6702.83	4591.45	1
TTR	321192	549092	494867	717084	117176	124077
ALB	243834000	296812000	365794000	387961000	289637000	318535000
TFRC	64335100	65460500	65790400	68058100	71204200	70390800
TF	289807	292519	571536	472109	223168	353146
LTF	10526500	12773200	17927400	18263900	14237200	15067600
HPX	1	1	1	1	3474960	2245910
FTL	3917300	2721020	4957880	3226160	3264140	3401650
FTH1	784361	667550	799245	728646	711000	835874
MT1E	45770.2	61677.8	71375.4	35948.8	65678.1	41471.5
PRH1	1129320	1441500	3304280	1929970	2685450	1204240
SMR3B	1	1	1121270	684774	720991	1
MT-ND1	1671570	1553950	1709720	1622670	2001400	1996340
MT-ND2	1939850	2345930	2569810	2276130	2538410	2394450
MT-ND3	40430.6	33911.7	32867.8	33008.6	29601.4	46826.7
MT-ND4	270600	323683	417176	133904	259736	223515
MT-ND5	7099.39	3838.94	6054.34	4336.84	6326.57	5921.83
MT-ATP8	1889770	1706970	1961400	2032010	2106610	1764020
SLPI	101772	1	429487	159680	129886	111336
VTN	1403750	865332	2129100	942110	1229980	1825070
CAT	25648200	29458200	38074300	35743400	27004700	32817900
RAF1	15299800	13959800	12198000	12635400	11917000	9825120
GBA1	8003720	8350300	11383900	9891580	7633320	8553190
FUCA1	282709	279580	437026	203104	233326	262932
ALDOA	21551700	22794100	32775200	14974300	15485900	14352600
CSTB	54749800	49944400	85173900	53819800	43843800	44368300
ANXA1	16940700	21390600	45318600	16827000	20964600	15835300
APOB	13137400	12956700	12951000	14296700	13996300	15153600
NR3C1	989374	939306	965428	1164580	1563190	1421110
PRNP	249898	237978	311063	249375	262447	209587
SOD2	83688.3	46148.6	101074	63652.4	58710.6	61433.6
OAT	21780900	21010300	20307600	22711500	20503900	21821100
TK1	6575830	7137970	7573320	5471900	6192510	5491320
CD74	9909140	11615000	12816500	15745500	16499000	15948100
KRT6B	7503350000	8123800000	13570600000	12286600000	7373770000	7288160000
KRT1	15678900000	19459000000	24714700000	24788400000	17080600000	20595200000
SEMG1	161256000	145104000	283432000	188181000	176144000	162383000
TUBB4A	11562200	8222510	9588790	12238400	8638760	11761200
GAPDH	1321620000	1292590000	1333600000	1234680000	1197330000	1082250000
ASL	4011660	4807240	4595070	4916600	4377230	3990060
HLA-A	35897900	37879200	33723600	35046700	36690200	38494800
HLA-DPB1	8629690	7470160	7821240	11721400	11759500	11255300
ERBB2	1180820	1338220	808758	1034750	1066400	881349
CAPNS1	1533900	1646270	2117630	1682430	1259750	1297070
TP53	15177300	14023400	14597200	13479100	16338100	15304400
HSPB1	133947000	138976000	168522000	156566000	143769000	138766000
TYMS	12313000	14570500	13991000	14206700	14969200	13658500
RPN1	60290800	61737700	60959100	64104600	72190000	72784500
RPN2	47217700	50389900	51379300	51087400	57737000	58566000
GNAI2	42777400	61203500	65981200	77797400	101431000	98434800
H2AC25	17380600	14200000	23085600	20634800	13244400	23006300
SLC4A2	593316	776434	455374	812392	694046	623086
ATP1A1	26224900	28319000	29800000	34193200	40629200	40897000
ATP1B1	13269400	13540000	14357100	15076800	16377700	16017000
APP	1	996089	1	1	1918790	1
ARG1	18237600	23518000	38273400	25259800	19442100	22066900
APOD	1502430	1737950	3292450	1972870	2163260	2614180
ALDH2	14149200	13051700	15432300	12899600	13014400	13213700
S100A8	306782000	280030000	456077000	461560000	266219000	374016000
HMGN1	2943.36	4033.86	5403.46	1	1	2074.37
SERPINB2	13681900	19112900	31612400	23428800	17308600	16074000
SERPINE1	6315620	6388870	6568850	5165880	5541170	5396630
SLC25A5	85242300	79501800	84617900	78735200	77305800	80248600
SERPINA5	62402	73352.4	66658.3	45040.4	47687.1	45789.1
SERPING1	4780610	4547800	5521720	5256250	1	1
CFI	2317060	2804440	2656170	2892750	1658650	2312030
ISG15	71217900	69555800	85122900	55260800	62623100	57428500
MPO	1137240	1302660	2806370	3091170	1167100	882236
PCCA	86985300	86612800	78201500	101048000	110907000	101873000
PCCB	51401200	51464000	47734700	58056900	66526100	60386200
EIF2S1	37591900	41309000	40653700	38895600	50883500	48752100
HMGN2	2546470	998060	3090450	1	1589010	1320090
ICAM1	7188790	7110790	6630710	5258210	5559590	6237510
RPLP1	76108600	58448000	81818000	64744300	70488500	64796700
RPLP2	21584800	18515200	23462700	14978200	18694200	19191000
RPLP0	83168000	80350000	80964400	77107600	87032100	78509900
JUN	18118.5	14599.5	15791.5	22359.5	17240.5	18345.8
POLR3D	2682800	2587360	2428250	2242060	2301380	2335540
SSB	4367760	4144340	4171300	3123310	3145580	3479080
ATP5MC1	2397390	2050550	876454	2779440	1	2026360
SERPIND1	376960	404931	619612	656836	591867	1
ITGB1	5039970	4908110	5851380	3689250	4657790	4325890
KRT18	561365000	547893000	563317000	547425000	475884000	501047000
KRT8	510702000	508135000	518373000	507879000	427327000	440654000
CALB1	13768.3	1	23670.6	8658.71	22991.7	5541.21
UROD	526142	524729	903695	375962	378597	206084
GLA	167483	198118	313708	206028	193408	225616
IGKV4-1	601366	855008	1652510	758353	764209	1002140
GSN	3292440	3157550	3957230	4466040	3425170	3609330
RB1	83849800	77044800	68620400	73885900	74395900	72792400
PTMA	1	1	457556	1	1	1
CDK1	907288000	837700000	786846000	661974000	695942000	669802000
ATP5F1B	81390900	78055400	81422000	77971400	77166400	77448700
S100A9	218611000	202231000	354702000	359472000	200166000	250696000
S100A6	52307700	57319000	80790800	53671600	50263200	45187100
EIF4E	43040800	46635400	45340400	45312400	46707300	38318600
ENO1	1115930000	1042320000	1111610000	1077880000	1081150000	1018550000
PYGL	27227200	27098800	25599000	25655000	25218000	23974000
GPI	5212950	5706990	7801840	3671810	3867030	3159090
NPM1	261770000	249617000	335773000	239283000	249565000	263948000
TPM3	3001640	4037510	6764320	4579730	2683430	3326350
ITGAV	33582.4	31330.4	27428	33053.3	26164.9	43164.8
HEXA	1174740	1459620	1588930	1549750	1049010	1107960
EPHX1	1	1904900	1719100	1689110	1	1801830
LDHB	88007300	84923400	87936600	74832500	81010600	75469200
CENPB	1442540	1299570	1342920	1874590	1702640	1862270
GPX1	42933700	41393300	51416800	53777400	57208100	60586200
P4HB	9113950	9353900	12099400	7127020	6803870	6500320
KLK3	17524400	18582100	32516100	21165800	17176300	17464800
H1-0	6045360	6913190	4802170	5811300	5572110	6203260
CTSD	101442000	107334000	118006000	135252000	119373000	137019000
ANXA2	296871000	374264000	447539000	411281000	555670000	502287000
C8B	253177	354467	265292	270340	1	395429
CAPN1	11531700	11646800	15121400	10949800	10097500	10628000
TUBB	631020000	601021000	610937000	576318000	581574000	522671000
IVL	1317600	1650010	4048920	3152640	1979690	1965540
PRSS1	5539680	4277300	6563030	5580490	6046860	6120040
ADRB2	180128	157685	175791	180899	172948	300811
PSAP	119939	110509	204906	1	124470	79817.8
HEXB	10277900	11516800	15928600	11560700	9558760	11390000
CTSL	1	1	9564.08	1	7160.74	5755.99
PFN1	76078600	69919700	143781000	45354800	54052500	41872900
APRT	8916780	8346710	11250900	9866260	9588440	9763780
EPRS1	20527900	22865000	15163900	20321700	18470400	19358700
CTSB	10747700	11756700	16380800	13347100	12850700	11844700
HSP90AA1	412854000	445526000	498574000	441932000	543991000	504330000
HNRNPC	176725000	198901000	211981000	225461000	286044000	280832000
YES1	116320000	112405000	116128000	147418000	145399000	163602000
LYN	12550200	13963400	12975100	14840000	15096700	16684700
FH	34723600	35883100	34660900	40133100	40291100	38645700
ERCC1	19225.2	1	1	16116.4	13593.6	1
THBS1	11899500	11738700	10309700	11660500	10867600	11952500
SP1	80787.9	65350.5	80333.3	107335	102674	117889
MSMB	3291370	1501700	3029220	21377.2	1936020	17511.7
ANXA6	16324300	29385900	34954600	38147700	63056900	56209900
RHOC	23608100	19015400	26261600	21066700	21531000	20224100
CD55	2341500	1597740	1972790	1470100	836881	725948
SLC3A2	66579800	68506100	67702900	62720400	68792400	71435600
GUSB	208537	190229	250832	210812	231725	238651
PFKM	13675400	14283400	13657600	14382400	14704900	12824200
HSP90AB1	338253000	354819000	380297000	365030000	425031000	388692000
SRPRA	19949700	20188800	19986100	20980600	23028100	21933500
ASNS	10058200	9320710	9102040	9880740	10412400	9941310
ELANE	584638	735583	1071270	1232630	1024780	601283
SOD3	32976.5	26090.6	64368	35936.7	30740.7	16687.5
CTSG	382899	659995	625768	865429	406031	305635
HMBS	1499450	1552170	1852390	1552530	1520020	1125620
PDHA1	49543400	49985200	48933200	51987900	51997600	52441600
CYC1	11270900	10729500	11778800	12636800	12442500	13050500
SNRPB2	1602780	1805760	2163350	1646250	1588420	1667660
MET	1003390	1442030	1135330	1289850	1379130	1477630
MELTF	3657750	2890150	3536170	2262300	2782280	2733430
MYL3	3396020	2657680	3455130	1968600	2283900	2153830
SNRNP70	29024100	31568400	28623600	24385500	24384500	27545200
ITGA5	1	1	32744.8	1	1	1
NFIC	2347920	2636890	2490460	2498570	2801180	2704250
VIM	2245850000	2219150000	2329040000	2362740000	2062270000	2164800000
SERPINF2	32820900	37210300	36211000	36655900	30344200	29341200
RPS17	42088500	32541800	47391500	42156300	37100100	37380500
KRT19	227503000	230341000	229587000	234453000	191619000	224598000
KRT7	226808000	211081000	224790000	217056000	185304000	199888000
GNAI3	5987140	8481410	8762070	12239200	16968900	16571800
ANXA5	6912600	10675900	11420000	10958600	21987100	16948400
KRT16	10028500000	11316700000	18793900000	15349300000	9724190000	8752600000
STS	2014870	2012680	3305260	1884000	1491000	2435270
RPSA	55736600	51422700	54865300	47796300	46041400	46173000
CD63	10141100	9490770	8398900	7434340	8998340	8729840
MRPL3	9729400	13412200	11906300	13506600	12142500	11666900
SNRPA	9023830	8128040	9953740	8352240	7359680	8984550
ENO2	43634.7	80623.4	78715.8	55794	47537.8	60238.4
ACAA1	7496790	7565280	7134450	7891480	8822960	8639990
SRP19	4228860	2735690	4419040	4430640	3529710	4662730
GSTP1	33113300	29653100	39900600	33824200	32680800	39713400
CST2	573432	450282	1175320	785488	1095970	580758
SNRPC	10328000	11579400	14240000	13274900	12562900	12691300
MMP7	326252	316286	869154	393699	331576	247683
LGALS1	49289100	42325900	65074300	36230400	40332900	39786400
QDPR	1	873678	1	600265	2146450	1354420
HMGB1	2825970	3765190	6503090	1939760	2045620	1914460
FBP1	1	233408	412103	281893	157850	140909
GNAO1	31064.2	23997.7	27809	29595.1	48522	55189.9
GSTM1	849483	623298	718464	419270	876709	866873
TPM1	2156890	3100570	5060690	3519280	2194510	1760390
CLTA	4762960	4193200	4368850	4155600	3736890	3464850
ANXA4	2921890	5863230	7253190	6422490	11855400	9103200
CNP	22942400	22057500	21565900	23925700	22849600	24852600
HMOX1	13248.9	18989.4	42692.9	30182.9	24525.9	26338.8
DLD	20828300	20916100	23514400	17994300	20299500	18023000
HNRNPA1	103943000	97627200	100945000	88585200	93575300	104992000
SNRPA1	8820410	8533530	9906320	8827470	7721310	8045600
CTSH	3598050	3488580	6271970	4444550	4346520	3796570
COX6C	6068540	5525720	6699390	5732160	5926670	7439500
TACSTD2	942413	885875	1588960	1281070	1480080	1300090
PARP1	97600900	95186700	91659400	105653000	110488000	106715000
POLA1	1836090	2088020	1453670	1837170	1828500	2137660
IFIT2	1515770	1547880	1500080	896820	894483	890123
IFIT1	14887900	14433200	13466900	8689840	8802180	7964340
LTA4H	21360.2	15879.7	34470.1	31698.2	20530.7	17238.1
ALDOC	512441	598936	904768	442154	352839	413439
C4A	42599700	41197900	55717500	38366600	36595100	35947300
H2AZ1	59375100	49648100	66592000	93999200	74104500	70734800
H2AC11	625622000	539784000	805119000	784244000	616282000	766669000
TFPT	5271.88	4383.09	3859.21	1	2353	3472.03
FBXO45	2411580	2028960	2265780	1782450	2483910	1871470
KRTAP1-1	1	1	4163.65	1	1	1
ANKRD34C	494227	764264	653563	53522.1	873689	705308
CISD3	5810780	4015980	5779830	5282980	4925490	4590030
DERPC	47591700	39887200	1	42142900	49994000	42273500
CHTF8	1	1	221761	12068.3	348226	203451
GSTT2	4741380	3442880	4214340	3821900	2701220	3186910
SLC35E2B	44782.2	86416.7	66179.6	61686.4	74391.5	48790.4
TRAPPC2	1	23022	20810.4	24973.8	26995.6	21198.6
RAB34	53999300	48142600	50716400	53587400	54264400	46100600
SAA1	190938	1	258142	275088	202087	136505
MT1H	890908	259395	327473	7282.93	702044	263955
HSPA1A	46166900	43380800	43428300	45635400	47517200	42737100
IGLC2	16646200	19278700	37747800	23492800	17635400	17134500
IGHV4-30-4	1	1	277679	1	1	1
CALM1	766450	906952	1756180	976300	954401	974125
SLURP2	78886.7	109501	166231	219828	68247.3	86140.1
VSIG8	1	7332.43	40933.2	1	1	1
POLR1D	1473930	1702930	2349390	1663540	1928570	1963920
EEF1AKMT4	1	1	1599540	1	3343170	2436370
AMY1A	1602030	2922270	3706490	2585210	5051260	2126840
ZFTRAF1	2672360	3304090	3669260	4171800	4606720	4066390
RAP2A	390120	1	553595	513450	491030	282646
RO60	13727000	15001600	17015800	13630400	19714400	18074100
GAA	304799	313139	595525	382977	260010	308493
RRAS	15376600	15946000	18486400	17852400	17154400	17545300
HLA-C	70385500	75561300	81693400	76681200	74045000	74300700
ARAF	8620100	8209970	7447710	7546240	7375990	6574330
H1-4	72017600	71123700	63579300	75221300	79328000	79968600
DLAT	87060900	94783000	88571500	104438000	111927000	107195000
PTPRF	40860700	40848400	36945100	42537000	38988900	45807200
NR2F6	1	1	1	1	1	79127.9
TXN	65141200	75792200	99293000	90653400	70055600	81074000
COX5B	9916.98	14966.1	26628.4	1	1	18948.6
CTSA	19848500	18318300	29899400	22938200	21417400	22552300
MGST1	70506900	59641600	79269800	68175800	65575700	66617600
C7	391420	194612	182551	385378	244176	215418
PRKAR1A	630996	631333	865981	573710	1076650	1214100
TFPI	158656	122793	113165	190162	129510	143615
UROS	9192.98	1	35410.9	1	14666.5	17775.9
ESD	16976.1	21123.7	16209.9	27644.5	18059.3	9366.03
HSPD1	119584000	118246000	124673000	123629000	121415000	125400000
CLU	5355900	5149680	11206100	6940290	6319780	6195940
HSPA5	407443000	377821000	363718000	367804000	333629000	329527000
ACP2	1	589957	1	1	1	345644
HSPA8	516786000	508856000	500623000	468764000	491984000	463098000
SLC2A1	75904600	72773900	70928500	78858200	81747500	78661500
SLC2A3	3439250	4571450	2885200	3840060	4082290	3759950
EPB41	87129.2	67807.8	52940.4	70850.2	94427.8	112910
UMPS	4939810	5131670	4934650	4275960	5835560	5711310
PDHB	28018600	26772200	27221400	27605500	29237000	27930400
DBT	68156700	75514000	76534900	83444900	79492900	74192000
PYGB	46365100	45633700	43645400	45475500	44218800	42042800
PYGM	1	1	1	1	4875690	4754220
RALA	3227140	2676010	3652170	2647010	2768600	2870310
RALB	7126410	7146110	9379390	8763280	7255200	8777430
BCR	6117360	5737640	6948200	7560280	5868310	6380430
LAMP1	5582680	6188710	8839260	5834310	4657580	5933900
ACADM	495749	507888	460979	444623	437232	407857
TOP1	163539000	170399000	161293000	164591000	136284000	138420000
TOP2A	24177500	28401400	20208100	18331600	13862300	16838300
G6PD	26377900	29136900	33135300	32780300	43229800	46148800
ESRRA	1	1	1	827.021	950.964	2666.25
PC	2762560000	2692760000	2741490000	2864540000	2814720000	2661710000
MTHFD1	83811000	85942900	84981200	88079700	98932400	90151600
IGF2R	1877820	1942040	2132320	2115450	2189710	2244970
ADH5	8262110	9639430	8904690	6975410	7464520	7289360
CDK4	2827390	2539980	1993440	2327640	2303900	2122710
SRF	1200780	1109380	1231660	1455370	1160790	1444200
PRPS2	38144200	34060600	35250500	36288500	41762900	35050500
PABPC1	274155000	292588000	318863000	335368000	357821000	342358000
PCNA	19024500	17561900	18024400	16777600	16313700	16245700
KRT3	136934000	146090000	275777000	219712000	136272000	117035000
COX6A1	2993770	2105490	2565790	4310120	3268400	2704740
HARS1	3222380	7036450	6478040	7973890	13701600	13172300
COL6A1	27587.1	1	23171.1	48194.3	15293.3	21107
SLC25A4	17287200	14543000	14858600	14751600	14447800	15020200
SLC25A6	453561000	409086000	434939000	409400000	380691000	404935000
F5	3429300	3164770	3164980	2524590	2939910	2444130
IMPDH2	32186500	32221500	32651400	28748200	29860800	28548100
TPR	7147820	7919440	8390260	7748370	7800590	8660810
PIP	40369800	41045600	76919900	52604800	41021200	35227700
CKB	277109	1	760149	437183	463945	524266
ANXA3	10998500	15649600	20500200	16984400	41475700	38631900
CKMT1A	1010200	1699100	2051950	1804350	1125710	1399640
BCKDHA	626773	1108240	710864	875323	691954	968873
SKI	8440.35	9496.72	10492	9641.52	14647.2	13165.1
ACTN1	14217600	19007100	17223000	15214100	18831100	15604000
SRC	5183930	5790410	5918020	6215040	7246960	8261440
PEPD	1092340	1112980	1921780	916960	912630	892980
XRCC6	55707500	56886400	59024700	61940300	65602900	65831800
XRCC5	50893400	56588500	57115100	65077700	61953200	62926200
COX4I1	1865520	1568660	2067000	1643660	1191190	1439720
ALAS1	283977	247355	205156	174773	329710	255779
IFI30	465699	453546	1032070	800480	446004	581438
LAMP2	4579620	4989220	7310130	5070540	4116710	4825160
RNH1	6279770	6140690	6845850	4543390	5300470	4708790
CYBA	1485400	960951	1294010	1093510	1315720	1255650
EEF2	190555000	193595000	194745000	178947000	183480000	163873000
KRT10	11342800000	11679800000	15933300000	16325300000	12376900000	13779600000
KRT13	2473900000	2827260000	6672650000	3904710000	2138700000	2322090000
KRT5	4476070000	5151670000	8703790000	6341900000	4421390000	4734110000
PDIA4	18861700	21722600	27443700	24482900	53156200	49725300
C6	339132	261216	189153	378514	400552	350850
P4HA1	12653300	12497900	13099800	17095300	19633700	19960700
TPT1	1895780	1272320	2573880	1111450	1379190	1052160
ALAD	1617320	1756510	3022410	2014930	1498430	2003290
F3	5121830	6123170	6784220	3465890	4222700	3793380
HLA-E	16431300	18965400	20536200	19082900	18066500	17752100
LCP1	88141.1	84977.5	163579	96321.4	107558	70271.3
PLS3	3139150	3306670	3976600	2873290	3283470	3304600
APEH	7710310	7676480	11498700	7428790	6736710	8000680
ETFA	5310810	4935560	5372280	5365930	5702550	5604630
GYS1	1699710	2174370	2385080	1970300	2749090	2601970
PRKAR2A	12305200	13346100	14246500	11491900	13224100	12679900
ANXA8	68919.1	63185.7	118785	54893.3	46719	44150.2
ENO3	143577	94232.4	112613	114051	83117.5	70039.6
GTF2F2	26393500	26838200	28870700	27092500	30235400	27103900
CD59	1925530	1421500	2021310	1237980	1297480	1315530
MTHFD2	9937640	11217000	13082300	10382100	12246700	9583850
MIF	14882800	13786100	24173400	10435500	10115200	9009180
PRKCSH	37686700	44062100	56151700	20798600	34843300	27840400
FDPS	26991300	58585000	72710500	85333500	162799000	132270000
TRIM27	16693.2	19119	1	23009.4	19957.1	9572.64
CPM	5274480	8585980	7446080	8741730	6005560	4853170
COX7A2	3415580	3016010	4519270	3942910	4002700	4883560
AKR1A1	3660310	3053160	5054420	316432	1877820	1263850
PLA2G2A	996366	700612	1	1783440	1492740	1
PKM	1665590000	1608590000	1635460000	1650920000	1744920000	1570800000
ACYP2	1007130	947196	1285460	932081	946485	819913
HSP90B1	171547000	187155000	205117000	210227000	281600000	271099000
CCNB1	3570110	3600320	3643830	2418550	2190090	2175220
MYL6B	1	1	1	1	1	1
SNRPB	31181500	27266800	27916500	28656800	26642900	26950300
IDE	21636600	25670400	34843200	28255600	24861600	23488700
POU2F1	1	200199	1	221590	166828	201076
HNRNPL	1491830000	1527480000	1441570000	1614350000	1861900000	1866310000
DARS1	140264000	134856000	135194000	133681000	141395000	130101000
ETS1	95265.4	65208.9	71300	74917.5	79338.3	54857.1
JUP	65817400	81149000	154445000	103467000	72451800	74672400
UQCRB	6231.36	6596.52	14519.3	1	1	1
BRAF	1	1	1	1	967162	1
GLUL	2022890	1487450	2229720	2047830	1438210	1871110
AKR1B1	2113020	2237140	3612360	1144530	1510540	1172410
PVR	77379.9	1	35169.3	60281.2	79408.9	61637.5
RAC2	80197000	64853500	77181400	77879700	77707200	79817300
GSPT1	8178600	8094390	7477730	7556840	8036370	7343070
IFNGR1	1	1	1	1422780	1417060	484067
B4GALT1	1667630	1622010	2187480	2172960	3995210	3794660
ACP3	8437960	8961110	17600200	10451400	8446190	8801550
EZR	6067790	7162490	8781540	4845220	8038280	6564800
ATF2	1	2841.34	1	1	1	1
FOSL1	2880110	2625790	3491550	2071990	2957720	2761910
CSF2RA	5888.28	5617.44	2997.31	2903.67	1	3712.74
HTN3	1	1	16337	38987	36900.5	1
NME1	19029800	16580700	31605600	14058800	12884200	11340600
NQO1	2215780	1884660	1529870	3170570	2755740	2395490
GNS	102837	119959	144705	113850	114604	98626.9
PHKG2	110067	110127	119187	82392	96927.6	126262
RPS2	252916000	233132000	224288000	229388000	215579000	197815000
DSP	74518700	97898200	171658000	126257000	79163600	88221400
RPA2	9598150	9314840	9381190	8930940	9155780	7982840
CD44	23430800	27044400	30083800	21053500	23344100	20866200
NQO2	882675	554901	923118	544469	599245	763606
H2AX	2811260000	2291220000	3354710000	3886460000	3099620000	3836160000
ITGB4	25727800	25330100	26216400	27691500	26081700	25582900
CBR1	15408100	15399300	17826000	14210800	24146300	22164800
ACADS	6582250	9031180	6712100	7115990	7100940	8453800
SLC25A16	76315	1	86535.7	70248.6	48125.3	44786.2
GLB1	2459420	2552970	2379710	2694400	2586920	2680510
NCK1	296314	496984	406315	388934	500361	555474
H1-5	39666400	41031700	31966700	38168400	60580400	47406500
H1-2	641782000	593032000	512355000	599223000	591605000	675695000
POR	1584730	1578560	1783900	1564900	1388840	1876900
FER	1	1	1	6570.51	5828.21	1
ATP2A2	33983500	35452900	35688300	41008700	42251800	43055200
CPE	673480	883944	1501120	1021030	621086	806747
PLCG2	104689	164648	115705	103973	98029.5	92823.7
FAH	3272410	3371350	4577930	2287440	2926390	2475000
STMN1	3849790	2065700	6679120	1299270	2682660	1185030
YBX3	19969500	21766800	21540700	22116100	22196000	18048500
ZFX	1120080	825382	1008260	899795	880074	970823
ZNF22	8343690	8376880	7493010	8726420	6941560	6979700
ZNF24	8504530	7056490	7461210	7819160	9415960	8301510
ZNF30	1324390	1843340	1	1	1469360	986447
HSPA6	50123000	43498500	46709600	47029500	48139000	45691800
HMGA1	3979900	3183490	4372800	1796060	2136860	2057970
TMEM11	11718100	9224850	12254000	9973220	9200050	9474620
GOT1	2360020	3236630	4160260	2323190	2461670	1890680
PRKCA	23019300	26401900	23360000	24884000	25566200	24455200
JUNB	534437	1	1	513887	4542.2	1
ITGA2	574164	727075	552047	380166	401081	475640
SMPD1	1	54033.7	56903.2	60243.2	31199	1
UBTF	11032700	11046800	10302100	12263400	11984900	12558400
PRKACA	19643300	17726000	15761600	15903600	15128100	14759900
CAPN2	40543000	38899700	40060900	35088800	34810000	34126600
HLA-G	2482570	2453740	2653890	2784170	2888490	2468540
PTPN2	1788060	1685470	1522700	1712750	1475100	1545760
CTPS1	30844700	30082300	29195700	26713500	30346700	27367100
DDX5	176754000	163809000	164032000	168591000	142069000	142091000
PFKL	19579000	19598100	19078000	19296200	19016100	18202900
GM2A	6386930	7357240	12442900	8953760	6800900	7920980
LGALS3	4188060	4946330	8512300	4231390	3434670	3726560
IGFBP3	26347.2	31869.8	44546.3	32556.4	26578.8	31190.2
PSMC3	20141700	20672600	20465800	21113200	21976800	21439300
TCP1	149971000	139676000	137408000	135104000	128863000	116494000
PTPN1	819936000	827904000	767487000	868043000	1021260000	1021620000
ERCC2	2686550	2597070	2423470	2647540	2567540	2578310
RPL35A	138539000	106605000	131325000	102489000	85751000	89469500
ITGB5	528052	396794	619291	1	864536	684958
ARF4	196051000	162732000	212508000	172539000	163250000	153744000
RPL7	212742000	183282000	158422000	165578000	142594000	139526000
VCL	103088000	120838000	175011000	117584000	82034600	87901600
PTPRA	286657	308454	283724	422862	366172	375208
NAT1	74930.8	1	1	1	109113	1
IL1RN	685708	1072970	2102410	1502000	882888	954215
SON	8102430	8705620	8064610	8614520	7035030	7676840
NELFE	131057	109278	141057	113613	133149	139138
RPL17	162163000	136780000	165390000	148527000	138630000	138800000
PGAM1	35949600	39709700	54929000	25707800	23948200	23219800
RCC1	31159100	32941900	34780600	38922000	42885600	43087900
ATF6	8795.24	6523.83	13515.4	9831.42	10731	5586.1
LIG1	1904080	1703200	1894970	1604750	1985870	1870110
XRCC1	8695260	9885550	9350440	10637300	10922900	11764100
KRT15	2749740	5357320	7061540	4038050	3467480	3952630
KRT4	1959480000	2078390000	6731120000	3417810000	1418180000	1239260000
PLCG1	10460500	11586300	10368100	10247100	9549760	9436310
NCL	44032200	44556500	46156600	33827500	33874700	36150300
HK1	33504600	32932900	31997200	33029000	34928300	34234400
POLR2C	490948	360750	604251	564680	593405	528647
POLR2E	3654810	3446950	4214800	3696560	4241040	4097600
NDUFV2	395663	337537	417123	281171	267734	315056
ELK1	1	3063.76	5811.68	3656.77	6650.53	4429.72
ERCC3	8642340	7829350	8079610	8405150	7685720	8068690
EIF2AK2	12222800	12016900	11122700	11401200	11919700	11213100
SRM	37509000	32472100	33635700	31012700	36207500	31486600
CSNK2A2	11123300	10217600	9302970	9727030	8751250	8480670
NFKB1	2898790	3215900	3078310	3031560	3570640	3574260
PI3	13354.4	18365.5	37691.6	6459.66	13536.5	33925.3
TYMP	3914990	6637020	8336820	7550940	6516760	5013410
ATP2B1	8458000	8477990	7519380	7180430	7337680	7907030
HLA-DPA1	3457550	2948680	4190890	5279610	4388440	4958710
EIF2S2	38100800	38024000	38247900	40823700	48559500	42140400
ANXA7	6880400	9208750	10366700	10174200	11486000	9921740
AZU1	32628.3	54254.3	78949.2	113994	73116.3	26484.1
TBP	2835110	2268660	1816260	2354980	2451980	2195780
BTF3	5654.53	5819.04	6263.88	6392.4	5844.19	3526.78
RAB4A	47940.3	45796.7	71152.2	48459	44704.2	84970.3
RAB5A	13949300	14811600	14600000	13014100	13006100	12554100
RAB6A	22891300	20564200	24470800	22599200	21437800	22591300
MSH3	67232200	69743900	64028500	67579300	53428800	58553500
MX1	4124110	4939710	1	4298980	3423020	1
PSMB1	7358680	6851340	11401300	8046400	6269210	6834070
COX5A	1489900	1436530	2192460	1190590	925364	1433740
LMNB1	61724000	60989100	62726700	66197000	66727000	76385000
ITGAX	858953	368758	1974800	47302	401569	360112
PZP	5748920	7102440	8663760	11008100	9125900	8051720
CAST	708740	915805	1031870	427869	804195	730729
IMPDH1	374466	325709	503113	376613	301238	295633
FLG	25619000	28757100	49625200	37954700	28852800	28620200
AGA	203024	265593	317238	368870	244332	329032
RASA1	11678800	12250800	11590500	11397100	13080500	11611000
CDK11B	6737600	6801740	5337690	6526370	6685540	6979510
GSTM3	7356800	6866030	9007510	6970880	10165600	9965910
ATP6V1B2	31614100	33816500	37983700	35665400	53503900	50532300
ATP6V1C1	7007980	6595060	6185080	5621170	6255190	5399470
CSRP1	3531140	3279070	4458330	2693830	2769590	2927690
FLNA	176696000	186231000	187581000	165777000	162312000	161286000
ACO1	19637100	19034400	18450000	17061400	17198900	15724300
FPR1	54663.9	63999.3	26503.4	82018.3	61422.6	63109.7
NT5E	22827200	24140500	23058000	24660100	24393700	25240100
TAF1	1	21479.6	23539.2	1	1	21294
MDK	35945.4	43242.6	39896.6	44222.5	37456.3	45225.1
VDAC1	182060000	175595000	187326000	196571000	225555000	230841000
SDHB	3092100	2861340	3745140	3498240	3001310	3446800
CD9	571321	424760	848360	406335	568041	464022
BCKDHB	415651	1	1	585226	1	1
COMT	1997210	2169700	2467600	2397800	2642960	2777540
TGM2	20816400	22158800	23921000	18406800	20968200	19573800
MMUT	44597.1	35491.5	32337.3	42468.9	37161.2	56362.1
OSBP	7358040	6868560	6775290	6421230	6902880	6204160
PCMT1	113869000	108626000	130113000	98693000	105603000	88989000
LPO	1	1	5497.88	5605.69	1	1
FUT4	10429.4	11582	10317.2	14764.1	9157.98	12578.1
FBL	137916000	137478000	137401000	145294000	132333000	135928000
GART	48580300	47681500	46927200	44444900	47368400	43417000
PAICS	36208500	35784800	40408800	32987900	32614000	30786000
IDS	1	52113.4	57118.1	44593.9	1	39333.7
SCP2	626625	501282	867077	375440	509809	487235
UBA1	9944580	11899400	15014800	11902700	26692100	23170100
GPX3	1	2392.97	209431	3020.82	1	84885.8
NME2	7984790	7005530	13947600	5302420	5141680	4793120
ENPP1	4088680	2657560	1	4611040	3502900	4457860
SPRR1B	551635	336010	998559	631744	471080	461280
FDXR	3680370	3650400	3413220	3870570	3650330	3960080
HNRNPA2B1	112935000	115306000	117617000	109344000	125223000	132814000
RFX1	1165590	1257630	981326	1193050	1365290	1260720
CBL	6441190	5465780	6423730	5012800	7070480	3549610
PRKACB	4001900	3301210	2592980	2934160	2942660	2543990
UQCRC2	65569400	63580300	60159700	61021600	57395100	58437400
TGM1	17375100	18201200	35202000	21767100	17493600	19542500
FECH	6232560	5940370	5490620	6235800	5814100	5889160
TCEA1	93256.9	95370	116805	68256.4	135120	93097.9
PTGS1	1	1	1	1373920	1	1
ITGA6	2833360	3031350	3014210	2667060	2856240	2939130
SFPQ	100793000	106286000	100829000	118470000	123872000	121593000
TUBG1	69285200	57831900	55328700	61075600	53083400	50523800
CA6	1	642224	505328	1	1	1
PPIB	18198900	13182300	25000600	13384800	23505300	22757600
ANOS1	10219.5	10416.7	1	14635.6	13608.8	7672.48
ME2	1067220	1288420	881987	1	1	903305
WARS1	53855200	50256800	47440600	44274700	43773200	40460900
RPS3	329112000	295085000	287520000	285802000	280354000	259719000
RPS6KB1	1368750	1632710	1031860	1117610	1469600	1347710
JAK1	16673200	14266200	12414800	13917400	12460400	14176300
PTPRE	3969440	4476390	5031640	5453410	5503620	5655220
PTPRG	282582	296365	227937	339184	341921	370418
LORICRIN	18727200	15251600	41636000	20888700	23228800	17683000
SP100	18133	23355.3	25902.5	20728	16752.7	16693.6
AHCY	12869600	12395600	15289600	10883000	9955610	9333490
CFL1	235452000	195713000	276164000	204401000	222563000	204253000
EIF4B	388995	379297	429274	266460	279858	332885
ATP2B4	4573630	5054900	5063880	5676020	6262930	7701670
CPT2	11601.1	6788.81	9967.11	7174.78	3444.83	5490.21
DTYMK	38136500	36472700	50092000	42109000	56319200	50713300
RRM1	11960700	11044600	10623800	10198500	11299200	10200100
PRTN3	1	57320.7	67158.3	180243	82122.3	98353.5
GPT	314336	222313	351816	300401	224150	295030
COX7B	1518920	1935810	2174060	1	2261050	2718400
KDELR1	13728800	11187500	13067400	12228900	11728100	12031000
NR2F2	2406830	2555910	2356090	2662540	2940040	2616550
EEF1B2	4918960	7188980	10161400	4575340	7899250	7253960
ATP5PB	13754200	13916100	15271000	14715700	14984000	15944700
ACP1	13666600	11634600	14700500	12613000	10559800	11201800
ACAT1	39381600	41599100	43000000	42875300	43286800	46040500
MYL9	5917400	4552670	7362800	4586380	4778950	4419790
CCNC	399309	401303	527961	355754	640719	514144
POLR2A	474010	500458	548374	571541	501517	580097
CDK2	8655560	8242610	7398190	7204200	6770840	5905710
GRK2	1750000	1515720	1488120	1503450	1837060	1864800
MCM3	120471000	126212000	116801000	135000000	138652000	132278000
AZGP1	41170700	46477400	92139700	60483700	44271900	45290400
MPST	3383230	3332670	3563360	2946210	4345950	3630560
RPS12	61637300	51924300	66135800	54457500	60512900	55326300
BRD2	316161	308665	424089	438757	417117	481403
YY1	14497200	13580500	12074800	15201900	14109100	13409000
DNAJB1	4846470	4713610	4902610	4370420	5060440	4401920
DNAJB2	189273	206179	233377	181411	168062	248567
ATP5F1A	263717000	252444000	251128000	247757000	241767000	247136000
PSMA1	30922500	29865800	40868400	30443800	28790000	28956300
PSMA2	2444400	2822890	3797970	2755610	2147150	2244220
PSMA3	19985700	20732700	26654500	20426000	18013600	18760300
PSMA4	10300900	11759600	15293200	10447600	9328900	9806290
S100P	1445890	1621540	2776630	1795340	1420300	1711110
ITGA3	59667800	59810600	61591000	50517100	55689400	56389100
PTX3	15362.8	32271.1	13031.6	1	24380.8	18613.6
MSN	25126100	28736100	38360200	30299400	105356000	91318500
DDX6	30312800	30072000	28136900	28514700	27808700	26232600
DNMT1	4570820	5362320	4449170	5024600	4043710	4955050
U2AF2	17024000	16525600	15942700	16904900	16443100	16359100
RPL13	725623000	711420000	692118000	666059000	588039000	558343000
IVD	1	215762	158908	1	117357	1
S100A4	169568000	153886000	282638000	126257000	129791000	119390000
MGAT1	1458580	1977330	1908990	1956140	3164080	3062950
HMGB2	36300.4	40451.5	52341.9	12193.7	30926	25772
PTBP1	48998000	52021900	56369800	60377700	87598400	82349400
TARS1	158975000	153123000	178429000	123259000	132257000	121737000
VARS1	103083000	117947000	115736000	112212000	119487000	114581000
EEF1G	109788000	112645000	125372000	110873000	163700000	146983000
FKBP2	381637	305081	702720	193615	190832	260542
STOM	4392200	4161590	5363980	4784760	4865940	3650910
AK4	18428200	18063700	18144300	21082800	22278000	22622800
MAOB	145640	281675	1026230	1	430862	285866
YWHAQ	16237300	16961800	18480700	15164500	13952600	14137800
MAPK3	90716.1	126874	123359	123862	229106	201013
MARK3	1371610	1063950	1212080	1273190	1168520	893899
ATP6V0C	2346290	2883690	4140270	4078940	3205560	3143620
CALML3	2706920	2825420	5378160	6834740	2385860	3493100
ARNT	1	193853	478293	1	1	446103
RPL10	135036000	120921000	131852000	118054000	102185000	102778000
COL8A1	2030830	2197260	2682920	1908410	1756750	1995650
RPA1	34473400	36996000	34657800	30944200	33782600	31928200
APEX1	1007690	1275640	1674600	1269940	3124080	2614370
CD82	151357	116614	158788	88506.8	114631	101877
CAD	2974730	3037300	2699040	2823880	2614610	2643710
CALR	5826580	6736690	8538020	6783110	15175100	12504100
MAP4	11615700	11893400	10641600	10254300	10215100	9560120
CANX	60174200	68534200	72128600	72478800	78285700	80789100
PSMB8	649297	765769	852368	728440	469301	495292
PSMB9	467685	749398	1017490	631752	730035	895988
PSMA5	10505800	11472700	14383700	9564580	8466850	9080240
PSMB4	3782490	4612120	7609710	4724500	3505600	3475650
PSMB6	6675650	7921350	11495000	7388740	6635720	7216760
PSMB5	3781970	3844970	6170730	3772110	3351510	3380820
ABCD3	79897400	73624400	68641700	67491600	58928600	61253700
ITPRID2	50682.8	58792	47419.1	56915.3	57820.5	45818.1
LOX	2642840	2688970	2587160	2641720	2535880	2062280
NDUFS1	7590880	7361540	7232040	7738730	5908840	5978630
POLD1	12252400	12519800	11625500	12849100	12891800	12694100
TEAD1	625577	692723	770889	770391	818812	823058
SMARCA1	12430000	11351100	10260800	11731400	11004800	11811500
MAPK1	3276850	3653880	3643860	3313330	3927810	3250270
RXRB	180996	209706	171549	242593	321123	242277
RBL1	396046	529371	426580	638487	575864	656667
GRN	4084810	4275060	4583060	4123180	3865860	3596250
PTPRM	538900	946091	834960	1037710	1204430	906305
LAP3	8704110	9757050	10678700	8970600	11879000	11657400
GJB2	690333	1	1225.85	1	808682	1
S100A2	1080510	1290070	2377620	3473460	1281480	1532760
GTF2E1	5584.16	5146.81	1	1	8872.48	6451.37
GTF2E2	3889840	3217120	3177670	3393000	2057820	2538440
TPP2	5449680	5688850	5549400	5791640	7111930	7227040
IMPA1	7536510	6670980	7196730	6274810	6417600	5833810
CCN2	320564	427812	396883	508681	394018	575495
EPHA2	18208200	26459400	25947300	28396100	29450200	30282100
EPHB2	525368	553929	456688	367758	676950	690128
SHC1	5912760	6259620	5395460	6510690	6490840	5517880
MPG	796059	870529	1094080	920752	994197	913794
CRABP2	144934	167929	312011	293474	1	306068
TKT	11621000	13115700	17947700	8476850	9048650	7704700
SERPINB3	27657600	29751400	58849600	47421500	36033500	31858800
RBMS1	4357220	3647150	3874480	4040430	3177190	3757460
PML	73306500	72990800	73841100	72496800	75046500	73361600
TYK2	276878	278286	187190	258496	223359	249624
EEF1D	16519900	13498500	18560700	11245800	20243400	16679200
OAS2	2485760	1934250	2332800	1584730	1738400	1984660
MARCKS	14857300	14621500	14572700	16057300	16249900	17313700
GNA11	7855690	12018300	12909700	14504900	14063200	15136000
ALDH4A1	805487	938143	882985	988790	1120210	1213190
ERP29	29920500	31406300	40443200	27814100	25759500	25264400
PRDX6	100602000	92014300	106474000	84606700	86082700	82194100
BLVRB	5685500	6233240	8148540	7174070	8545070	7606060
PRDX5	27059500	22779600	33300300	27811800	26709300	25803600
DDT	4718940	2871750	5384630	2163490	2972130	2541300
PRDX3	8174370	6890330	10471800	7511160	7528330	7625200
ATP5F1D	1	1	2518490	1	23758.8	1
RPL12	646948000	539488000	745970000	682475000	610092000	611630000
ECHS1	2723850	2633940	3077120	2056560	2297260	2216730
CMPK1	20730100	15511300	21774100	17112200	17433900	15575200
PEBP1	1865710	2216460	3862000	1539170	1290230	1286920
PDIA3	5320840	5845200	7839750	5637170	6863480	6693830
PPP2R1A	39126200	37530800	40954000	34900600	35349800	32135300
PPP2R1B	129791	1	148978	89770.7	80821.7	139779
CDC27	7330740	7264670	7192730	7244440	7925350	8181010
CDC25C	122597	169169	129619	205048	197322	187440
NMT1	1830610	1888680	1983190	1573390	1803710	1579530
HMOX2	77197800	89021800	92778800	63355900	71966000	83210800
ADSS2	2141370	1933630	2278210	1494670	1509600	1421130
AXL	7533420	7890640	6953300	7625590	6508030	7501900
TSPO	12101400	10080600	11572600	10348500	9273910	9486200
ADSL	21504400	20350800	21522500	21585300	19827300	19002100
SRI	993621	677485	1798840	1022070	1099650	693863
GNA15	22202900	20780200	22028000	19353400	19462300	17044800
SERPINB1	22842400	25497900	27799400	28246400	34709500	32973900
SLC7A1	415137	394083	474074	459317	350466	499052
ALDH1B1	13103600	13422300	12277500	12665900	13000100	12743800
POLR2B	17551100	17635900	17069200	18298900	19471600	19798700
LCN1	37894100	42802000	83037900	61868200	49144500	46150000
SDHA	14950000	14853200	15539700	16007200	16364000	16674700
CORO1A	720069	1	681023	743259	792413	475379
GDI1	6756.32	4708.19	10340.2	7159.56	5833.28	1
S100A7	30369000	30507300	65503500	59509100	46699800	35204700
MAT2A	11701100	11043500	10599700	9765880	9631070	9009310
RRM2	39116200	33642500	37067500	24577800	26917500	25723500
SDC4	76463.4	1	1	1	1	1
SLC6A6	377019	292922	390464	495785	676167	738501
DNAJA1	46408100	45257200	45018900	40573600	41697000	42718600
AKT1	4588560	4585010	3802440	3670600	3603550	3794510
AKT2	10430800	11457300	10105500	8878860	9146360	8917070
UQCRC1	6146000	6913660	7401830	8433860	11840600	12853400
HIBADH	453691	511491	478662	352630	349974	220572
ATIC	3770110	4345570	4760240	3256250	4019620	4111960
HNRNPH3	84676800	87057300	89092200	97912000	110695000	91741900
HNRNPH1	231703000	226401000	228438000	235497000	219263000	209312000
CASP14	31520100	37485800	67007000	50056200	34863500	38845100
YWHAB	4333000	4230240	5941320	3042810	3269140	2996650
SFN	1696660	1939370	4513900	3416090	1463670	1525380
STIP1	10572000	10818000	12009800	8213960	8455850	8029000
S100A11	5405030	6579380	13030300	6132040	4760280	5111270
PRDX2	86631100	85936000	146058000	103965000	83341100	88387300
CDA	8994860	7958800	14849500	9550460	10877700	6490620
DCTD	2286120	2071980	2515320	2238340	2548230	2454320
PYCR1	17667500	18369600	16758000	19334000	18385600	19031600
GBP1	6193900	6025610	5656890	4958270	5611050	4987210
GBP2	91391.6	91091.4	99134.5	82149.2	115513	143819
GTF2H1	2369290	2360610	1991160	2898080	2622990	2712720
CTH	9911.64	10204.7	10478.7	1	6751.04	8067.51
RPL9	75122100	66847900	68932800	65731500	62925700	63812600
ACSL1	878290	1062470	1048540	940941	926438	1167920
KIF5B	14022800	14399700	13066700	13152700	14827800	13467900
CSTF2	24109.3	18487.6	23903.3	27819.7	17503	19135.6
DUT	8904980	7043500	10717500	9195230	9890580	9163960
ABCC1	7229030	7309100	5943830	6343850	5430620	6418950
ABCD1	615156	682281	675523	710435	646060	658012
KDELR2	2807780	2849490	2882970	2957660	2883730	3213330
TTK	27686400	29865900	27164700	23632300	23696500	22771700
MCM4	66185000	61887600	60113000	72094600	72170500	69450600
MCM5	46850900	46756600	45753000	51801700	49155700	47039000
MCM7	38437900	35967500	34201900	38921000	36282500	35081100
GALNS	1	1	266633	1	1	1
RNASE4	580581	4410.41	765910	1	1	191685
CD68	18648	20279.4	17063.4	14191.5	19367.9	16619.9
SHMT1	33134.3	25639.3	46034.9	28898.6	43081.9	40098.7
SHMT2	7985030	8676690	9921140	7150930	7948180	7254800
HSPA1L	46970700	46028100	44806000	43731400	46783400	44823400
HSPA4	14839200	15192500	16966600	11446200	17147500	14890400
PRSS3	133792000	128435000	162751000	115741000	141416000	108895000
PFN2	759022	529139	969005	963314	912191	543745
CTNNA1	18403300	15877900	23877200	17886400	19470300	15195400
CTNNB1	12414500	13483100	13778600	16316600	16101400	16829700
PHB1	234837000	222052000	233888000	225098000	227535000	236435000
SERPINB6	6136240	6103990	6969040	6149500	7486620	6711470
RDX	2260540	2373540	2875650	1469840	2057390	1937760
RPA3	5845370	5247510	6290690	4777620	5263100	4814300
RFC4	2781670	2409110	2458640	2507570	3283260	2932300
RFC2	8083750	7362970	7537880	7407970	8212040	7871850
RFC1	26221900	25128200	21558300	24165000	19409600	20340300
RPL22	477076000	396026000	525903000	430540000	396184000	411820000
GTF2F1	7456370	7353590	7480880	6770540	7469330	7247390
SPR	350864	378429	521086	294537	393549	427828
SPRR1A	52744600	34570500	92302400	61176000	55837200	40623900
SPRR2B	2431470	1582040	5726020	3797310	2973690	2171870
SPRR2A	33673.4	33100.7	54764.2	49037.6	59099.7	27050.1
HRH1	1	1	197472	3406	1	175434
IDUA	274608	289764	1	1	1	1
KRT9	4986980000	6940950000	9130140000	8554110000	5860830000	6578490000
IRS1	660475	736417	616320	776174	612576	749740
MYH9	81871100	87136900	88025300	77128600	68428300	73748500
MYH10	4252510	4738940	4387490	3742170	3617380	3644860
COPB2	42304600	38478100	42662300	36345300	33256400	33920500
ACTN2	5509460	5334940	5152860	9060440	8517790	5523640
SOAT1	122347000	163278000	139178000	166186000	179377000	197478000
ADD1	3450610	3989860	3800540	3869360	4633630	4271180
BSG	8949140	8305250	9564370	8665210	8274340	9261290
TIMP3	963953	847041	1042610	1229960	1008870	1004180
FUS	16939700	21317000	21360500	15561300	16550300	15426500
NUP214	23140700	21943400	21412300	23135600	19429100	22087700
DEK	17182600	16978800	17065200	15958000	17346600	17714600
GLRX	3180100	3293580	5817470	4192840	3471230	3719520
ZNF93	1330460	1584560	1118260	1403630	1289060	1349140
CHKA	486954	552925	527663	498446	762748	672748
PPM1A	540925	303395	428617	298393	556364	540911
AHR	2636450	2388640	2217880	2767810	2793590	2903720
KRT2	4423330000	4523000000	6065970000	5810760000	4293870000	5005850000
HMGCL	1592010	1362220	1236080	1525500	1837470	1562960
PSMC2	63936900	64229100	65012900	61907000	68193200	65868000
CHI3L1	364352	308805	701200	599031	221169	421089
ARL2	25635100	20882700	28603500	23460300	23783900	22728000
ARL3	12641700	9449170	14149000	11412000	11062900	10671200
TRIM23	6255940	4979570	5335060	5583670	6270170	6994320
MAP2K2	8312130	8324210	7390060	6667060	7406540	6939950
ATP5F1C	58020100	56247000	53266600	55013500	52821600	55130200
CPOX	6784470	6743300	7358100	6804920	7090630	7203060
RPL4	354922000	272674000	250023000	221503000	189693000	175850000
NUDT1	7588450	7269450	9774260	7668680	7979700	7234740
LONP1	55623000	59861700	57153000	67420300	79432200	80542900
PGM1	1926750	2015590	2954240	1718040	1967610	1919780
PPP1CC	5303240	5891110	5725290	4635020	5126160	6105410
BMPR1A	7869.83	9870.82	5679.84	6087.74	11086.4	9352.25
TGFBR1	7057.01	8581.25	5393.55	8602.6	7483.46	8808.32
GNL1	4033850	3214580	3179810	2826190	3306480	3133870
SERPINB5	920574	992255	1236760	1416160	713537	942786
POLR2I	1	17277700	13295600	1	13035000	13352500
DLST	6010590	6135630	6291090	5893960	7763470	7807610
GPX4	9400420	6867380	10051200	8895680	8870110	7924880
SRP14	42919700	32509500	48174100	49463900	39170600	46692000
NUP62	1995760	1504420	1398120	1751660	1738860	2219240
HPCAL1	849157	687176	1454160	381026	385560	591606
FDFT1	107043	1	239987	189894	145845	150611
PIGA	8323970	6585200	6717160	6773420	1	6662020
TAGLN2	12189700	10575700	18246300	10704900	10235800	10788800
TALDO1	22475500	23282200	23923700	22049800	28204300	25098700
ETFB	9728350	8238570	12110200	7149460	7484990	7473560
RBMX	93936500	113191000	122750000	95930600	87091200	85814800
GNAL	5775520	5754630	5333010	5851220	5718220	5500090
COIL	2216850	1770760	1816510	2093960	2330290	2432530
GGCX	3032240	2798650	2655110	3089640	2938590	3304690
LIPA	7573390	6752190	6567040	7451530	7097070	7158910
ATP6V1A	20802400	19802600	18586900	18394800	17219300	18003600
HSPA9	1831110000	1810350000	1788130000	2005810000	1913160000	1895390000
EIF4A3	472257000	442706000	426022000	439189000	424220000	421130000
IGHMBP2	3559400	3724900	3171230	3345210	3108760	2897560
CDKN1A	1	1	1	5924.82	1	1
RPS19	196447000	164266000	223637000	161379000	189817000	158002000
RPL3	170575000	151272000	145546000	144805000	126456000	125131000
COL18A1	11669.6	1	1	39829.9	1	22785.8
DDOST	30640100	33303600	34761800	40486000	49840000	47199600
ANP32A	98521.5	94130.6	87057.1	57669	72060.3	81269.1
FEN1	24013700	22806600	22055800	25145900	21984100	22556400
CAPG	6520220	6106790	7107430	6127280	6550980	6221910
CAP2	3294410	3139470	3224130	2572810	2149320	2727410
IL6ST	101216	71104.5	303588	100711	194040	135644
CEACAM6	1	667007	1	1	1	1
TXLNA	24346.6	28014.5	27343.4	27982.9	25131.1	31019.3
CCT6A	68535200	69160500	66902000	66825300	72939000	66531200
NNMT	37162600	32040900	32362600	27866900	31006800	32365200
RPL13A	134186000	104617000	108854000	92748200	81377700	80970600
ARL1	23986400	19484800	24880400	20785700	18427400	17397700
MLH1	2760490	2557280	2551430	2656240	2530190	2594390
STAT3	19217800	19875000	18886200	17033200	19184200	16866200
USP8	367746	422841	431675	414365	395288	452935
MDH1	1220910	1417160	1855050	768673	970038	637169
MDH2	8435820	9260710	14487500	5015730	6242500	5851310
RFC5	22607400	21314600	19804200	20992800	21655500	20463300
RFC3	16980000	17904000	17601600	18837600	21742800	21689900
HADHA	81228000	82601700	84377600	92190700	100396000	102396000
EIF2S3	148742000	139111000	138152000	133415000	129274000	115287000
ETV6	1	1	1	347096	233851	283458
EIF2D	69365700	68167700	64851400	72173200	74502100	72176800
BUD31	2344680	2071270	2895440	2762800	2478010	2842320
UBA7	1	1	1	99556.1	158991	1
NAA10	13716800	13825800	13713000	13073000	14187800	13689200
CSK	2922340	3002510	2874040	3011780	3211940	2978220
PNPLA4	694664	572943	1004720	792322	793513	640850
GARS1	41692400	40195900	39437900	39475500	39440100	36733300
IARS1	78244600	78451200	67928200	74697300	69193600	70385700
EIF1	577705	571616	867276	521233	575942	598892
PRKCI	10120400	10691200	9307080	9434280	9784510	9478440
ACTR1B	7493130	6606280	7089190	6820610	7349400	6514730
ECI1	25016.5	30725.9	42180.7	34529.7	19743.4	27438.4
TMPO	17107300	16541800	17628700	19507700	18756500	20638000
STAT1	67395100	63803900	58785400	59769900	59990600	51960200
STAT6	1629330	1605820	1520030	1539860	1493460	1613640
MTREX	10546400	10207800	10119600	11706900	11183800	11405700
PIK3CA	8618.63	6053.68	12492.7	1	1	9702.69
PIK3CB	1757540	2124380	2136950	2255490	2223310	2020820
MTOR	549548	357538	400185	566886	395648	357649
PI4KA	1	725772	1176510	1613040	1100030	1731430
HAL	7065260	9789620	14186700	8983140	8472620	9486400
CASP3	1203550	803735	1535010	533938	915298	703760
RPS27	102101000	89750500	110826000	91740300	87451000	84535000
TEC	7141.07	8439.84	1	5100.11	4357.91	1
ABL2	47158.8	29339.4	25410.8	25866.7	32339.5	32823.7
FRK	1	1	1298200	1281270	1	1856960
HELZ	24444200	29297200	36681000	24783000	22250700	25783600
NCAPD3	1533070	1648570	930543	1247560	1160240	1185650
RBM34	2628840	3130290	2837870	3363220	3242710	3307220
LRPPRC	37960200	42720600	43323400	41814800	52854400	54746000
ACAA2	8472580	7870960	8246290	7754720	5973670	6342130
RPL35	271268000	296196000	403802000	228349000	258659000	263337000
PRCP	2379560	2876490	4135450	3388160	2626860	2916920
ECE1	470328	382504	394668	280990	404680	382034
SLC1A4	59780	17505.5	37940.1	62960	33985.3	73537.4
PAFAH1B1	5421040	6223530	6105240	5683460	5377140	5493810
CRAT	1347370	1648810	2165570	2493070	4693190	4250140
CTSK	1694800	2740630	4120130	4283400	3344820	2981270
MATR3	50364200	55069300	55780200	68653800	72909200	72445000
MSH2	11967900	12315800	11268200	12998100	13456700	13067700
GRK6	6153.02	6942.28	9197.02	1	10860.7	11736.6
GPD2	3235160	3386220	3708100	3279940	3379350	3333970
SSR1	14161600	11105200	16063300	11655700	13789600	13021900
ALDH3B1	25740.7	19432	26549.8	19681.8	34240.9	34261.6
PTPN9	2029810	2017370	1814080	2088290	2193430	1917890
RANBP1	6248300	7872510	9502460	7598930	5695290	4931490
NAMPT	120533000	116446000	112456000	102550000	105998000	97694900
PSMC4	29734900	28740700	29707000	28652400	32092300	29285300
TSFM	69240600	68574200	68220300	72095800	79244600	74827800
VDAC2	173572000	171690000	181311000	169208000	183886000	188091000
ACADSB	8007330	7255230	7802070	7815410	7852140	9037930
CBX5	1290420	2162210	2300510	2153840	2189850	2098560
USP5	246414	217464	270580	180160	200279	190688
MAPK8	1302190	908909	903141	762628	1303420	1006800
MAPK9	387070	618113	516426	433614	735266	848989
MAP2K4	6076790	5617160	5612250	5013060	5879040	5239900
MKI67	23913700	25369400	21797700	18874100	17767700	19315900
PHKA2	80182.3	84160.8	29771.8	59717.9	52618.3	48962.6
PHKA1	28710.5	26929.7	33579.9	31904.9	26826.3	39941.6
RANGAP1	10318800	10219800	9721870	8680280	9537690	8821670
RECQL	3281590	3292090	3447520	3449180	4570410	4206900
NOP2	65846800	74909300	72312200	80302000	85638400	89185000
ATRX	432425	733863	1	800823	373202	208511
CRK	5137.43	3618.77	1951.98	6367.88	8048.12	3353.22
CRKL	11057400	11688600	11936500	10799700	11764000	9211640
MTIF2	4799470	5732300	5141610	4617120	6142410	5940630
BAG6	5364860	6399910	3985630	4088520	3796410	4514070
NSF	21551300	20293800	20262800	20543600	21947900	21472400
MAP2K3	10350800	9871730	9212870	8595920	8833420	7594520
BRCC3	6492920	6002900	5982470	6429760	7043770	6856370
RPL27A	906192000	741343000	947868000	703598000	529531000	548865000
RPL5	313831000	292525000	301036000	290707000	251105000	235397000
RPL21	477265000	390908000	466172000	379106000	352094000	347862000
RPL28	142254000	98982100	117849000	101316000	83959100	80900100
RPS9	260408000	220590000	229418000	205212000	174966000	170898000
RPS5	51754800	46186300	60897800	48224500	47799700	46552900
RPS10	70967800	55694400	77321400	66123600	66379100	64259500
MAP1B	325058000	303849000	278333000	307875000	306314000	247008000
GNPDA1	8263760	7619650	10562600	8783670	7642640	6109010
NEDD4	1529440	1571750	1577290	1472170	1529520	1549240
YAP1	54313.6	68058.8	51984	36337.4	65521.8	44322.3
UTRN	3573440	3078210	3680860	3317060	4408720	3130590
IQGAP1	14105600	16248100	11841500	13766200	10779500	13393800
STT3A	26172500	26635500	24440700	26972400	26655800	28737200
CAPZA2	48794500	47002800	44117800	42878000	44694000	42370700
CAPZB	14100000	15254200	15621600	14903600	16609700	15902200
EIF1AX	15532600	13610600	17422800	14660800	15519000	14591300
ALDH1A3	310508	330584	1	283643	1	1
QARS1	25112500	35148600	34958500	37683600	39463600	38490100
RPL29	484733000	492498000	532105000	459809000	479315000	468954000
LGALS7	11568300	17124900	24320200	23790400	13755800	14108300
ZFP36L2	7809.87	6015.62	6037.49	6151.7	3429.49	3713.03
UQCRFS1	4585800	4129070	5013520	4155320	3820140	4026880
ATP5PO	28684200	22951800	32547000	26564100	25260900	29470600
LIMS1	3631130	2983400	3103690	3251590	4425330	2789840
PREP	698609	929908	1429580	1449740	1820030	1442370
ME1	2247640	2203630	4194000	2562720	1906940	2671360
IREB2	848377	761134	616798	804037	656378	1043070
TFPI2	44866.4	43027.3	84741.2	121643	75181.3	86349
PIP4K2A	1051270	1002920	941294	882694	882801	976405
ARCN1	43092300	41805300	39898300	38836900	40903200	37020100
LSS	1473010	1653800	2001800	1463460	1295390	1396440
GCLC	25114400	26513000	34388300	33813900	75541700	65261500
GCLM	16636900	15299900	16036000	14042300	15069700	12676400
CD151	7588600	6866180	8020140	7831990	8812420	7940940
PSMD8	20597900	20795600	20938200	23084800	28034300	24963600
SERPINB4	5233230	8362730	9290720	6926160	10101600	5997320
PRRC2A	6424950	6098750	7202220	5486940	5205450	6155870
GSS	15519600	15733700	24275200	16264200	12807600	12921400
CCT5	38239000	38306200	37021300	36453000	40726400	36858300
PTDSS1	8636820	7519760	6253320	6573670	5895430	5449940
KRT6C	17147300	15741400	24905100	22312800	10962800	5510360
HSPA13	2105350	2099180	2847720	2608300	3343810	3204920
CSNK1A1	10135600	9777680	8015300	8554780	7045150	7163150
CSNK1D	50715300	44516200	41272700	41103000	31985400	30523800
IDH2	7259900	7542980	6928980	7637850	7975310	8623450
PITPNB	919418	1263820	1766250	799698	1977090	1344920
ADGRE5	5231750	4737820	5139360	5443200	5296510	5162350
POLD2	5418490	5098250	5090870	5007640	5199730	4859530
MARCKSL1	16820.8	12612.2	22821.2	9272.95	13494.7	1
PXN	7126210	8381320	6003320	5606070	5747760	6256960
NR2C2	1503270	1257930	1490700	2190350	1584950	1443760
MAPKAPK2	3357940	3527210	3635760	3996450	4275680	3806880
DNASE1L1	1328.32	1773.45	2916.76	1426.79	2702.46	1565.85
ALDH9A1	4524590	5609560	6940770	5512930	5765730	5277900
RPL34	255376000	223821000	277958000	218984000	204522000	194974000
RPIA	5304130	5123030	6358260	5987880	6071860	6207120
LMAN1	7756100	9651050	10636400	11495400	16688200	15446300
NASP	270213	204506	292223	187819	159456	151483
FASN	27263400	28040100	30852000	32672600	32660100	36402000
CDK8	106622	70532.8	132959	130782	121373	170817
FNTA	1	51379.1	82013.9	34392.1	90320.7	81661.5
FNTB	203900	269354	266082	220049	256026	286640
DHPS	329246	285874	320188	342909	262554	271830
CCT3	76026100	75054900	74133900	75149000	82050300	75912600
MRPL19	4766990	6349710	7316040	8029450	9829340	10736700
TUFM	70550000	71426000	69118000	73854800	73785200	74628000
ALDH7A1	6209290	6115150	6967690	6182750	6494580	6015720
CDC34	8532120	7370510	7187680	6500500	7067870	6468180
INPP1	3881110	3291920	2699150	3243690	3074490	2779060
CENPA	579147	612197	634098	696824	583815	935423
CENPF	3295430	3003660	1439480	1	1	1
SRP9	8489490	7534460	11596700	8441920	7664000	9321270
PCYT1A	3856610	3202240	3841600	3329520	3613960	3380780
AARS1	4123900	4822420	4055520	3758310	5246430	4523650
CARS1	4506620	5825480	7070200	7510010	12556800	11227400
HARS2	6296790	8517900	9644500	9316950	12390600	12078200
SARS1	25990500	24980100	24501300	22068400	22800800	21708900
PPM1F	3283200	3349610	3076370	2771490	3144350	2899050
PRIM1	7096040	7415120	7309550	7682380	7552750	7436310
PRIM2	3216970	3842650	2965920	4000370	3225400	3044720
CSNK1E	781299	723634	529451	612126	433360	387316
CTCF	5032300	5371920	3529050	5523620	5470720	6017680
PSMB3	3719560	4018410	6160010	3906280	3875500	3564180
PSMB2	2719570	2798750	4166840	2911420	2486910	2593510
MCM2	24821000	22844900	23777500	26260100	27805700	27287700
ACADVL	7545120	7311760	8186300	7101740	6441730	6856760
YLPM1	2201470	2484650	2002490	3120870	3157280	3176580
TMED10	17087300	17391600	27883100	28270800	29714600	29787100
RBM25	11551900	12470200	11805900	12891300	12743500	13162600
NUMB	6651940	6460720	6460000	6669020	6637520	6090230
CLK1	137184	169794	150018	108798	139455	134904
CLK2	830188	418173	343139	702980	549721	523032
CLK3	4625830	4584450	3687730	4216760	3554290	3625320
EIF2B2	22867200	21341900	22148200	20666100	26876800	20820400
HINT1	42685600	38629900	58669200	44206600	41930500	35212900
NUP153	3343710	3949480	3136410	3666920	2982930	3541270
RANBP2	14005100	16678000	14577600	13870600	12486500	14835400
PSEN2	284347	280281	253746	230938	326025	312053
TSC2	1	1	7035.85	2623.04	1	1
NDUFV1	4365870	4416180	4145320	4217160	4607760	4269170
GSK3A	3252400	2622550	2912890	2820210	2822240	2527030
GSK3B	6738530	6965190	6688940	6553960	5936790	5562830
TAF6	729136	579099	971461	782208	893745	537529
KLK7	26429200	25401000	48190100	39690600	29066300	25537100
NT5C2	665835	689471	631722	623353	742798	684916
SEPHS1	1115130	880025	914040	1065460	785297	879493
CAMP	104093	125362	249360	175420	102599	75592.1
GMPS	15894200	14800500	14307300	14548200	17192400	15152600
LIG3	6666240	7014210	5916070	7869470	7624160	7871860
LIG4	2341390	2899070	2436570	2373220	2093590	2048070
MRE11	4602750	4084410	4517980	4847760	4892840	4817900
GNAQ	71903.8	61155.5	101672	106250	179686	156304
IDH3A	2909540	2718010	2791130	2750560	2892400	2914420
CRIP1	588600	594410	1357960	831871	717548	748296
MMP14	10142100	10393300	10491700	11310200	12557900	11389800
PPOX	3869980	2780240	3154580	3466950	3975090	3589330
GDI2	12517500	13934200	18149400	11647200	20377000	17035700
EMD	9764080	7930040	8835010	10073000	9279250	9679700
CPT1A	30908000	35406400	35513400	37770800	38608500	41479400
GATM	60909	1	67798.6	68210.8	57063.7	1
SLC26A2	8433.67	6452.63	1	10272.6	6516.02	10697.7
SERPINB8	41406500	44056100	60215800	48329500	43149700	43038100
SERPINB9	16730100	15440700	14631700	13479600	15960800	14197200
SERPINH1	155394000	153865000	150679000	154994000	160817000	158170000
PDLIM4	3086640	2675700	2862710	1963570	2238540	2325450
ST13	1098780	1348640	1695330	1043890	943086	1116590
ERF	1818270	2109390	1833930	1862200	1776240	1998770
VASP	15565900	15666000	15020500	14833300	15836400	14576300
DNM2	25988500	25351000	24476300	23864000	25593000	23445300
METAP2	4081170	4234350	4559980	3937570	3043770	3628180
NUDT2	5428080	4285050	5224570	4366100	4465300	4367440
TNFSF10	8193.86	7727.91	8494.46	7369.59	5841.09	6660.22
CDK7	5095890	4791360	4183520	4499570	3607230	3904400
HLCS	346281	460571	304631	349203	483719	468784
KNTC1	12503300	13159500	11149500	11783000	10008900	9521690
CDK9	5313080	5061270	4421960	5248260	5632640	5469660
LRBA	706199	689289	421190	818387	651525	695969
PPT1	2804860	2532640	3129220	2914960	3160220	2934560
RPL14	309443000	261462000	267717000	232161000	231588000	204965000
CCT8	48491100	51988000	52995500	49980700	64116000	57019700
CCT4	76072700	75145000	76022600	73547400	83280000	76784400
ANXA11	7339130	9966710	10990000	11290500	12909000	12078900
PAPOLA	4438540	4800070	4762440	5405610	6551590	6361790
FXR1	29375600	28883700	27717700	28536700	33059000	29882300
FXR2	136561000	129990000	121264000	125961000	142486000	134610000
RAB5C	125350000	119436000	133848000	122201000	117256000	114000000
RAB7A	19678800	21581600	31487200	30857900	30962900	35224200
RAB9A	13385700	13875400	15578200	14221700	16195800	14630300
RAB13	3211530	3026570	3563820	3079560	2829210	3034170
RAB28	363703	283256	1	334021	386878	310157
RAB27A	17064500	16053700	17600700	18130600	15817300	17912300
PLCD1	1	1	4635850	1	1	1
DAP3	6402810	6690120	5684120	6558530	6310420	6670390
DUSP3	2193970	1488760	2219360	1576850	1678170	1655180
DNA2	2300940	2219010	2467210	2106180	2670070	2470530
SMARCA2	1	9251.65	9807.2	15304.5	6971.75	14104
SMARCA4	4079950	4100820	3596890	3913200	3559580	3903030
IDH3G	75799400	73346200	69824000	75779600	79538000	75600600
GALK1	6702420	7026300	6154930	6683570	6970360	6386730
SSR4	36067400	31713800	43382900	39928100	40267800	38360700
BCAP31	4586360	4903640	6357540	4941590	4729040	5161230
MECP2	54294.9	46261.8	63319.6	73179.3	90000.2	86208
HCFC1	31375200	28260200	25789500	28394900	24506600	24956400
CAV2	1827070	1258020	1474930	1933770	1546040	1928200
ALDH3A2	3236900	3280370	3072880	4118940	3813210	3685100
ALDH5A1	33840.8	35762.3	31409	29901	36328.2	38310.4
HSD17B4	6665040	6876820	8281160	8272400	9213200	9470500
PSMD7	36462800	36347400	33905600	35139500	37763600	35589500
UBE2D1	9573930	7689640	11466700	7460990	8460040	6095120
SGSH	442656	507510	626318	370821	358653	333968
STAT5B	16429600	20835600	25398500	24035400	28386900	25323700
USP11	4603210	4446100	5756670	3713160	6641390	4287790
CLCN2	31746.4	17632.3	15854.3	18987.7	24720.6	12494.7
CLCN3	4749350	4843860	4799730	5086370	6591280	6082520
CLCN4	204389	142215	306776	368926	255934	264631
CLCN7	27678400	28954900	28420600	29022700	25957800	30052800
DYNLT3	14504900	10954800	14343900	11186700	13013300	12523100
VAMP7	645300	684224	971796	674276	1076400	1010500
RPS6KA3	10360400	10859500	10659400	11043500	11892600	11576900
ADCY7	6487.19	1	1	3641.57	3844.13	5557.56
HDGF	93205.2	93346.8	136031	79638	108017	86819.4
CCNH	1605520	2270530	2582630	2014330	1762260	1891090
NEK4	7453110	4875530	7721210	5125090	4677230	3307160
UBE2E1	341904	465941	446066	405818	504728	447653
NDUFA8	820341	462721	751853	750058	339263	437701
HNRNPA3	76360800	80465100	82194500	81811000	86914200	90714300
PGD	20816700	21780600	20848100	19743900	22351100	19822700
HNRNPM	144192000	149297000	146311000	169970000	170241000	167231000
KPNA2	43934400	43379900	40940600	35173300	36007300	35622000
KPNA1	4596220	4228420	3981030	4243800	4383950	3884520
NCBP2	8425130	6724180	10996400	9339860	15677400	13140000
RAP1GDS1	723667	660273	715684	515512	634096	500390
POLR2H	11507800	10114900	14330300	12491900	12070600	12014600
POLR2J	301796	201926	169364	274835	292819	298410
ARHGDIA	10305900	12324300	15551200	8989290	11094100	8815360
AGFG1	1206460	1200440	1608900	2260390	3257460	2833940
HNRNPF	75516600	67479600	74713300	75072000	71087100	64382200
STAT2	765613	856117	759818	792845	779767	695171
GTF2A1	2568310	1	4832560	951291	1349130	1905840
GTF2A2	1865980	1374920	2249700	2042750	1692270	1416810
MSH6	45933100	49764000	35094000	44217400	38091000	41907700
KIF11	10214300	10425100	9657540	7807760	8073830	7818160
VAV2	5804190	6163070	5499740	5165810	4698660	4760550
ZNF143	326757	437929	392755	481804	608139	496855
RBM5	22004300	28075000	27719600	29951200	39000800	35883700
RIDA	4755360	3213070	4816030	3915900	2783260	4493860
SMS	74638	65023.3	96173.7	54095.6	31906.4	30646.6
HK2	9026490	8623570	8312880	9675110	10261900	9384650
EFNB2	1	1	1	427328	1	1
MRPL12	1	7246.87	29097.8	7914.72	7914.13	12422.4
NDST1	1	6890.27	7203.01	1	1	11370.7
THOP1	16444700	11410300	17059800	15085300	5763060	12946000
CAPZA1	7089620	7263780	7903760	6291360	7018110	6968170
CRIP2	6892510	4116970	9306140	4631550	3026480	2765370
NUP98	8452470	8907520	8454000	9671100	9404050	9551440
BLVRA	25003800	21685300	20857100	19323400	20960200	19792000
SLC25A1	41591800	36735200	36870600	37612700	34255200	37967300
PPP5C	8245700	8510590	6921050	7158200	9240140	8030440
PLK1	11499400	11149600	10464000	7714890	6956510	7052860
ARFIP2	140353	271080	341663	1	174348	1
ARFIP1	30073.5	22058.5	28343.7	19377.4	19089.1	23716.3
NUBP1	100790	62031.7	1	46173.7	69899.8	62702.2
ACLY	50859600	58441600	58208300	55695000	99364400	96904100
METAP1	100767	132294	213218	147162	108213	170271
SUCLG1	58230600	60454800	58030100	62663700	69353700	71821900
MVD	5644.78	524348	11517.9	12427.8	15545.4	1
RABGGTB	152733	145141	147699	92837.4	112120	111367
COPB1	71853400	69339600	65144800	66305800	67169300	63390500
COPA	38610500	35511100	30888600	31779100	27330900	26636400
CTSC	7608260	9282790	13232900	9846880	8309280	8612660
LIMK1	272930	373120	163786	270612	311839	249592
AP3M2	803268	561070	804060	667907	488549	676879
AP2S1	31479500	29186400	41654700	27957400	35722200	32205000
HCCS	590798	420040	436342	388892	500522	487283
SLC5A3	623917	1100020	1247600	1155140	2018390	1252510
PTTG1IP	1107350	4205380	8817770	1	2108370	2870310
SMTN	2932020	2838270	2751160	1732750	1606020	1596790
PLAAT3	7902.06	18848.2	33356.5	28702	1	18394.7
SEC24C	10450400	11656600	12614100	13202500	15619700	14515900
SUB1	286754	329582	555378	171347	218516	191091
POLG	77315.4	109762	85992.8	107582	110298	110336
CLNS1A	626682	1	776380	516088	444055	476197
BLM	1	1874210	1239160	1	1	1
RARS1	55591300	53464100	52152100	56746300	61893700	58416700
HIRA	219773	239149	150729	220554	209135	269441
PMS1	318288	352463	319826	358558	346791	384348
PMS2	651658	521384	517838	637497	474807	575506
YARS1	186878000	169380000	154636000	152557000	166353000	149881000
USP14	69089700	72155200	71921000	77500300	84698800	67988900
PRKAG1	5502840	5553070	5798340	4932430	5669390	4481070
HSPA2	1266400	2654120	4678800	3020800	2263780	2533740
ATP1B3	4405740	4710210	5012400	4005700	5568210	5728370
RAD23B	1	1840240	1860420	1	1415180	1
EPHB4	1324620	2364240	1746770	2721930	3058230	2860480
ARSF	1	4617.19	1	771.146	1	1
NAGLU	43960.1	26790.4	44139.5	42736.1	18142.2	47838.3
GALC	388299	562703	735368	463715	423056	432905
AK2	513752	477618	539906	481217	381349	275424
EMP3	3453290	2789250	3857680	2835030	3922390	4148740
ALDH18A1	112427000	105152000	103225000	113712000	107284000	112074000
NAPA	5621820	4106320	6611730	4016590	5448530	4597480
SLURP1	195140	197477	446350	388575	271701	1
EIF5	12766900	12220500	13065700	10917100	10973600	10144000
SLC12A2	1386980	1503730	1384010	1577180	1403630	1600510
PSMD4	19599000	21030500	20741800	19409700	21130600	19732500
DRG2	35880700	31766000	29336800	28278300	28292700	26578900
RRAD	9463.67	9536.01	10959.1	5267.65	7048.4	4672.8
NR1H2	13765.9	15216.3	16384.5	22188.5	13167.4	20120
CSE1L	247570000	246231000	243228000	249917000	284271000	248138000
TMBIM6	16506.5	1	1	22658.5	25274.3	18954.1
AQP5	1	383023	1004720	644870	178534	300139
VCP	6905570	8162050	9654260	5719090	5703830	5539600
HADHB	52205300	51209000	53324400	54028600	47792300	48085400
F2RL1	59348.1	46229.2	67300.8	85938.3	69894.4	102747
AFDN	646809	741567	532384	579522	667462	665902
ELL	1863140	1940270	1695860	1775120	1848920	1610450
NAP1L1	42776100	34727500	41924000	38754100	30221700	36753200
CASP6	10560700	8370650	8581270	9370850	8730040	10084200
ADK	163440	210731	225024	1	137259	161069
ADAR	12924400	12861800	12783300	14499400	14250300	14902000
LAMB2	1	43964.3	1	63648.6	61455.6	36385.1
SEC13	4601670	4884670	5327200	4423380	5306960	4729100
SNU13	11363600	10448800	14107500	12256400	11948800	12923700
NPEPPS	90857600	83314100	83118500	86620200	82153800	74110800
HNRNPH2	10419500	11466000	10620300	10790800	10839500	9660240
OXCT1	1344420	2346160	1794380	1595780	1	1169090
EIF3B	42572300	41824400	41041100	40504800	45635800	41629800
FCGRT	301984	316188	387524	262168	250936	334124
ATP5MF	18459900	13956400	19545300	18035700	16518500	17076600
RRP1	3720450	3986100	4623280	3634680	3803430	3833620
[truncated: 4,104 more rows]
