# Supplementary material for: Aberrant sialic acid metabolism promotes metabolic reprogramming and metastasis in breast cancer
Source: Front Oncol. 2025 Nov 17;15:1698087. doi: 10.3389/fonc.2025.1698087 (PMC12665555; doi:10.3389/fonc.2025.1698087)
Supplement: Supplementary Table 7 — Analysis of differential expression of sialylated protein groupsAnalysis of differential expression of sialylated protein groups. [file Table7.xlsx]

## Sheet: NEU5AC_vs_WT_DEPs
Accession	NEU5AC1	NEU5AC2	NEU5AC3	WT1	WT2	WT3	FC	P-value	FDR	Regulation
FKBP3	1105700	880686	882633	1	1	1	956339.666666667	0.00604311763014884	0.427164093879939	up
APCDD1L	1	1	1	152618	137939	103730	7.60867084129073e-06	0.0119270322830457	0.445310414700509	down
GBP4	683865	1097100	1087710	394340	1	1	7.27458652641616	0.0121221039128067	0.445310414700509	up
TBC1D13	2586670	3048880	4750500	1515200	1	1	6.85456460590733	0.0261499696309729	0.452844243187891	up
TSC22D2	910618	1266480	919332	1	494204	1	6.26546419913963	0.015854409412691	0.445310414700509	up
HMGN1	2943.36	4033.86	5403.46	1	1	2074.37	5.96265598135207	0.025798959594236	0.452844243187891	up
CDK5RAP2	1	1	1	226239	214668	147478	5.09870238024423e-06	0.0153137681250071	0.445310414700509	down
PTER	4756.32	3496.68	3126.09	1	2253	1	5.04615964523282	0.034611304524308	0.459250789119909	up
MKRN1	2632060	1584990	2620020	1	723520	1199150	3.55602700618046	0.0291014337085237	0.454515825947377	up
ETV6	1	1	1	347096	233851	283458	3.47059538063755e-06	0.0126927025652614	0.445310414700509	down
AKR1A1	3660310	3053160	5054420	316432	1877820	1263850	3.40299100489228	0.0231618626982103	0.452844243187891	up
VPS37B	5436.02	7123.43	7646.84	3463.58	2636.14	1	3.31211561914004	0.0257450663231868	0.452844243187891	up
HERC6	257315	248089	164565	76809.3	139428	1	3.09829017338742	0.0435587331783918	0.460528557891174	up
CDV3	12747.6	11024.5	14511.9	6603.07	5753.71	1	3.09796743428027	0.0352592488970651	0.459250789119909	up
CENPF	3295430	3003660	1439480	1	1	1	2579523.33333333	0.0464490871788887	0.460528557891174	up
HEBP2	2032890	2120940	3413660	1	1	1	2522496.66666667	0.0299071214322273	0.454515825947377	up
AGTRAP	2313660	1125740	1723670	8537.84	8914.25	3509.22	246.314280929961	0.0377710990512378	0.460528557891174	up
UBQLN1	33303.1	39032	24282	17885.8	14911.5	1	2.94579597113265	0.0416164266523097	0.460528557891174	up
TBC1D10A	1	1	1	2157440	4756970	3742490	2.81507755538665e-07	0.0424747867348119	0.460528557891174	down
BCAP29	1	1	1	4738740	4177300	3900100	2.34079839951811e-07	0.00331781150968005	0.419331511888101	down
MROH1	39702.1	35086.6	50950.1	14577.8	25963.3	18090.9	2.14454222949925	0.0217943846223909	0.452844243187891	up
TMOD3	3111780	3352940	2575080	1534580	1526080	1297300	2.07431917686257	0.0136818499427122	0.445310414700509	up
PRRC1	134512	149838	184394	68761.5	80193.5	81411	2.03477943793789	0.0260033385117648	0.452844243187891	up
TEX10	12844300	10257500	8999370	6574270	4273340	4953700	2.03155118151596	0.0218571600509633	0.452844243187891	up
MRPL46	697699	570958	580140	377847	182923	353047	2.02315890380678	0.017814452032706	0.445310414700509	up
SMS	74638	65023.3	96173.7	54095.6	31906.4	30646.6	2.02175594049136	0.0308166266455236	0.458030008259506	up
SPRR4	102194	95263.5	151956	1	1	1	116471.166666667	0.022703577945813	0.452844243187891	up
DCBLD2	41289	29971.4	26921.4	14278	23837	12036.8	1.95769244573475	0.0496683423587763	0.460528557891174	up
CD55	2341500	1597740	1972790	1470100	836881	725948	1.94928071181356	0.038788519196645	0.460528557891174	up
IFIT3	305402	294097	248913	116611	147772	174043	1.93513158434947	0.00468086588990046	0.419331511888101	up
OASL	4936420	4659760	4560450	2308350	2563360	2466600	1.92914036065525	0.000189013740723128	0.301781672286916	up
HMGA1	3979900	3183490	4372800	1796060	2136860	2057970	1.92562206950887	0.0262316334002408	0.452844243187891	up
MDH1	1220910	1417160	1855050	768673	970038	637169	1.89113928312878	0.0442972016110479	0.460528557891174	up
DDX60	7197840	8261480	5784990	4553910	3641460	3148150	1.87281461133757	0.0251438626047191	0.452844243187891	up
DBN1	3467000	4123950	3691370	2242210	1683050	2163800	1.85288369633408	0.00274276413980425	0.419331511888101	up
TUFT1	2953160	2848760	2380290	1816280	1543160	1198590	1.79511982150183	0.00856299640560012	0.445310414700509	up
RRAD	9463.67	9536.01	10959.1	5267.65	7048.4	4672.8	1.76343778419375	0.0102979355911088	0.445310414700509	up
CENPE	140559	149704	125777	52865.5	81517	104134	1.74428184213671	0.0398527799963865	0.460528557891174	up
SMTN	2932020	2838270	2751160	1732750	1606020	1596790	1.72654166903046	7.6655096375948e-05	0.301781672286916	up
PLIN3	2078070	2256580	2627410	1355010	1331930	1398720	1.70402334017025	0.0258828238956728	0.452844243187891	up
IFIT2	1515770	1547880	1500080	896820	894483	890123	1.70197872326143	0.000401590739481495	0.355152226299763	up
IFIT1	14887900	14433200	13466900	8689840	8802180	7964340	1.68083732316796	0.000774313531580224	0.372751131456231	up
SKIC3	8286.65	10281.8	9927.11	5891.78	6905.6	4515.62	1.64590538901404	0.0162346147558316	0.445310414700509	up
RPL18	535808000	430102000	466403000	356843000	260069000	259148000	1.6349485195078	0.0145107820989153	0.445310414700509	up
CD2AP	4873130	6811470	6385050	3930430	3203630	3989360	1.6244689133378	0.0427327376967778	0.460528557891174	up
HERC5	18488700	15768000	15490700	11497000	10171600	9133180	1.61508198552162	0.00766283548884967	0.445310414700509	up
MYL6	21458500	18123900	23506800	13873500	12772800	12674100	1.60449029002757	0.0310364767245962	0.45905290026477	up
CCNB1	3570110	3600320	3643830	2418550	2190090	2175220	1.5941160342342	0.00197490420420649	0.419331511888101	up
CCP110	32381.1	23749.7	27207.6	15543.3	20538.2	16233.8	1.59300242949959	0.0331653529818496	0.459250789119909	up
TNFRSF21	1	1	1	737128	608165	540989	1.5904302750066e-06	0.00827360302088656	0.445310414700509	down
GTPBP8	1510800	1622940	1917230	1111660	820440	1283690	1.57067781167303	0.0285765450464986	0.454515825947377	up
F3	5121830	6123170	6784220	3465890	4222700	3793380	1.57022009289347	0.0299057344873901	0.454515825947377	up
PHETA1	8025.91	9285.74	7180.74	4795.07	5936.4	4870.68	1.56980864816708	0.0212905642748288	0.452844243187891	up
HIBADH	453691	511491	478662	352630	349974	220572	1.56399646437949	0.0436586371275807	0.460528557891174	up
TNK1	48648	37404.2	38261.5	30805	22835.3	25939.2	1.56213220741523	0.0329454062332995	0.459250789119909	up
CDC20	6521440	6511850	5981710	4465570	4001460	3740990	1.55758263829843	0.00136654758492883	0.411829987745604	up
ANP32B	12655500	13522700	13570200	7968330	9530590	8273700	1.54227238053407	0.00243362534796817	0.419331511888101	up
PLEK2	24757.3	21162.9	21149.8	15739.2	16222.8	11637.4	1.53832392188883	0.0153594262411217	0.445310414700509	up
MYO1E	59607700	51345500	48813800	41685900	31284300	30930700	1.53768639155195	0.0180908654044168	0.445310414700509	up
RABGAP1L	265335	264967	243036	173576	203553	128456	1.52959047440094	0.0433401514137151	0.460528557891174	up
PLK1	11499400	11149600	10464000	7714890	6956510	7052860	1.52424064156846	0.000788484209046048	0.372751131456231	up
RPL37	105039000	100718000	113284000	61061400	72962800	77323400	1.50955582178364	0.00517750918628775	0.419331511888101	up
MCUR1	1	1	1	620337	782527	645600	1.46451194651212e-06	0.00540049192861695	0.419331511888101	down
SPRYD4	1	1	1	1238300	623044	883015	1.09315144265018e-06	0.0359602062954295	0.459250789119909	down
GALNT10	590636	795215	832638	1089520	1076890	1165350	0.665860986385574	0.0273026345941682	0.452844243187891	down
UAP1	863019	1223660	1043520	1437270	1797950	1486600	0.662922135956051	0.0262188736069117	0.452844243187891	down
NAF1	167884	143116	132851	250489	211755	210326	0.659932795099395	0.0117822539934677	0.445310414700509	down
TCIRG1	731581	890885	997624	1097920	1336800	1536480	0.659772864625302	0.049516267608232	0.460528557891174	down
MECP2	54294.9	46261.8	63319.6	73179.3	90000.2	86208	0.65711513207358	0.0158720820788889	0.445310414700509	down
HRAS	867288	770639	711247	1295620	1118050	1189860	0.651909100243372	0.0038862727793244	0.419331511888101	down
RAVER1	34108400	32880400	36444000	49057300	54232900	56187800	0.648570962766024	0.00472851843872544	0.419331511888101	down
TBC1D17	75412.2	62813.8	59927.2	84024.6	114138	108477	0.646208774078756	0.0402720970785414	0.460528557891174	down
MRPL19	4766990	6349710	7316040	8029450	9829340	10736700	0.644603047543511	0.0360272371462826	0.459250789119909	down
TRIT1	1032260	740260	1083810	1400600	1699130	1360440	0.640408325243208	0.0240937163536329	0.452844243187891	down
TMX4	12279.6	13465.5	16168.3	22180.8	21134.8	22693	0.634968776795751	0.0111269554109543	0.445310414700509	down
TLK1	468853	715904	606666	885726	941188	1058580	0.620837541162796	0.017483306646842	0.445310414700509	down
RDH14	1143640	1690380	1691260	1951200	2623740	2730950	0.619401606101379	0.0423749985438851	0.460528557891174	down
DROSHA	232447	206058	171782	320202	313824	354803	0.617181534926666	0.00575969272897191	0.419331511888101	down
GNAI2	42777400	61203500	65981200	77797400	101431000	98434800	0.6121160456265	0.0250012842605936	0.452844243187891	down
MAD2L2	4465.65	3477.25	3040.57	6502.81	6094.02	6002.68	0.590524696618352	0.0171619582302952	0.445310414700509	down
EMC9	223306	215827	228124	394863	319638	448408	0.573782643353865	0.0463345820462583	0.460528557891174	down
SARS2	12592700	13296700	14578600	20060600	25073300	26215400	0.567181457982069	0.0240209520922759	0.452844243187891	down
SLC6A6	377019	292922	390464	495785	676167	738501	0.555054220124756	0.0443099140142439	0.460528557891174	down
CLN3	1368790	1688750	1750760	2933820	2810680	2982090	0.550994145479506	0.00308599105214661	0.419331511888101	down
TSR1	5516360	8620130	9997600	11011800	16634300	16394500	0.547996394236227	0.0480416841389724	0.460528557891174	down
GNAI3	5987140	8481410	8762070	12239200	16968900	16571800	0.507441475407329	0.0202263894068085	0.451339402340493	down
THAP12	32788.5	43708.8	53940.3	63695.9	102917	92592.9	0.503220221152459	0.0475054716662194	0.460528557891174	down
AGFG1	1206460	1200440	1608900	2260390	3257460	2833940	0.480831055378548	0.0226795635564164	0.452844243187891	down
SPTY2D1	240519	394920	343571	591767	790400	700201	0.470142645296124	0.00842984231175071	0.445310414700509	down
TMED7	40982500	71944000	105798000	137037000	169518000	161526000	0.467279167494515	0.0289392960193911	0.454515825947377	down
USP39	2882160	5128030	5734150	7151550	12068800	11427200	0.448464559157257	0.0467461802050312	0.460528557891174	down
CYP51A1	239368	358352	473117	598462	866306	1044710	0.426717030394369	0.046210268881641	0.460528557891174	down
MRPL55	15967000	17603200	33316300	37311200	63951100	63690600	0.405488475801274	0.0444624655334612	0.460528557891174	down
ARMC10	66041.1	73438.6	1	101478	148323	139819	0.357991632873056	0.0487920921488959	0.460528557891174	down
SNRNP35	82483.8	1	1	161360	145623	137046	0.185766695418542	0.040985226269265	0.460528557891174	down
NUBPL	1	50704.1	1	69281.8	125122	96932.1	0.174046864804509	0.0265259715081278	0.452844243187891	down
NLN	1	1	64756.2	130940	126245	168899	0.151984585199163	0.0138319744838723	0.445310414700509	down
KAT8	1	1	140068	401709	299120	229109	0.150622944755457	0.0185722284344653	0.445310414700509	down
ATP11B	1	488794	1	1336660	1456540	1542530	0.112736724842183	0.00896734894811896	0.445310414700509	down
GOLIM4	1	1	1	2111.91	2616.4	4009.33	0.000343342138151721	0.03594283908864	0.459250789119909	down
TCF12	1	1	1	2319.79	5088.57	4208.64	0.000258242231212878	0.0417451624009191	0.460528557891174	down
BASP1	2647710	2530520	3835980	1821010	1594840	1084760	2.00289	0.0490520927770946	0.460528557891174	up
